# Supplementary material for: Integrated omics profiling reveals novel patterns of epigenetic programming in cancer-associated myofibroblasts
Source: Carcinogenesis. 2019 Jan 8;40(4):500–12. doi: 10.1093/carcin/bgz001 (PMC6556705; doi:10.1093/carcin/bgz001)
Supplement: bgz001_suppl_Supplementary_File_S2 [file bgz001_suppl_supplementary_file_s2.xlsx]

## Sheet: GO_BP - biological process
Supplementary File S1
Gene ontology (GO) biological process (BP) enrichment analysis for gastric CAM vs ATM differentially methylated CpG loci.
GO Identifier	GO Term	Ontology	N	DE	P.DE	FDR		BP - biological process
GO:0007399	nervous system development	BP	1938	527	5.78414e-10	1.12131e-05		N - number of genes in the GO term
GO:0022008	neurogenesis	BP	1327	374	6.55839e-08	0.000215584		DE - number of genes that are differentially methylated
GO:0048699	generation of neurons	BP	1252	356	9.99289e-08	0.000242153		P.DE - p-value for over-representation of the GO term
GO:0030182	neuron differentiation	BP	1147	328	2.41702e-07	0.000520625		FDR -False discovery rate
GO:0007156	homophilic cell adhesion via plasma membrane adhesion molecules	BP	135	60	4.02208e-07	0.000779721
GO:0048666	neuron development	BP	917	268	1.71179e-06	0.00255267
GO:0048731	system development	BP	3783	866	2.13767e-06	0.00296006
GO:0098742	cell-cell adhesion via plasma-membrane adhesion molecules	BP	187	70	4.32271e-06	0.00492941
GO:0098609	cell-cell adhesion	BP	188	70	4.83952e-06	0.00521216
GO:0032501	multicellular organismal process	BP	6240	1266	5.11405e-06	0.00521795
GO:0007275	multicellular organismal development	BP	4319	961	8.45917e-06	0.00819947
GO:0048468	cell development	BP	1843	467	8.91783e-06	0.00823243
GO:0031175	neuron projection development	BP	793	234	1.23949e-05	0.0109221
GO:0044707	single-multicellular organism process	BP	6019	1225	1.62096e-05	0.0136626
GO:0048812	neuron projection morphogenesis	BP	616	192	1.99536e-05	0.0161175
GO:0061564	axon development	BP	561	176	3.1407e-05	0.0234176
GO:0048856	anatomical structure development	BP	4536	994	3.7812e-05	0.027149
GO:0007409	axonogenesis	BP	539	170	4.07088e-05	0.0279813
GO:0030154	cell differentiation	BP	3302	741	9.00289e-05	0.0540015
GO:0018958	phenol-containing compound metabolic process	BP	87	33	9.00825e-05	0.0540015
GO:0048667	cell morphogenesis involved in neuron differentiation	BP	604	185	9.19245e-05	0.0540015
GO:0044767	single-organism developmental process	BP	5022	1075	0.000102706	0.0585607
GO:0007155	cell adhesion	BP	1297	317	0.000108095	0.0598725
GO:0030030	cell projection organization	BP	1126	298	0.000112762	0.0607224
GO:0032502	developmental process	BP	5100	1087	0.000143858	0.074102
GO:0022610	biological adhesion	BP	1303	317	0.000145253	0.074102
GO:0009653	anatomical structure morphogenesis	BP	2364	564	0.000254856	0.123516
GO:0006935	chemotaxis	BP	659	176	0.00039082	0.173145
GO:0042330	taxis	BP	659	176	0.00039082	0.173145
GO:0055085	transmembrane transport	BP	1219	276	0.000392984	0.173145
GO:0040011	locomotion	BP	1509	364	0.000412947	0.177898
GO:0007167	enzyme linked receptor protein signaling pathway	BP	1053	264	0.000548353	0.226178
GO:0006928	movement of cell or subcellular component	BP	1628	391	0.000574138	0.23188
GO:0006811	ion transport	BP	1372	305	0.000589607	0.233268
GO:0048869	cellular developmental process	BP	3511	768	0.000785727	0.282304
GO:0007411	axon guidance	BP	391	123	0.000786362	0.282304
GO:0097485	neuron projection guidance	BP	391	123	0.000786362	0.282304
GO:0000904	cell morphogenesis involved in differentiation	BP	792	222	0.000861674	0.298293
GO:0031099	regeneration	BP	123	39	0.000970619	0.330113
GO:0032012	regulation of ARF protein signal transduction	BP	448	124	0.00132823	0.367843
GO:0032015	regulation of Ran protein signal transduction	BP	448	124	0.00132823	0.367843
GO:0032483	regulation of Rab protein signal transduction	BP	448	124	0.00132823	0.367843
GO:0032485	regulation of Ral protein signal transduction	BP	448	124	0.00132823	0.367843
GO:0043087	regulation of GTPase activity	BP	448	124	0.00132823	0.367843
GO:0007169	transmembrane receptor protein tyrosine kinase signaling pathway	BP	770	196	0.00137429	0.36794
GO:0042403	thyroid hormone metabolic process	BP	20	11	0.00138182	0.36794
GO:0035020	regulation of Rac protein signal transduction	BP	453	125	0.00138551	0.36794
GO:0003008	system process	BP	1727	338	0.00146205	0.383018
GO:0044699	single-organism process	BP	12294	2281	0.00152134	0.392963
GO:0009436	glyoxylate catabolic process	BP	3	3	0.00154056	0.392963
GO:0032487	regulation of Rap protein signal transduction	BP	450	124	0.00162097	0.408104
GO:0032489	regulation of Cdc42 protein signal transduction	BP	452	124	0.00164456	0.408737
GO:0051924	regulation of calcium ion transport	BP	181	53	0.0018851	0.461809
GO:0043547	positive regulation of GTPase activity	BP	421	116	0.00198424	0.469103
GO:0035023	regulation of Rho protein signal transduction	BP	475	128	0.00212939	0.497353
GO:0051239	regulation of multicellular organismal process	BP	2153	481	0.00273376	0.626115
GO:0090081	regulation of heart induction by regulation of canonical Wnt signaling pathway	BP	3	3	0.00275177	0.626115
GO:0046578	regulation of Ras protein signal transduction	BP	509	135	0.00277757	0.626115
GO:0051056	regulation of small GTPase mediated signal transduction	BP	534	140	0.00297728	0.663421
GO:0048858	cell projection morphogenesis	BP	787	212	0.00303937	0.66956
GO:0021700	developmental maturation	BP	214	62	0.00307487	0.669768
GO:0007423	sensory organ development	BP	486	131	0.0036215	0.721052
GO:0006590	thyroid hormone generation	BP	16	9	0.00385873	0.748054
GO:1901615	organic hydroxy compound metabolic process	BP	506	113	0.0040741	0.774319
GO:0006812	cation transport	BP	939	210	0.00432154	0.790638
GO:0032990	cell part morphogenesis	BP	805	214	0.00433277	0.790638
GO:0009730	detection of carbohydrate stimulus	BP	4	4	0.00452819	0.790638
GO:0009732	detection of hexose stimulus	BP	4	4	0.00452819	0.790638
GO:0034287	detection of monosaccharide stimulus	BP	4	4	0.00452819	0.790638
GO:0051594	detection of glucose	BP	4	4	0.00452819	0.790638
GO:0042415	norepinephrine metabolic process	BP	11	7	0.00455755	0.790638
GO:0007417	central nervous system development	BP	801	211	0.00459261	0.790638
GO:0065008	regulation of biological quality	BP	3068	642	0.00465192	0.791071
GO:0000902	cell morphogenesis	BP	1124	284	0.00470508	0.793154
GO:0007268	synaptic transmission	BP	691	178	0.0047613	0.795711
GO:0034220	ion transmembrane transport	BP	845	194	0.0049923	0.827186
GO:0051960	regulation of nervous system development	BP	578	160	0.00551816	0.891459
GO:0010959	regulation of metal ion transport	BP	275	74	0.00581614	0.924194
GO:1990573	potassium ion import across plasma membrane	BP	3	3	0.0060036	0.92947
GO:0032989	cellular component morphogenesis	BP	1206	298	0.00606781	0.92947
GO:0010742	macrophage derived foam cell differentiation	BP	31	11	0.00608907	0.92947
GO:0090077	foam cell differentiation	BP	31	11	0.00608907	0.92947
GO:0022027	interkinetic nuclear migration	BP	9	6	0.0065738	0.943636
GO:0002583	regulation of antigen processing and presentation of peptide antigen	BP	7	5	0.00668041	0.943636
GO:0042445	hormone metabolic process	BP	176	47	0.00677851	0.943636
GO:0042743	hydrogen peroxide metabolic process	BP	41	14	0.00687306	0.943636
GO:0050793	regulation of developmental process	BP	1883	426	0.00694039	0.943636
GO:0008544	epidermis development	BP	289	70	0.00696723	0.943636
GO:1902410	mitotic cytokinetic process	BP	3	3	0.00706239	0.943636
GO:0043588	skin development	BP	231	59	0.00710672	0.943636
GO:0045540	regulation of cholesterol biosynthetic process	BP	12	7	0.00724008	0.954804
GO:0010743	regulation of macrophage derived foam cell differentiation	BP	28	10	0.00736366	0.96454
GO:0009605	response to external stimulus	BP	1986	415	0.00760948	0.976769
GO:0060193	positive regulation of lipase activity	BP	92	29	0.00765772	0.976769
GO:0031629	synaptic vesicle fusion to presynaptic membrane	BP	15	7	0.00779771	0.976769
GO:0018963	phthalate metabolic process	BP	6	4	0.00790871	0.976769
GO:0015825	L-serine transport	BP	8	5	0.00792843	0.976769
GO:0050880	regulation of blood vessel size	BP	129	35	0.00799092	0.976769
GO:0031100	organ regeneration	BP	51	17	0.00801256	0.976769
GO:0042446	hormone biosynthetic process	BP	63	21	0.0080625	0.976769
GO:0070838	divalent metal ion transport	BP	373	93	0.00811203	0.976769
GO:0030198	extracellular matrix organization	BP	366	96	0.00818034	0.977854
GO:0030856	regulation of epithelial cell differentiation	BP	109	34	0.00822193	0.977854
GO:0006816	calcium ion transport	BP	333	85	0.00849823	0.98949
GO:0048870	cell motility	BP	1136	263	0.00857293	0.98949
GO:0051674	localization of cell	BP	1136	263	0.00857293	0.98949
GO:0046189	phenol-containing compound biosynthetic process	BP	35	13	0.00859853	0.98949
GO:0015807	L-amino acid transport	BP	51	18	0.0086827	0.98949
GO:0070365	hepatocyte differentiation	BP	11	6	0.0086909	0.98949
GO:0035150	regulation of tube size	BP	130	35	0.00877275	0.98949
GO:0051345	positive regulation of hydrolase activity	BP	779	184	0.00885876	0.98949
GO:0072511	divalent inorganic cation transport	BP	376	93	0.00913809	1
GO:0043062	extracellular structure organization	BP	367	96	0.00924469	1
GO:0023052	signaling	BP	5438	1063	0.0093361	1
GO:0000101	sulfur amino acid transport	BP	6	4	0.00940704	1
GO:0045834	positive regulation of lipid metabolic process	BP	106	33	0.00949258	1
GO:0001654	eye development	BP	317	86	0.00952019	1
GO:0050665	hydrogen peroxide biosynthetic process	BP	9	5	0.00967549	1
GO:0060191	regulation of lipase activity	BP	108	32	0.00987746	1
GO:0044700	single organism signaling	BP	5436	1062	0.00994434	1
GO:0010518	positive regulation of phospholipase activity	BP	81	26	0.010153	1
GO:0097479	synaptic vesicle localization	BP	118	37	0.0102038	1
GO:0048386	positive regulation of retinoic acid receptor signaling pathway	BP	5	4	0.0102162	1
GO:0043269	regulation of ion transport	BP	514	126	0.010565	1
GO:0023051	regulation of signaling	BP	2741	597	0.0106152	1
GO:0030216	keratinocyte differentiation	BP	120	29	0.010902	1
GO:0051179	localization	BP	5068	1015	0.0111423	1
GO:0055119	relaxation of cardiac muscle	BP	16	8	0.0113462	1
GO:0009952	anterior/posterior pattern specification	BP	203	62	0.0116021	1
GO:0007007	inner mitochondrial membrane organization	BP	11	6	0.0116607	1
GO:0019265	glycine biosynthetic process, by transamination of glyoxylate	BP	2	2	0.0119914	1
GO:0030857	negative regulation of epithelial cell differentiation	BP	33	13	0.0121756	1
GO:0032836	glomerular basement membrane development	BP	10	6	0.0122822	1
GO:0009719	response to endogenous stimulus	BP	1362	304	0.0122878	1
GO:0002580	regulation of antigen processing and presentation of peptide or polysaccharide antigen via MHC class II	BP	5	4	0.012538	1
GO:0032329	serine transport	BP	9	5	0.0125825	1
GO:0042421	norepinephrine biosynthetic process	BP	5	4	0.0128532	1
GO:0098655	cation transmembrane transport	BP	575	134	0.0131788	1
GO:0007166	cell surface receptor signaling pathway	BP	3183	615	0.0134268	1
GO:0009888	tissue development	BP	1636	369	0.0139782	1
GO:0048341	paraxial mesoderm formation	BP	5	4	0.0141052	1
GO:0045838	positive regulation of membrane potential	BP	25	12	0.0142436	1
GO:0046942	carboxylic acid transport	BP	260	62	0.0143479	1
GO:0048333	mesodermal cell differentiation	BP	31	13	0.014984	1
GO:0044057	regulation of system process	BP	389	95	0.0150109	1
GO:0090075	relaxation of muscle	BP	26	11	0.0152969	1
GO:0019218	regulation of steroid metabolic process	BP	76	23	0.0153904	1
GO:0050766	positive regulation of phagocytosis	BP	37	13	0.0157433	1
GO:0015849	organic acid transport	BP	262	62	0.0157925	1
GO:0045176	apical protein localization	BP	10	6	0.0158442	1
GO:0036273	response to statin	BP	2	2	0.0159796	1
GO:0050953	sensory perception of light stimulus	BP	191	47	0.0160681	1
GO:0042866	pyruvate biosynthetic process	BP	5	3	0.0161031	1
GO:0022406	membrane docking	BP	70	21	0.0164025	1
GO:0070366	regulation of hepatocyte differentiation	BP	2	2	0.0164933	1
GO:0048489	synaptic vesicle transport	BP	115	35	0.0166357	1
GO:0097480	establishment of synaptic vesicle localization	BP	115	35	0.0166357	1
GO:0060694	regulation of cholesterol transporter activity	BP	2	2	0.0166429	1
GO:0009790	embryo development	BP	952	237	0.0167113	1
GO:0030001	metal ion transport	BP	735	166	0.0168557	1
GO:0042311	vasodilation	BP	63	19	0.0171193	1
GO:2000507	positive regulation of energy homeostasis	BP	3	3	0.0174942	1
GO:0060322	head development	BP	635	167	0.0176629	1
GO:0010646	regulation of cell communication	BP	2753	596	0.0177295	1
GO:0090082	positive regulation of heart induction by negative regulation of canonical Wnt signaling pathway	BP	2	2	0.0177384	1
GO:1901321	positive regulation of heart induction	BP	2	2	0.0177384	1
GO:0051701	interaction with host	BP	138	36	0.0178698	1
GO:0050767	regulation of neurogenesis	BP	516	140	0.0180392	1
GO:0071695	anatomical structure maturation	BP	45	16	0.0181137	1
GO:0007267	cell-cell signaling	BP	1163	266	0.0183596	1
GO:0071495	cellular response to endogenous stimulus	BP	1006	232	0.0185456	1
GO:0030029	actin filament-based process	BP	545	137	0.0200621	1
GO:0044763	single-organism cellular process	BP	11132	2063	0.0200791	1
GO:0003275	apoptotic process involved in outflow tract morphogenesis	BP	2	2	0.0201472	1
GO:1902256	regulation of apoptotic process involved in outflow tract morphogenesis	BP	2	2	0.0201472	1
GO:1902257	negative regulation of apoptotic process involved in outflow tract morphogenesis	BP	2	2	0.0201472	1
GO:0002577	regulation of antigen processing and presentation	BP	16	7	0.0201604	1
GO:0006575	cellular modified amino acid metabolic process	BP	200	46	0.0201886	1
GO:0007266	Rho protein signal transduction	BP	79	23	0.0202186	1
GO:0007154	cell communication	BP	5529	1074	0.0203546	1
GO:0070588	calcium ion transmembrane transport	BP	165	48	0.0203869	1
GO:0006090	pyruvate metabolic process	BP	86	25	0.0204708	1
GO:0001714	endodermal cell fate specification	BP	9	5	0.0204782	1
GO:0009611	response to wounding	BP	949	208	0.0206377	1
GO:0031943	regulation of glucocorticoid metabolic process	BP	9	5	0.0206474	1
GO:0009404	toxin metabolic process	BP	12	6	0.0208559	1
GO:0098660	inorganic ion transmembrane transport	BP	601	139	0.0211593	1
GO:0032369	negative regulation of lipid transport	BP	24	9	0.0216549	1
GO:0010517	regulation of phospholipase activity	BP	91	27	0.0218063	1
GO:0019336	phenol-containing compound catabolic process	BP	5	4	0.0218667	1
GO:0032835	glomerulus development	BP	53	20	0.0218959	1
GO:0043457	regulation of cellular respiration	BP	13	6	0.0220608	1
GO:0045165	cell fate commitment	BP	249	73	0.022241	1
GO:0070995	NADPH oxidation	BP	4	3	0.0222438	1
GO:0036065	fucosylation	BP	24	9	0.0222856	1
GO:0017187	peptidyl-glutamic acid carboxylation	BP	10	5	0.0223237	1
GO:0018214	protein carboxylation	BP	10	5	0.0223237	1
GO:0010224	response to UV-B	BP	17	7	0.0224011	1
GO:0008015	blood circulation	BP	387	90	0.0224581	1
GO:0046847	filopodium assembly	BP	49	18	0.0226935	1
GO:0051647	nucleus localization	BP	22	10	0.0230714	1
GO:1903146	regulation of mitochondrion degradation	BP	140	36	0.0232164	1
GO:0030853	negative regulation of granulocyte differentiation	BP	7	5	0.0232648	1
GO:0007420	brain development	BP	600	157	0.0233176	1
GO:0090381	regulation of heart induction	BP	4	3	0.023478	1
GO:0015804	neutral amino acid transport	BP	30	11	0.0235139	1
GO:2000026	regulation of multicellular organismal development	BP	1354	313	0.0235504	1
GO:0014916	regulation of lung blood pressure	BP	2	2	0.0236146	1
GO:0032350	regulation of hormone metabolic process	BP	29	12	0.0236668	1
GO:0009887	organ morphogenesis	BP	872	215	0.0238594	1
GO:0007626	locomotory behavior	BP	179	52	0.0238919	1
GO:0033273	response to vitamin	BP	71	21	0.0245541	1
GO:0000281	mitotic cytokinesis	BP	27	10	0.0245935	1
GO:0007621	negative regulation of female receptivity	BP	4	3	0.0248219	1
GO:0051336	regulation of hydrolase activity	BP	1126	242	0.0248583	1
GO:0044344	cellular response to fibroblast growth factor stimulus	BP	209	58	0.0249223	1
GO:0002581	negative regulation of antigen processing and presentation of peptide or polysaccharide antigen via MHC class II	BP	3	3	0.0249533	1
GO:0001707	mesoderm formation	BP	64	22	0.0250939	1
GO:0016477	cell migration	BP	1058	243	0.025101	1
GO:0098662	inorganic cation transmembrane transport	BP	522	121	0.0251804	1
GO:0015811	L-cystine transport	BP	4	3	0.0254254	1
GO:0002585	positive regulation of antigen processing and presentation of peptide antigen	BP	4	3	0.0254479	1
GO:0007601	visual perception	BP	187	45	0.0257448	1
GO:0003013	circulatory system process	BP	389	90	0.0257963	1
GO:0048513	organ development	BP	2744	590	0.026044	1
GO:0007628	adult walking behavior	BP	35	14	0.0265358	1
GO:0008037	cell recognition	BP	116	30	0.0265744	1
GO:0031111	negative regulation of microtubule polymerization or depolymerization	BP	27	10	0.0266029	1
GO:0031344	regulation of cell projection organization	BP	373	101	0.0266033	1
GO:0045713	low-density lipoprotein particle receptor biosynthetic process	BP	9	4	0.0266783	1
GO:0044708	single-organism behavior	BP	361	93	0.0266967	1
GO:0002568	somatic diversification of T cell receptor genes	BP	5	4	0.0268981	1
GO:0002681	somatic recombination of T cell receptor gene segments	BP	5	4	0.0268981	1
GO:0033153	T cell receptor V(D)J recombination	BP	5	4	0.0268981	1
GO:0042044	fluid transport	BP	45	14	0.0269283	1
GO:0043401	steroid hormone mediated signaling pathway	BP	57	20	0.0270816	1
GO:0032328	alanine transport	BP	9	4	0.0272836	1
GO:1901135	carbohydrate derivative metabolic process	BP	1083	218	0.0276191	1
GO:2001169	regulation of ATP biosynthetic process	BP	4	3	0.0277808	1
GO:1903825	organic acid transmembrane transport	BP	85	25	0.0278843	1
GO:0090218	positive regulation of lipid kinase activity	BP	29	12	0.0282149	1
GO:0071774	response to fibroblast growth factor	BP	212	58	0.0283883	1
GO:0006865	amino acid transport	BP	131	36	0.028433	1
GO:0010001	glial cell differentiation	BP	160	47	0.0284859	1
GO:0007605	sensory perception of sound	BP	135	39	0.0288689	1
GO:0000154	rRNA modification	BP	15	6	0.0289524	1
GO:0048871	multicellular organismal homeostasis	BP	237	57	0.0291068	1
GO:0048332	mesoderm morphogenesis	BP	68	23	0.0293055	1
GO:0019216	regulation of lipid metabolic process	BP	251	64	0.0294461	1
GO:0030855	epithelial cell differentiation	BP	548	127	0.0297575	1
GO:0006096	glycolytic process	BP	58	18	0.0299706	1
GO:0021535	cell migration in hindbrain	BP	13	7	0.0300342	1
GO:0060620	regulation of cholesterol import	BP	3	2	0.0301023	1
GO:2000909	regulation of sterol import	BP	3	2	0.0301023	1
GO:0010522	regulation of calcium ion transport into cytosol	BP	75	22	0.0301103	1
GO:0048583	regulation of response to stimulus	BP	3157	654	0.0301511	1
GO:0010863	positive regulation of phospholipase C activity	BP	67	21	0.0301987	1
GO:0006939	smooth muscle contraction	BP	90	26	0.0302559	1
GO:0009101	glycoprotein biosynthetic process	BP	350	78	0.0304041	1
GO:0010807	regulation of synaptic vesicle priming	BP	5	3	0.0307501	1
GO:0007158	neuron cell-cell adhesion	BP	12	7	0.0307671	1
GO:0043524	negative regulation of neuron apoptotic process	BP	126	36	0.0308583	1
GO:0030334	regulation of cell migration	BP	541	130	0.0310126	1
GO:0006836	neurotransmitter transport	BP	185	52	0.031248	1
GO:0060055	angiogenesis involved in wound healing	BP	14	6	0.0313692	1
GO:0031929	TOR signaling	BP	61	19	0.0316435	1
GO:0009966	regulation of signal transduction	BP	2458	528	0.032085	1
GO:0050954	sensory perception of mechanical stimulus	BP	151	43	0.0321367	1
GO:0048469	cell maturation	BP	141	38	0.0322683	1
GO:0061072	iris morphogenesis	BP	7	5	0.0323633	1
GO:0000768	syncytium formation by plasma membrane fusion	BP	47	15	0.032405	1
GO:0072593	reactive oxygen species metabolic process	BP	210	51	0.0324482	1
GO:0097154	GABAergic neuron differentiation	BP	11	6	0.0326083	1
GO:0030036	actin cytoskeleton organization	BP	495	124	0.0326777	1
GO:0043200	response to amino acid	BP	85	25	0.0328175	1
GO:0071276	cellular response to cadmium ion	BP	15	5	0.0329578	1
GO:0019748	secondary metabolic process	BP	49	14	0.0329586	1
GO:0042462	eye photoreceptor cell development	BP	31	10	0.0330583	1
GO:0000963	mitochondrial RNA processing	BP	6	3	0.0331248	1
GO:0010243	response to organonitrogen compound	BP	738	165	0.0331757	1
GO:0090158	endoplasmic reticulum membrane organization	BP	2	2	0.0334433	1
GO:0007625	grooming behavior	BP	18	7	0.0336772	1
GO:0032287	peripheral nervous system myelin maintenance	BP	7	4	0.0337769	1
GO:0048013	ephrin receptor signaling pathway	BP	90	29	0.0341388	1
GO:0090199	regulation of release of cytochrome c from mitochondria	BP	44	14	0.0342973	1
GO:0032007	negative regulation of TOR signaling	BP	23	9	0.0344325	1
GO:0022617	extracellular matrix disassembly	BP	123	34	0.0344349	1
GO:1901897	regulation of relaxation of cardiac muscle	BP	6	4	0.034483	1
GO:0006658	phosphatidylserine metabolic process	BP	27	8	0.0345055	1
GO:0019532	oxalate transport	BP	5	3	0.0345301	1
GO:0051896	regulation of protein kinase B signaling	BP	117	32	0.0346502	1
GO:0051241	negative regulation of multicellular organismal process	BP	847	189	0.0347322	1
GO:0071363	cellular response to growth factor stimulus	BP	643	156	0.0347754	1
GO:0030299	intestinal cholesterol absorption	BP	13	5	0.0349186	1
GO:1903409	reactive oxygen species biosynthetic process	BP	72	21	0.0349355	1
GO:0002586	regulation of antigen processing and presentation of peptide antigen via MHC class II	BP	4	3	0.0351204	1
GO:0055073	cadmium ion homeostasis	BP	2	2	0.035272	1
GO:0016192	vesicle-mediated transport	BP	1194	252	0.0354834	1
GO:0032594	protein transport within lipid bilayer	BP	6	4	0.0355279	1
GO:0071107	response to parathyroid hormone	BP	7	4	0.0355964	1
GO:0001101	response to acid chemical	BP	268	67	0.0356345	1
GO:0046777	protein autophosphorylation	BP	209	58	0.0356355	1
GO:0030534	adult behavior	BP	130	38	0.0358297	1
GO:0051270	regulation of cellular component movement	BP	637	152	0.035854	1
GO:0044093	positive regulation of molecular function	BP	1550	335	0.0360389	1
GO:0070830	tight junction assembly	BP	50	15	0.0361673	1
GO:0034612	response to tumor necrosis factor	BP	126	32	0.0362805	1
GO:0060850	regulation of transcription involved in cell fate commitment	BP	20	9	0.0363083	1
GO:0016358	dendrite development	BP	144	44	0.0363541	1
GO:0007160	cell-matrix adhesion	BP	178	49	0.03638	1
GO:0007269	neurotransmitter secretion	BP	146	42	0.0364178	1
GO:0051899	membrane depolarization	BP	129	39	0.0364993	1
GO:0055007	cardiac muscle cell differentiation	BP	86	27	0.0365293	1
GO:0034341	response to interferon-gamma	BP	127	30	0.0365426	1
GO:1901566	organonitrogen compound biosynthetic process	BP	693	145	0.0366382	1
GO:0090101	negative regulation of transmembrane receptor protein serine/threonine kinase signaling pathway	BP	107	31	0.036832	1
GO:0001541	ovarian follicle development	BP	49	15	0.036839	1
GO:0043552	positive regulation of phosphatidylinositol 3-kinase activity	BP	27	11	0.0373248	1
GO:0045616	regulation of keratinocyte differentiation	BP	27	9	0.0375413	1
GO:0007498	mesoderm development	BP	111	33	0.0377318	1
GO:0030309	poly-N-acetyllactosamine metabolic process	BP	5	3	0.0378629	1
GO:1990267	response to transition metal nanoparticle	BP	109	27	0.0381808	1
GO:0006285	base-excision repair, AP site formation	BP	8	4	0.0381892	1
GO:0042461	photoreceptor cell development	BP	39	12	0.0382199	1
GO:1901214	regulation of neuron death	BP	220	58	0.0382535	1
GO:0022011	myelination in peripheral nervous system	BP	22	9	0.0383829	1
GO:0032292	peripheral nervous system axon ensheathment	BP	22	9	0.0383829	1
GO:0001704	formation of primary germ layer	BP	112	34	0.0385364	1
GO:1902600	hydrogen ion transmembrane transport	BP	95	22	0.0386968	1
GO:0014831	gastro-intestinal system smooth muscle contraction	BP	5	3	0.0387099	1
GO:0050877	neurological system process	BP	1142	204	0.0387751	1
GO:0016337	single organismal cell-cell adhesion	BP	636	143	0.0387888	1
GO:0035357	peroxisome proliferator activated receptor signaling pathway	BP	16	7	0.0390684	1
GO:0031424	keratinization	BP	47	10	0.0391231	1
GO:1902731	negative regulation of chondrocyte proliferation	BP	2	2	0.0393085	1
GO:0010650	positive regulation of cell communication by electrical coupling	BP	2	2	0.0394766	1
GO:0001754	eye photoreceptor cell differentiation	BP	42	13	0.0395974	1
GO:0048278	vesicle docking	BP	59	17	0.0397421	1
GO:2000145	regulation of cell motility	BP	570	135	0.0401148	1
GO:0060348	bone development	BP	170	49	0.0401242	1
GO:0010869	regulation of receptor biosynthetic process	BP	19	7	0.0403968	1
GO:0050768	negative regulation of neurogenesis	BP	187	55	0.0404954	1
GO:0043297	apical junction assembly	BP	58	17	0.0404982	1
GO:0048340	paraxial mesoderm morphogenesis	BP	9	5	0.0405403	1
GO:0090181	regulation of cholesterol metabolic process	BP	20	8	0.0406667	1
GO:0072348	sulfur compound transport	BP	31	10	0.0406991	1
GO:0030852	regulation of granulocyte differentiation	BP	14	7	0.0407532	1
GO:2000379	positive regulation of reactive oxygen species metabolic process	BP	72	21	0.040824	1
GO:0008298	intracellular mRNA localization	BP	8	4	0.040844	1
GO:0097009	energy homeostasis	BP	19	8	0.0410862	1
GO:0001709	cell fate determination	BP	42	16	0.0412971	1
GO:0042060	wound healing	BP	671	152	0.0415192	1
GO:0030202	heparin metabolic process	BP	8	4	0.0416195	1
GO:0030210	heparin biosynthetic process	BP	8	4	0.0416195	1
GO:0052646	alditol phosphate metabolic process	BP	33	9	0.0416219	1
GO:0021892	cerebral cortex GABAergic interneuron differentiation	BP	9	5	0.0416441	1
GO:0009954	proximal/distal pattern formation	BP	33	13	0.0416636	1
GO:0098602	single organism cell adhesion	BP	677	152	0.0421	1
GO:0043523	regulation of neuron apoptotic process	BP	181	49	0.042159	1
GO:0050810	regulation of steroid biosynthetic process	BP	51	16	0.0423515	1
GO:0045087	innate immune response	BP	852	167	0.042512	1
GO:0030166	proteoglycan biosynthetic process	BP	53	17	0.0425503	1
GO:0007165	signal transduction	BP	4973	950	0.0425892	1
GO:0048747	muscle fiber development	BP	49	16	0.0429969	1
GO:0060155	platelet dense granule organization	BP	8	4	0.0430899	1
GO:0045008	depyrimidination	BP	5	3	0.0432709	1
GO:0038083	peptidyl-tyrosine autophosphorylation	BP	41	15	0.043367	1
GO:0006833	water transport	BP	40	12	0.0436082	1
GO:0017148	negative regulation of translation	BP	75	22	0.0436665	1
GO:0070848	response to growth factor	BP	659	158	0.0437593	1
GO:0051146	striated muscle cell differentiation	BP	224	59	0.0444036	1
GO:2000209	regulation of anoikis	BP	21	8	0.0444292	1
GO:0021895	cerebral cortex neuron differentiation	BP	18	8	0.0446338	1
GO:1901137	carbohydrate derivative biosynthetic process	BP	707	147	0.0447494	1
GO:0003002	regionalization	BP	337	91	0.0452658	1
GO:0019932	second-messenger-mediated signaling	BP	189	47	0.0455465	1
GO:0006868	glutamine transport	BP	5	3	0.0456452	1
GO:0060331	negative regulation of response to interferon-gamma	BP	5	3	0.0458396	1
GO:0060336	negative regulation of interferon-gamma-mediated signaling pathway	BP	5	3	0.0458396	1
GO:0035563	positive regulation of chromatin binding	BP	4	3	0.0458835	1
GO:0071839	apoptotic process in bone marrow	BP	2	2	0.045986	1
GO:0051489	regulation of filopodium assembly	BP	35	13	0.046001	1
GO:0006820	anion transport	BP	535	114	0.0463587	1
GO:0006003	fructose 2,6-bisphosphate metabolic process	BP	4	3	0.0463795	1
GO:1900274	regulation of phospholipase C activity	BP	69	21	0.046432	1
GO:0035437	maintenance of protein localization in endoplasmic reticulum	BP	10	4	0.0464531	1
GO:0072675	osteoclast fusion	BP	4	3	0.0464864	1
GO:0044321	response to leptin	BP	13	5	0.046509	1
GO:0015824	proline transport	BP	9	4	0.046857	1
GO:0046185	aldehyde catabolic process	BP	10	4	0.0468839	1
GO:0038098	sequestering of BMP from receptor via BMP binding	BP	2	2	0.0471387	1
GO:0017143	insecticide metabolic process	BP	2	2	0.047188	1
GO:0006949	syncytium formation	BP	50	15	0.0473127	1
GO:0006904	vesicle docking involved in exocytosis	BP	42	13	0.0473731	1
GO:0015816	glycine transport	BP	8	4	0.0478283	1
GO:0010817	regulation of hormone levels	BP	438	99	0.0478406	1
GO:2000463	positive regulation of excitatory postsynaptic membrane potential	BP	18	9	0.0479406	1
GO:0031946	regulation of glucocorticoid biosynthetic process	BP	7	4	0.0479862	1
GO:0046487	glyoxylate metabolic process	BP	8	3	0.0481472	1
GO:0051412	response to corticosterone	BP	22	8	0.0481732	1
GO:0051094	positive regulation of developmental process	BP	954	221	0.0482176	1
GO:0006584	catecholamine metabolic process	BP	44	14	0.0483511	1
GO:0009712	catechol-containing compound metabolic process	BP	44	14	0.0483511	1
GO:0014013	regulation of gliogenesis	BP	72	23	0.0490672	1
GO:0016266	O-glycan processing	BP	51	15	0.0491478	1
GO:0009713	catechol-containing compound biosynthetic process	BP	17	7	0.0491757	1
GO:0042423	catecholamine biosynthetic process	BP	17	7	0.0491757	1
GO:1903727	positive regulation of phospholipid metabolic process	BP	37	13	0.0492375	1
GO:0003012	muscle system process	BP	328	78	0.0494041	1
GO:0000917	barrier septum assembly	BP	2	2	0.0494122	1
GO:0090529	cell septum assembly	BP	2	2	0.0494122	1
GO:0048518	positive regulation of biological process	BP	4693	955	0.0495325	1
GO:0043550	regulation of lipid kinase activity	BP	44	16	0.0495525	1
GO:0030917	midbrain-hindbrain boundary development	BP	9	5	0.0496266	1
GO:0010575	positive regulation vascular endothelial growth factor production	BP	24	9	0.0496672	1
GO:0015908	fatty acid transport	BP	71	18	0.0497225	1
GO:0051128	regulation of cellular component organization	BP	1897	408	0.049976	1
GO:0048878	chemical homeostasis	BP	877	182	0.0500336	1
GO:0009100	glycoprotein metabolic process	BP	400	88	0.0502767	1
GO:0006936	muscle contraction	BP	280	67	0.050359	1
GO:0030104	water homeostasis	BP	70	19	0.0504838	1
GO:0051272	positive regulation of cellular component movement	BP	321	76	0.0505301	1
GO:0048598	embryonic morphogenesis	BP	564	145	0.0505606	1
GO:0008038	neuron recognition	BP	34	14	0.0506509	1
GO:0070293	renal absorption	BP	15	6	0.0506723	1
GO:0034699	response to luteinizing hormone	BP	2	2	0.0510482	1
GO:0000422	mitochondrion degradation	BP	167	40	0.0511297	1
GO:0009725	response to hormone	BP	828	179	0.0511608	1
GO:0070475	rRNA base methylation	BP	2	2	0.0511706	1
GO:0045715	negative regulation of low-density lipoprotein particle receptor biosynthetic process	BP	3	2	0.0512951	1
GO:0071230	cellular response to amino acid stimulus	BP	45	15	0.0515826	1
GO:0044030	regulation of DNA methylation	BP	14	6	0.051723	1
GO:0090288	negative regulation of cellular response to growth factor stimulus	BP	98	29	0.0518676	1
GO:0071346	cellular response to interferon-gamma	BP	108	26	0.051937	1
GO:2001237	negative regulation of extrinsic apoptotic signaling pathway	BP	93	26	0.0521258	1
GO:0046683	response to organophosphorus	BP	120	31	0.0522263	1
GO:0006897	endocytosis	BP	555	123	0.0522579	1
GO:0071374	cellular response to parathyroid hormone stimulus	BP	5	3	0.0522674	1
GO:0018158	protein oxidation	BP	6	3	0.0523856	1
GO:0021542	dentate gyrus development	BP	15	7	0.0524304	1
GO:0072311	glomerular epithelial cell differentiation	BP	16	7	0.0524691	1
GO:1901617	organic hydroxy compound biosynthetic process	BP	205	46	0.0524749	1
GO:2001257	regulation of cation channel activity	BP	72	22	0.0525364	1
GO:0051897	positive regulation of protein kinase B signaling	BP	77	22	0.05254	1
GO:0051279	regulation of release of sequestered calcium ion into cytosol	BP	59	17	0.0526901	1
GO:0010745	negative regulation of macrophage derived foam cell differentiation	BP	13	5	0.0527407	1
GO:0007389	pattern specification process	BP	429	111	0.0528619	1
GO:0001942	hair follicle development	BP	80	23	0.0529833	1
GO:0022404	molting cycle process	BP	80	23	0.0529833	1
GO:0022405	hair cycle process	BP	80	23	0.0529833	1
GO:0021577	hindbrain structural organization	BP	2	2	0.0532524	1
GO:0021589	cerebellum structural organization	BP	2	2	0.0532524	1
GO:0071356	cellular response to tumor necrosis factor	BP	105	27	0.053304	1
GO:0021568	rhombomere 2 development	BP	2	2	0.0539835	1
GO:0035036	sperm-egg recognition	BP	49	11	0.0542968	1
GO:0045013	carbon catabolite repression of transcription	BP	2	2	0.0543461	1
GO:0045014	negative regulation of transcription by glucose	BP	2	2	0.0543461	1
GO:0050892	intestinal absorption	BP	24	7	0.0545842	1
GO:0021932	hindbrain radial glia guided cell migration	BP	9	5	0.0547594	1
GO:0010744	positive regulation of macrophage derived foam cell differentiation	BP	15	5	0.0548127	1
GO:0071493	cellular response to UV-B	BP	8	4	0.0549586	1
GO:0051093	negative regulation of developmental process	BP	768	175	0.0550708	1
GO:0060350	endochondral bone morphogenesis	BP	56	19	0.0553016	1
GO:0019082	viral protein processing	BP	12	5	0.0556491	1
GO:0051648	vesicle localization	BP	195	49	0.0561093	1
GO:1901252	regulation of intracellular transport of viral material	BP	2	2	0.0561585	1
GO:1901253	negative regulation of intracellular transport of viral material	BP	2	2	0.0561585	1
GO:0006810	transport	BP	4078	794	0.0563633	1
GO:0021903	rostrocaudal neural tube patterning	BP	12	6	0.0566271	1
GO:0072139	glomerular parietal epithelial cell differentiation	BP	2	2	0.0566582	1
GO:0007026	negative regulation of microtubule depolymerization	BP	19	7	0.0566677	1
GO:0050908	detection of light stimulus involved in visual perception	BP	15	6	0.0568544	1
GO:0050962	detection of light stimulus involved in sensory perception	BP	15	6	0.0568544	1
GO:0048585	negative regulation of response to stimulus	BP	1192	256	0.0569319	1
GO:0061298	retina vasculature development in camera-type eye	BP	17	7	0.0569369	1
GO:0090182	regulation of secretion of lysosomal enzymes	BP	2	2	0.0571161	1
GO:0043270	positive regulation of ion transport	BP	193	46	0.057119	1
GO:0045595	regulation of cell differentiation	BP	1329	299	0.0576243	1
GO:0007218	neuropeptide signaling pathway	BP	86	20	0.0576605	1
GO:1902930	regulation of alcohol biosynthetic process	BP	41	13	0.0578144	1
GO:1902001	fatty acid transmembrane transport	BP	16	7	0.0578414	1
GO:1903035	negative regulation of response to wounding	BP	139	32	0.0579096	1
GO:0045665	negative regulation of neuron differentiation	BP	142	42	0.0581391	1
GO:0006937	regulation of muscle contraction	BP	144	37	0.0582401	1
GO:0050896	response to stimulus	BP	7290	1359	0.058644	1
GO:0009913	epidermal cell differentiation	BP	170	38	0.0587701	1
GO:0007263	nitric oxide mediated signal transduction	BP	22	8	0.058861	1
GO:0098773	skin epidermis development	BP	81	23	0.0589121	1
GO:0009792	embryo development ending in birth or egg hatching	BP	597	148	0.0591577	1
GO:0015808	L-alanine transport	BP	7	3	0.0592502	1
GO:1903488	negative regulation of lactation	BP	1	1	0.0595116	1
GO:0000965	mitochondrial RNA 3'-end processing	BP	3	2	0.0598126	1
GO:0002485	antigen processing and presentation of endogenous peptide antigen via MHC class I via ER pathway, TAP-dependent	BP	2	2	0.0599402	1
GO:0002488	antigen processing and presentation of endogenous peptide antigen via MHC class Ib via ER pathway	BP	2	2	0.0599402	1
GO:0002489	antigen processing and presentation of endogenous peptide antigen via MHC class Ib via ER pathway, TAP-dependent	BP	2	2	0.0599402	1
GO:0002591	positive regulation of antigen processing and presentation of peptide antigen via MHC class I	BP	2	2	0.0599402	1
GO:0003018	vascular process in circulatory system	BP	147	35	0.0600111	1
GO:0043010	camera-type eye development	BP	277	71	0.0600211	1
GO:0045541	negative regulation of cholesterol biosynthetic process	BP	3	2	0.0602062	1
GO:0090206	negative regulation of cholesterol metabolic process	BP	3	2	0.0602062	1
GO:0043312	neutrophil degranulation	BP	8	4	0.0602386	1
GO:0070294	renal sodium ion absorption	BP	4	3	0.0603438	1
GO:0009394	2'-deoxyribonucleotide metabolic process	BP	29	9	0.0605155	1
GO:0042303	molting cycle	BP	98	26	0.0608183	1
GO:0042633	hair cycle	BP	98	26	0.0608183	1
GO:1903008	organelle disassembly	BP	179	42	0.0609678	1
GO:2001236	regulation of extrinsic apoptotic signaling pathway	BP	156	40	0.061048	1
GO:1901698	response to nitrogen compound	BP	799	173	0.0610543	1
GO:0021846	cell proliferation in forebrain	BP	29	11	0.0611959	1
GO:0040017	positive regulation of locomotion	BP	328	76	0.0617699	1
GO:0044320	cellular response to leptin stimulus	BP	10	4	0.0619388	1
GO:0010871	negative regulation of receptor biosynthetic process	BP	6	3	0.0619894	1
GO:0001501	skeletal system development	BP	472	119	0.0621017	1
GO:0018894	dibenzo-p-dioxin metabolic process	BP	6	3	0.0622552	1
GO:0015711	organic anion transport	BP	365	78	0.0622933	1
GO:0044691	tooth eruption	BP	2	2	0.0623298	1
GO:0003091	renal water homeostasis	BP	34	11	0.0623893	1
GO:0051234	establishment of localization	BP	4180	813	0.0624636	1
GO:0055069	zinc ion homeostasis	BP	20	7	0.0624922	1
GO:0031960	response to corticosteroid	BP	138	33	0.0630306	1
GO:0007610	behavior	BP	625	145	0.0632592	1
GO:0030032	lamellipodium assembly	BP	51	17	0.0636125	1
GO:0097090	presynaptic membrane organization	BP	10	5	0.0639324	1
GO:0006835	dicarboxylic acid transport	BP	77	21	0.0639722	1
GO:0032799	low-density lipoprotein receptor particle metabolic process	BP	14	5	0.0641662	1
GO:0003278	apoptotic process involved in heart morphogenesis	BP	5	3	0.0645979	1
GO:0046530	photoreceptor cell differentiation	BP	53	15	0.0646023	1
GO:0033590	response to cobalamin	BP	2	2	0.0646241	1
GO:0016082	synaptic vesicle priming	BP	12	5	0.0646353	1
GO:0071772	response to BMP	BP	20	8	0.0648186	1
GO:0071773	cellular response to BMP stimulus	BP	20	8	0.0648186	1
GO:0019072	viral genome packaging	BP	2	2	0.0649186	1
GO:0019074	viral RNA genome packaging	BP	2	2	0.0649186	1
GO:0071306	cellular response to vitamin E	BP	2	2	0.0650372	1
GO:0043201	response to leucine	BP	6	3	0.0651483	1
GO:0045807	positive regulation of endocytosis	BP	90	24	0.0653176	1
GO:0090286	cytoskeletal anchoring at nuclear membrane	BP	8	4	0.0655557	1
GO:0071502	cellular response to temperature stimulus	BP	3	2	0.0656116	1
GO:0007286	spermatid development	BP	105	23	0.0657546	1
GO:0002457	T cell antigen processing and presentation	BP	2	2	0.0658069	1
GO:0030514	negative regulation of BMP signaling pathway	BP	41	14	0.0661455	1
GO:0048589	developmental growth	BP	391	98	0.0661686	1
GO:0014846	esophagus smooth muscle contraction	BP	2	2	0.0662818	1
GO:0014044	Schwann cell development	BP	24	9	0.0663592	1
GO:0034199	activation of protein kinase A activity	BP	17	7	0.0663685	1
GO:0048663	neuron fate commitment	BP	71	24	0.066485	1
GO:0060911	cardiac cell fate commitment	BP	13	6	0.0665196	1
GO:0032511	late endosome to vacuole transport via multivesicular body sorting pathway	BP	3	2	0.0665878	1
GO:0043328	protein targeting to vacuole involved in ubiquitin-dependent protein catabolic process via the multivesicular body sorting pathway	BP	3	2	0.0665878	1
GO:0061640	cytoskeleton-dependent cytokinesis	BP	35	11	0.0669779	1
GO:0051961	negative regulation of nervous system development	BP	206	58	0.0672933	1
GO:0051066	dihydrobiopterin metabolic process	BP	3	2	0.0674612	1
GO:0032754	positive regulation of interleukin-5 production	BP	7	4	0.0675099	1
GO:0051650	establishment of vesicle localization	BP	185	46	0.0678469	1
GO:0019614	catechol-containing compound catabolic process	BP	4	3	0.068024	1
GO:0042424	catecholamine catabolic process	BP	4	3	0.068024	1
GO:0008211	glucocorticoid metabolic process	BP	23	7	0.0680285	1
GO:0048384	retinoic acid receptor signaling pathway	BP	42	13	0.068061	1
GO:0006493	protein O-linked glycosylation	BP	89	23	0.0680698	1
GO:0048701	embryonic cranial skeleton morphogenesis	BP	42	15	0.06831	1
GO:0055095	lipoprotein particle mediated signaling	BP	2	2	0.0684075	1
GO:0055096	low-density lipoprotein particle mediated signaling	BP	2	2	0.0684075	1
GO:1902036	regulation of hematopoietic stem cell differentiation	BP	3	2	0.0687602	1
GO:0008593	regulation of Notch signaling pathway	BP	53	16	0.068896	1
GO:0010332	response to gamma radiation	BP	43	13	0.0690452	1
GO:0000578	embryonic axis specification	BP	35	12	0.0690618	1
GO:0002514	B cell tolerance induction	BP	2	2	0.0691898	1
GO:0002661	regulation of B cell tolerance induction	BP	2	2	0.0691898	1
GO:0002663	positive regulation of B cell tolerance induction	BP	2	2	0.0691898	1
GO:0030046	parallel actin filament bundle assembly	BP	2	2	0.0691933	1
GO:0043491	protein kinase B signaling	BP	141	35	0.0693972	1
GO:0021877	forebrain neuron fate commitment	BP	14	7	0.0695103	1
GO:0043009	chordate embryonic development	BP	592	146	0.0699876	1
GO:2000381	negative regulation of mesoderm development	BP	6	3	0.0702493	1
GO:0051026	chiasma assembly	BP	6	3	0.0704132	1
GO:0015909	long-chain fatty acid transport	BP	49	13	0.070484	1
GO:0060389	pathway-restricted SMAD protein phosphorylation	BP	60	17	0.0705055	1
GO:0008543	fibroblast growth factor receptor signaling pathway	BP	188	50	0.0705709	1
GO:0048706	embryonic skeletal system development	BP	126	39	0.070599	1
GO:0045605	negative regulation of epidermal cell differentiation	BP	12	5	0.0708074	1
GO:0050764	regulation of phagocytosis	BP	54	15	0.0711965	1
GO:0090030	regulation of steroid hormone biosynthetic process	BP	13	6	0.0714979	1
GO:0060460	left lung morphogenesis	BP	2	2	0.0714995	1
GO:0043101	purine-containing compound salvage	BP	14	5	0.071606	1
GO:0009968	negative regulation of signal transduction	BP	963	213	0.0716605	1
GO:0086013	membrane repolarization during cardiac muscle cell action potential	BP	8	4	0.071856	1
GO:0060577	pulmonary vein morphogenesis	BP	2	2	0.0719606	1
GO:0040012	regulation of locomotion	BP	623	143	0.0720072	1
GO:0060402	calcium ion transport into cytosol	BP	111	29	0.0720419	1
GO:0008344	adult locomotory behavior	BP	81	24	0.0720519	1
GO:0038203	TORC2 signaling	BP	2	2	0.0720644	1
GO:0051928	positive regulation of calcium ion transport	BP	92	23	0.0722701	1
GO:0035561	regulation of chromatin binding	BP	9	4	0.072414	1
GO:0072674	multinuclear osteoclast differentiation	BP	5	3	0.072586	1
GO:0048488	synaptic vesicle endocytosis	BP	27	10	0.0726351	1
GO:0014074	response to purine-containing compound	BP	134	34	0.0727777	1
GO:0046890	regulation of lipid biosynthetic process	BP	115	30	0.0728224	1
GO:0036066	protein O-linked fucosylation	BP	11	5	0.07299	1
GO:0010949	negative regulation of intestinal phytosterol absorption	BP	2	2	0.0730965	1
GO:0045796	negative regulation of intestinal cholesterol absorption	BP	2	2	0.0730965	1
GO:0060752	intestinal phytosterol absorption	BP	2	2	0.0730965	1
GO:0018190	protein octanoylation	BP	1	1	0.0731904	1
GO:0018191	peptidyl-serine octanoylation	BP	1	1	0.0731904	1
GO:0048799	organ maturation	BP	21	8	0.0733084	1
GO:0042407	cristae formation	BP	5	3	0.0736423	1
GO:0010506	regulation of autophagy	BP	232	55	0.0738162	1
GO:0060529	squamous basal epithelial stem cell differentiation involved in prostate gland acinus development	BP	2	2	0.0739719	1
GO:0006582	melanin metabolic process	BP	17	6	0.074121	1
GO:0030335	positive regulation of cell migration	BP	306	71	0.0743398	1
GO:0051402	neuron apoptotic process	BP	202	52	0.0743683	1
GO:0007354	zygotic determination of anterior/posterior axis, embryo	BP	4	3	0.0744657	1
GO:0001764	neuron migration	BP	128	38	0.0745588	1
GO:0030509	BMP signaling pathway	BP	123	34	0.0746755	1
GO:0010644	cell communication by electrical coupling	BP	28	10	0.0747952	1
GO:0042475	odontogenesis of dentin-containing tooth	BP	80	24	0.0748203	1
GO:0044765	single-organism transport	BP	3454	673	0.0750255	1
GO:0060212	negative regulation of nuclear-transcribed mRNA poly(A) tail shortening	BP	1	1	0.0751306	1
GO:1900152	negative regulation of nuclear-transcribed mRNA catabolic process, deadenylation-dependent decay	BP	1	1	0.0751306	1
GO:1901846	positive regulation of cell communication by electrical coupling involved in cardiac conduction	BP	1	1	0.0752098	1
GO:1903781	positive regulation of cardiac conduction	BP	1	1	0.0752098	1
GO:0042063	gliogenesis	BP	197	53	0.0754302	1
GO:0014904	myotube cell development	BP	29	10	0.075468	1
GO:0060078	regulation of postsynaptic membrane potential	BP	54	19	0.075479	1
GO:0090201	negative regulation of release of cytochrome c from mitochondria	BP	17	6	0.075569	1
GO:0040007	growth	BP	839	189	0.0757921	1
GO:0051050	positive regulation of transport	BP	767	161	0.0758022	1
GO:0046460	neutral lipid biosynthetic process	BP	58	17	0.0758881	1
GO:0046463	acylglycerol biosynthetic process	BP	58	17	0.0758881	1
GO:0070997	neuron death	BP	249	62	0.0758975	1
GO:0001836	release of cytochrome c from mitochondria	BP	57	16	0.0759834	1
GO:0098656	anion transmembrane transport	BP	215	50	0.0762967	1
GO:0001525	angiogenesis	BP	395	95	0.0764517	1
GO:0045765	regulation of angiogenesis	BP	187	45	0.0764676	1
GO:0021924	cell proliferation in external granule layer	BP	9	4	0.076684	1
GO:0021930	cerebellar granule cell precursor proliferation	BP	9	4	0.076684	1
GO:0032879	regulation of localization	BP	2023	425	0.0767163	1
GO:0060401	cytosolic calcium ion transport	BP	112	29	0.0769672	1
GO:0060695	negative regulation of cholesterol transporter activity	BP	1	1	0.0773455	1
GO:0048704	embryonic skeletal system morphogenesis	BP	95	30	0.0774039	1
GO:0032815	negative regulation of natural killer cell activation	BP	6	3	0.0774986	1
GO:0051712	positive regulation of killing of cells of other organism	BP	6	3	0.0778312	1
GO:0014911	positive regulation of smooth muscle cell migration	BP	19	7	0.0779702	1
GO:0007140	male meiosis	BP	37	10	0.0779772	1
GO:0071421	manganese ion transmembrane transport	BP	5	3	0.0782064	1
GO:0002578	negative regulation of antigen processing and presentation	BP	5	3	0.0783733	1
GO:0045664	regulation of neuron differentiation	BP	408	108	0.0783792	1
GO:0032020	ISG15-protein conjugation	BP	6	3	0.0784044	1
GO:2000539	regulation of protein geranylgeranylation	BP	1	1	0.0785009	1
GO:2000541	positive regulation of protein geranylgeranylation	BP	1	1	0.0785009	1
GO:0048842	positive regulation of axon extension involved in axon guidance	BP	7	4	0.0786768	1
GO:1902669	positive regulation of axon guidance	BP	7	4	0.0786768	1
GO:0032525	somite rostral/caudal axis specification	BP	10	4	0.0788904	1
GO:0023019	signal transduction involved in regulation of gene expression	BP	22	8	0.0789159	1
GO:2000147	positive regulation of cell motility	BP	312	72	0.0789571	1
GO:0034333	adherens junction assembly	BP	69	23	0.0789977	1
GO:0034695	response to prostaglandin E	BP	15	6	0.0792242	1
GO:0021853	cerebral cortex GABAergic interneuron migration	BP	5	3	0.0792567	1
GO:0021894	cerebral cortex GABAergic interneuron development	BP	5	3	0.0792567	1
GO:0030858	positive regulation of epithelial cell differentiation	BP	53	16	0.0798145	1
GO:0002931	response to ischemia	BP	21	8	0.0798744	1
GO:0043604	amide biosynthetic process	BP	84	21	0.0798795	1
GO:0019048	modulation by virus of host morphology or physiology	BP	21	8	0.0799484	1
GO:1902578	single-organism localization	BP	3630	708	0.0799512	1
GO:0031113	regulation of microtubule polymerization	BP	21	7	0.0800924	1
GO:0002325	natural killer cell differentiation involved in immune response	BP	4	2	0.0801297	1
GO:0032824	negative regulation of natural killer cell differentiation	BP	4	2	0.0801297	1
GO:0032826	regulation of natural killer cell differentiation involved in immune response	BP	4	2	0.0801297	1
GO:0032827	negative regulation of natural killer cell differentiation involved in immune response	BP	4	2	0.0801297	1
GO:0032623	interleukin-2 production	BP	51	14	0.0802817	1
GO:0001505	regulation of neurotransmitter levels	BP	184	49	0.0805568	1
GO:0042592	homeostatic process	BP	1346	269	0.0808807	1
GO:0021934	hindbrain tangential cell migration	BP	2	2	0.0810153	1
GO:0045714	regulation of low-density lipoprotein particle receptor biosynthetic process	BP	8	3	0.0811662	1
GO:0086064	cell communication by electrical coupling involved in cardiac conduction	BP	22	8	0.081496	1
GO:0048839	inner ear development	BP	176	49	0.0815986	1
GO:0018350	protein esterification	BP	1	1	0.0818501	1
GO:0044258	intestinal lipid catabolic process	BP	1	1	0.0818501	1
GO:0014808	release of sequestered calcium ion into cytosol by sarcoplasmic reticulum	BP	27	9	0.0819249	1
GO:1903513	endoplasmic reticulum to cytosol transport	BP	27	9	0.0819249	1
GO:1903514	calcium ion transport from endoplasmic reticulum to cytosol	BP	27	9	0.0819249	1
GO:0001822	kidney development	BP	251	65	0.0823	1
GO:0071871	response to epinephrine	BP	13	6	0.082327	1
GO:0034975	protein folding in endoplasmic reticulum	BP	8	3	0.0825285	1
GO:0019722	calcium-mediated signaling	BP	111	27	0.0826329	1
GO:0055076	transition metal ion homeostasis	BP	121	28	0.0826756	1
GO:0045766	positive regulation of angiogenesis	BP	110	28	0.0828191	1
GO:0009880	embryonic pattern specification	BP	61	19	0.0830154	1
GO:0042391	regulation of membrane potential	BP	308	75	0.0830619	1
GO:0035987	endodermal cell differentiation	BP	45	14	0.0830836	1
GO:2001135	regulation of endocytic recycling	BP	4	3	0.083099	1
GO:0002587	negative regulation of antigen processing and presentation of peptide antigen via MHC class II	BP	2	2	0.083297	1
GO:0001894	tissue homeostasis	BP	180	41	0.0834726	1
GO:0048010	vascular endothelial growth factor receptor signaling pathway	BP	124	34	0.0834872	1
GO:0043616	keratinocyte proliferation	BP	36	10	0.0837787	1
GO:0006486	protein glycosylation	BP	285	60	0.083789	1
GO:0043413	macromolecule glycosylation	BP	285	60	0.083789	1
GO:0043583	ear development	BP	200	55	0.0839542	1
GO:2001171	positive regulation of ATP biosynthetic process	BP	3	2	0.0840844	1
GO:0019692	deoxyribose phosphate metabolic process	BP	31	9	0.0843494	1
GO:0035264	multicellular organism growth	BP	142	37	0.0843716	1
GO:0044241	lipid digestion	BP	17	5	0.0843815	1
GO:0044557	relaxation of smooth muscle	BP	8	4	0.0844426	1
GO:0007044	cell-substrate junction assembly	BP	76	24	0.0845173	1
GO:0060904	regulation of protein folding in endoplasmic reticulum	BP	1	1	0.0845413	1
GO:0000041	transition metal ion transport	BP	101	24	0.0846128	1
GO:0044550	secondary metabolite biosynthetic process	BP	20	6	0.0849491	1
GO:0009948	anterior/posterior axis specification	BP	45	14	0.0850723	1
GO:0035582	sequestering of BMP in extracellular matrix	BP	3	2	0.0851532	1
GO:0048265	response to pain	BP	32	11	0.0851624	1
GO:1903429	regulation of cell maturation	BP	13	5	0.085319	1
GO:0045687	positive regulation of glial cell differentiation	BP	28	10	0.0854158	1
GO:0033500	carbohydrate homeostasis	BP	175	43	0.085591	1
GO:0042593	glucose homeostasis	BP	175	43	0.085591	1
GO:0048592	eye morphogenesis	BP	141	39	0.0856141	1
GO:0090382	phagosome maturation	BP	46	12	0.0859	1
GO:0021893	cerebral cortex GABAergic interneuron fate commitment	BP	2	2	0.0860631	1
GO:0006166	purine ribonucleoside salvage	BP	3	2	0.0861575	1
GO:0046856	phosphatidylinositol dephosphorylation	BP	15	6	0.0861769	1
GO:0031630	regulation of synaptic vesicle fusion to presynaptic membrane	BP	3	2	0.0863383	1
GO:0097581	lamellipodium organization	BP	61	19	0.0863422	1
GO:0021544	subpallium development	BP	20	8	0.0864713	1
GO:0007229	integrin-mediated signaling pathway	BP	85	24	0.0865037	1
GO:0030207	chondroitin sulfate catabolic process	BP	12	5	0.0865248	1
GO:0034433	steroid esterification	BP	13	4	0.0866072	1
GO:0034434	sterol esterification	BP	13	4	0.0866072	1
GO:0034435	cholesterol esterification	BP	13	4	0.0866072	1
GO:0046885	regulation of hormone biosynthetic process	BP	21	8	0.0867043	1
GO:0044003	modification by symbiont of host morphology or physiology	BP	27	9	0.0867302	1
GO:0006955	immune response	BP	1343	244	0.0867606	1
GO:0045685	regulation of glial cell differentiation	BP	53	17	0.0867762	1
GO:0055072	iron ion homeostasis	BP	87	21	0.0868362	1
GO:0090287	regulation of cellular response to growth factor stimulus	BP	168	45	0.087321	1
GO:0045944	positive regulation of transcription from RNA polymerase II promoter	BP	889	203	0.0873534	1
GO:0097164	ammonium ion metabolic process	BP	161	36	0.08742	1
GO:0031114	regulation of microtubule depolymerization	BP	21	7	0.0874346	1
GO:0010975	regulation of neuron projection development	BP	275	75	0.0874469	1
GO:0002063	chondrocyte development	BP	23	9	0.0875212	1
GO:0071865	regulation of apoptotic process in bone marrow	BP	2	2	0.0875902	1
GO:0071866	negative regulation of apoptotic process in bone marrow	BP	2	2	0.0875902	1
GO:0010574	regulation of vascular endothelial growth factor production	BP	28	9	0.0876276	1
GO:0090596	sensory organ morphogenesis	BP	247	65	0.0876324	1
GO:0031115	negative regulation of microtubule polymerization	BP	9	4	0.0879692	1
GO:0006182	cGMP biosynthetic process	BP	28	8	0.0880726	1
GO:0072001	renal system development	BP	266	69	0.0882105	1
GO:0031017	exocrine pancreas development	BP	8	4	0.0884262	1
GO:0072676	lymphocyte migration	BP	51	12	0.0884807	1
GO:0032902	nerve growth factor production	BP	2	2	0.0885199	1
GO:0048515	spermatid differentiation	BP	109	23	0.0887443	1
GO:0000027	ribosomal large subunit assembly	BP	4	2	0.0889721	1
GO:0003129	heart induction	BP	6	3	0.0889789	1
GO:0061013	regulation of mRNA catabolic process	BP	22	7	0.0891477	1
GO:0003014	renal system process	BP	104	26	0.0894192	1
GO:0001569	patterning of blood vessels	BP	39	13	0.0894381	1
GO:0009791	post-embryonic development	BP	95	26	0.0894683	1
GO:0060491	regulation of cell projection assembly	BP	101	27	0.0894745	1
GO:0007019	microtubule depolymerization	BP	31	9	0.089563	1
GO:0002518	lymphocyte chemotaxis across high endothelial venule	BP	1	1	0.0896275	1
GO:0035769	B cell chemotaxis across high endothelial venule	BP	1	1	0.0896275	1
GO:2000545	negative regulation of endothelial cell chemotaxis to fibroblast growth factor	BP	1	1	0.0896275	1
GO:1902803	regulation of synaptic vesicle transport	BP	24	8	0.0898155	1
GO:0042246	tissue regeneration	BP	45	13	0.0898925	1
GO:0018874	benzoate metabolic process	BP	1	1	0.0900082	1
GO:0007215	glutamate receptor signaling pathway	BP	65	21	0.0901431	1
GO:0007569	cell aging	BP	81	23	0.0902602	1
GO:0007520	myoblast fusion	BP	36	11	0.0905312	1
GO:0006814	sodium ion transport	BP	188	43	0.0905593	1
GO:0001952	regulation of cell-matrix adhesion	BP	79	23	0.0907616	1
GO:0006809	nitric oxide biosynthetic process	BP	57	16	0.0909401	1
GO:0032006	regulation of TOR signaling	BP	49	14	0.0909766	1
GO:0060041	retina development in camera-type eye	BP	130	35	0.0910551	1
GO:0010607	negative regulation of cytoplasmic mRNA processing body assembly	BP	1	1	0.0911839	1
GO:0010880	regulation of release of sequestered calcium ion into cytosol by sarcoplasmic reticulum	BP	23	8	0.0916474	1
GO:0019432	triglyceride biosynthetic process	BP	56	16	0.0918946	1
GO:0045596	negative regulation of cell differentiation	BP	610	140	0.0922384	1
GO:0043551	regulation of phosphatidylinositol 3-kinase activity	BP	37	13	0.0923342	1
GO:2001259	positive regulation of cation channel activity	BP	32	10	0.0924823	1
GO:0021978	telencephalon regionalization	BP	13	6	0.0926245	1
GO:0035397	helper T cell enhancement of adaptive immune response	BP	1	1	0.0926467	1
GO:0010033	response to organic substance	BP	2371	477	0.0926853	1
GO:0033299	secretion of lysosomal enzymes	BP	6	3	0.0927373	1
GO:0021534	cell proliferation in hindbrain	BP	10	4	0.0929708	1
GO:0035094	response to nicotine	BP	38	12	0.0932176	1
GO:0021913	regulation of transcription from RNA polymerase II promoter involved in ventral spinal cord interneuron specification	BP	4	3	0.0932982	1
GO:0043112	receptor metabolic process	BP	127	32	0.0934368	1
GO:0030155	regulation of cell adhesion	BP	542	121	0.0936066	1
GO:0003333	amino acid transmembrane transport	BP	54	15	0.0937447	1
GO:0032088	negative regulation of NF-kappaB transcription factor activity	BP	61	16	0.0937828	1
GO:0002065	columnar/cuboidal epithelial cell differentiation	BP	126	35	0.0940257	1
GO:0030300	regulation of intestinal cholesterol absorption	BP	7	3	0.0940823	1
GO:0015672	monovalent inorganic cation transport	BP	517	109	0.094086	1
GO:0036465	synaptic vesicle recycling	BP	29	10	0.094502	1
GO:0006066	alcohol metabolic process	BP	367	74	0.0947173	1
GO:0009237	siderophore metabolic process	BP	1	1	0.0947518	1
GO:0019290	siderophore biosynthetic process	BP	1	1	0.0947518	1
GO:0009216	purine deoxyribonucleoside triphosphate biosynthetic process	BP	2	2	0.0949575	1
GO:0090331	negative regulation of platelet aggregation	BP	7	4	0.0952409	1
GO:0002283	neutrophil activation involved in immune response	BP	10	4	0.0953651	1
GO:0045123	cellular extravasation	BP	39	10	0.0953878	1
GO:0019481	L-alanine catabolic process, by transamination	BP	1	1	0.0955102	1
GO:0010721	negative regulation of cell development	BP	235	63	0.0955137	1
GO:0045216	cell-cell junction organization	BP	204	53	0.0955266	1
GO:0090257	regulation of muscle system process	BP	178	43	0.0955376	1
GO:0060509	Type I pneumocyte differentiation	BP	6	3	0.0957264	1
GO:1901564	organonitrogen compound metabolic process	BP	1432	273	0.0961411	1
GO:0034332	adherens junction organization	BP	108	32	0.0965199	1
GO:0046486	glycerolipid metabolic process	BP	314	68	0.0970464	1
GO:0061351	neural precursor cell proliferation	BP	122	34	0.0972139	1
GO:0060284	regulation of cell development	BP	658	162	0.0974066	1
GO:0072337	modified amino acid transport	BP	19	6	0.0974272	1
GO:0032770	positive regulation of monooxygenase activity	BP	25	9	0.0975637	1
GO:0051000	positive regulation of nitric-oxide synthase activity	BP	18	7	0.097878	1
GO:0009636	response to toxic substance	BP	145	32	0.0979448	1
GO:0019885	antigen processing and presentation of endogenous peptide antigen via MHC class I	BP	9	4	0.0984068	1
GO:0030902	hindbrain development	BP	135	39	0.0984343	1
GO:1901077	regulation of relaxation of muscle	BP	8	4	0.0984366	1
GO:0003358	noradrenergic neuron development	BP	3	2	0.0986622	1
GO:0048714	positive regulation of oligodendrocyte differentiation	BP	12	5	0.0988236	1
GO:0038184	cell surface bile acid receptor signaling pathway	BP	1	1	0.0988306	1
GO:0048545	response to steroid hormone	BP	358	80	0.098957	1
GO:0032914	positive regulation of transforming growth factor beta1 production	BP	3	2	0.0990394	1
GO:0048104	establishment of body hair or bristle planar orientation	BP	2	2	0.0990747	1
GO:0048105	establishment of body hair planar orientation	BP	2	2	0.0990747	1
GO:0060488	orthogonal dichotomous subdivision of terminal units involved in lung branching morphogenesis	BP	2	2	0.0990747	1
GO:0060489	planar dichotomous subdivision of terminal units involved in lung branching morphogenesis	BP	2	2	0.0990747	1
GO:0060490	lateral sprouting involved in lung morphogenesis	BP	2	2	0.0990747	1
GO:2000279	negative regulation of DNA biosynthetic process	BP	18	6	0.0991057	1
GO:0032596	protein transport into membrane raft	BP	5	3	0.0992036	1
GO:0010288	response to lead ion	BP	12	4	0.0992066	1
GO:0003096	renal sodium ion transport	BP	5	3	0.0992127	1
GO:0000050	urea cycle	BP	11	4	0.0992171	1
GO:0032800	receptor biosynthetic process	BP	22	7	0.0992434	1
GO:0050650	chondroitin sulfate proteoglycan biosynthetic process	BP	27	9	0.0992908	1
GO:1901585	regulation of acid-sensing ion channel activity	BP	1	1	0.0994141	1
GO:2000249	regulation of actin cytoskeleton reorganization	BP	27	9	0.0994464	1
GO:0051591	response to cAMP	BP	90	23	0.0995174	1
GO:0033198	response to ATP	BP	25	8	0.0995299	1
GO:0008217	regulation of blood pressure	BP	148	33	0.0996839	1
GO:2000505	regulation of energy homeostasis	BP	11	5	0.0997491	1
GO:0015718	monocarboxylic acid transport	BP	130	28	0.0997944	1
GO:0002115	store-operated calcium entry	BP	10	4	0.0997981	1
GO:0051898	negative regulation of protein kinase B signaling	BP	32	10	0.100039	1
GO:0010752	regulation of cGMP-mediated signaling	BP	2	2	0.100166	1
GO:0014002	astrocyte development	BP	13	5	0.100257	1
GO:0007369	gastrulation	BP	166	44	0.100278	1
GO:0042398	cellular modified amino acid biosynthetic process	BP	49	13	0.100463	1
GO:0021543	pallium development	BP	124	35	0.100539	1
GO:0048859	formation of anatomical boundary	BP	6	3	0.100698	1
GO:0070085	glycosylation	BP	294	61	0.100723	1
GO:0060333	interferon-gamma-mediated signaling pathway	BP	83	20	0.10088	1
GO:0035504	regulation of myosin light chain kinase activity	BP	1	1	0.100934	1
GO:0035505	positive regulation of myosin light chain kinase activity	BP	1	1	0.100934	1
GO:0060355	positive regulation of cell adhesion molecule production	BP	1	1	0.100934	1
GO:0003334	keratinocyte development	BP	9	4	0.100974	1
GO:0060841	venous blood vessel development	BP	15	6	0.101138	1
GO:0009749	response to glucose	BP	136	34	0.101473	1
GO:0034505	tooth mineralization	BP	14	6	0.101755	1
GO:1901605	alpha-amino acid metabolic process	BP	232	46	0.10193	1
GO:0031110	regulation of microtubule polymerization or depolymerization	BP	45	12	0.101962	1
GO:2000271	positive regulation of fibroblast apoptotic process	BP	6	3	0.101965	1
GO:0009894	regulation of catabolic process	BP	680	145	0.102067	1
GO:0035234	ectopic germ cell programmed cell death	BP	8	3	0.102212	1
GO:0061187	regulation of chromatin silencing at rDNA	BP	1	1	0.102214	1
GO:0061188	negative regulation of chromatin silencing at rDNA	BP	1	1	0.102214	1
GO:0031167	rRNA methylation	BP	12	4	0.102248	1
GO:0019725	cellular homeostasis	BP	671	136	0.102324	1
GO:0006023	aminoglycan biosynthetic process	BP	104	27	0.102391	1
GO:0007193	adenylate cyclase-inhibiting G-protein coupled receptor signaling pathway	BP	62	17	0.10257	1
GO:0055098	response to low-density lipoprotein particle	BP	6	3	0.102582	1
GO:0051385	response to mineralocorticoid	BP	29	9	0.102648	1
GO:0090136	epithelial cell-cell adhesion	BP	14	6	0.102689	1
GO:0035590	purinergic nucleotide receptor signaling pathway	BP	17	5	0.103115	1
GO:0014902	myotube differentiation	BP	90	25	0.103175	1
GO:0032368	regulation of lipid transport	BP	86	21	0.103583	1
GO:0010887	negative regulation of cholesterol storage	BP	6	3	0.103615	1
GO:0015698	inorganic anion transport	BP	202	46	0.103714	1
GO:0002373	plasmacytoid dendritic cell cytokine production	BP	1	1	0.103721	1
GO:0002736	regulation of plasmacytoid dendritic cell cytokine production	BP	1	1	0.103721	1
GO:0002737	negative regulation of plasmacytoid dendritic cell cytokine production	BP	1	1	0.103721	1
GO:0050804	regulation of synaptic transmission	BP	240	63	0.103725	1
GO:0032261	purine nucleotide salvage	BP	6	3	0.104176	1
GO:0035051	cardiocyte differentiation	BP	104	30	0.104351	1
GO:0072526	pyridine-containing compound catabolic process	BP	5	2	0.104909	1
GO:0009798	axis specification	BP	86	25	0.105175	1
GO:0034625	fatty acid elongation, monounsaturated fatty acid	BP	3	2	0.105234	1
GO:0007356	thorax and anterior abdomen determination	BP	2	2	0.105276	1
GO:2001074	regulation of metanephric ureteric bud development	BP	2	2	0.105276	1
GO:2001076	positive regulation of metanephric ureteric bud development	BP	2	2	0.105276	1
GO:0048519	negative regulation of biological process	BP	4036	809	0.1053	1
GO:0006474	N-terminal protein amino acid acetylation	BP	13	5	0.1053	1
GO:0045940	positive regulation of steroid metabolic process	BP	24	8	0.105307	1
GO:0060026	convergent extension	BP	15	6	0.105328	1
GO:0021782	glial cell development	BP	69	20	0.10541	1
GO:0021512	spinal cord anterior/posterior patterning	BP	1	1	0.105495	1
GO:2000287	positive regulation of myotome development	BP	1	1	0.105622	1
GO:2000290	regulation of myotome development	BP	1	1	0.105622	1
GO:0007351	tripartite regional subdivision	BP	14	6	0.105642	1
GO:0008595	anterior/posterior axis specification, embryo	BP	14	6	0.105642	1
GO:0010862	positive regulation of pathway-restricted SMAD protein phosphorylation	BP	45	12	0.105643	1
GO:0035640	exploration behavior	BP	18	7	0.105707	1
GO:0061041	regulation of wound healing	BP	112	27	0.105868	1
GO:0071918	urea transmembrane transport	BP	6	2	0.10594	1
GO:0010513	positive regulation of phosphatidylinositol biosynthetic process	BP	3	2	0.106096	1
GO:1903522	regulation of blood circulation	BP	214	51	0.106166	1
GO:0042221	response to chemical	BP	3631	676	0.106205	1
GO:0086011	membrane repolarization during action potential	BP	12	5	0.106855	1
GO:0048638	regulation of developmental growth	BP	226	58	0.106995	1
GO:0030579	ubiquitin-dependent SMAD protein catabolic process	BP	6	3	0.10709	1
GO:0035902	response to immobilization stress	BP	16	5	0.107096	1
GO:0051709	regulation of killing of cells of other organism	BP	7	3	0.107172	1
GO:0002579	positive regulation of antigen processing and presentation	BP	11	4	0.107275	1
GO:0046068	cGMP metabolic process	BP	41	12	0.107407	1
GO:0009988	cell-cell recognition	BP	61	12	0.107475	1
GO:0098771	inorganic ion homeostasis	BP	537	110	0.107481	1
GO:0031346	positive regulation of cell projection organization	BP	205	54	0.107661	1
GO:0072010	glomerular epithelium development	BP	19	7	0.107996	1
GO:0031274	positive regulation of pseudopodium assembly	BP	12	4	0.108082	1
GO:0042059	negative regulation of epidermal growth factor receptor signaling pathway	BP	42	13	0.108299	1
GO:1903431	positive regulation of cell maturation	BP	5	3	0.108378	1
GO:0070593	dendrite self-avoidance	BP	2	2	0.108406	1
GO:0060487	lung epithelial cell differentiation	BP	28	9	0.10886	1
GO:0071680	response to indole-3-methanol	BP	5	3	0.108963	1
GO:0071681	cellular response to indole-3-methanol	BP	5	3	0.108963	1
GO:0009582	detection of abiotic stimulus	BP	172	39	0.109096	1
GO:0007163	establishment or maintenance of cell polarity	BP	142	39	0.109103	1
GO:0044724	single-organism carbohydrate catabolic process	BP	116	27	0.109223	1
GO:0033514	L-lysine catabolic process to acetyl-CoA via L-pipecolate	BP	1	1	0.109371	1
GO:0021796	cerebral cortex regionalization	BP	7	4	0.109381	1
GO:0061318	renal filtration cell differentiation	BP	15	6	0.109406	1
GO:0072112	glomerular visceral epithelial cell differentiation	BP	15	6	0.109406	1
GO:2000628	regulation of miRNA metabolic process	BP	7	3	0.109417	1
GO:0030325	adrenal gland development	BP	25	9	0.109467	1
GO:0090092	regulation of transmembrane receptor protein serine/threonine kinase signaling pathway	BP	199	50	0.109468	1
GO:0042795	snRNA transcription from RNA polymerase II promoter	BP	7	3	0.110109	1
GO:0034330	cell junction organization	BP	233	59	0.11055	1
GO:0071373	cellular response to luteinizing hormone stimulus	BP	1	1	0.110688	1
GO:0042447	hormone catabolic process	BP	7	3	0.11069	1
GO:0006555	methionine metabolic process	BP	15	5	0.110802	1
GO:0030510	regulation of BMP signaling pathway	BP	71	21	0.110947	1
GO:0042312	regulation of vasodilation	BP	40	11	0.111214	1
GO:0043046	DNA methylation involved in gamete generation	BP	16	5	0.111399	1
GO:0043985	histone H4-R3 methylation	BP	6	3	0.111551	1
GO:0070977	bone maturation	BP	17	6	0.111868	1
GO:0051588	regulation of neurotransmitter transport	BP	57	16	0.112042	1
GO:0035795	negative regulation of mitochondrial membrane permeability	BP	1	1	0.112363	1
GO:1902109	negative regulation of mitochondrial membrane permeability involved in apoptotic process	BP	1	1	0.112363	1
GO:1903225	negative regulation of endodermal cell differentiation	BP	3	2	0.112395	1
GO:0032663	regulation of interleukin-2 production	BP	44	12	0.112491	1
GO:0033189	response to vitamin A	BP	13	5	0.112548	1
GO:0032634	interleukin-5 production	BP	13	5	0.112879	1
GO:0032674	regulation of interleukin-5 production	BP	13	5	0.112879	1
GO:1901078	negative regulation of relaxation of muscle	BP	2	2	0.11289	1
GO:1901898	negative regulation of relaxation of cardiac muscle	BP	2	2	0.11289	1
GO:0043633	polyadenylation-dependent RNA catabolic process	BP	5	2	0.113199	1
GO:0045923	positive regulation of fatty acid metabolic process	BP	28	8	0.113232	1
GO:0044723	single-organism carbohydrate metabolic process	BP	654	133	0.113294	1
GO:0045039	protein import into mitochondrial inner membrane	BP	4	2	0.113782	1
GO:0010893	positive regulation of steroid biosynthetic process	BP	14	6	0.113798	1
GO:0060135	maternal process involved in female pregnancy	BP	50	14	0.113835	1
GO:0048562	embryonic organ morphogenesis	BP	282	76	0.113846	1
GO:0019242	methylglyoxal biosynthetic process	BP	1	1	0.114085	1
GO:0019276	UDP-N-acetylgalactosamine metabolic process	BP	3	2	0.114469	1
GO:0048058	compound eye corneal lens development	BP	1	1	0.114475	1
GO:0048749	compound eye development	BP	1	1	0.114475	1
GO:0046321	positive regulation of fatty acid oxidation	BP	13	5	0.114613	1
GO:0042450	arginine biosynthetic process via ornithine	BP	1	1	0.114967	1
GO:0071417	cellular response to organonitrogen compound	BP	470	107	0.115029	1
GO:0048665	neuron fate specification	BP	31	11	0.115551	1
GO:0003137	Notch signaling pathway involved in heart induction	BP	1	1	0.115674	1
GO:0003210	cardiac atrium formation	BP	1	1	0.115674	1
GO:0003235	sinus venosus development	BP	1	1	0.115674	1
GO:0003236	sinus venosus morphogenesis	BP	1	1	0.115674	1
GO:0003259	cardioblast anterior-lateral migration	BP	1	1	0.115674	1
GO:0003260	cardioblast migration	BP	1	1	0.115674	1
GO:0003318	cell migration to the midline involved in heart development	BP	1	1	0.115674	1
GO:0035480	regulation of Notch signaling pathway involved in heart induction	BP	1	1	0.115674	1
GO:0035481	positive regulation of Notch signaling pathway involved in heart induction	BP	1	1	0.115674	1
GO:0042664	negative regulation of endodermal cell fate specification	BP	1	1	0.115674	1
GO:0060974	cell migration involved in heart formation	BP	1	1	0.115674	1
GO:0060975	cardioblast migration to the midline involved in heart field formation	BP	1	1	0.115674	1
GO:0070368	positive regulation of hepatocyte differentiation	BP	1	1	0.115674	1
GO:0032656	regulation of interleukin-13 production	BP	13	5	0.115684	1
GO:0034762	regulation of transmembrane transport	BP	344	82	0.115931	1
GO:0045494	photoreceptor cell maintenance	BP	31	9	0.115971	1
GO:0002589	regulation of antigen processing and presentation of peptide antigen via MHC class I	BP	3	2	0.116407	1
GO:0002477	antigen processing and presentation of exogenous peptide antigen via MHC class Ib	BP	3	2	0.116595	1
GO:0002481	antigen processing and presentation of exogenous protein antigen via MHC class Ib, TAP-dependent	BP	3	2	0.116595	1
GO:0045604	regulation of epidermal cell differentiation	BP	40	11	0.116826	1
GO:0070509	calcium ion import	BP	55	16	0.116982	1
GO:0009743	response to carbohydrate	BP	167	40	0.117008	1
GO:0032581	ER-dependent peroxisome organization	BP	1	1	0.117454	1
GO:0071287	cellular response to manganese ion	BP	5	3	0.117464	1
GO:0046898	response to cycloheximide	BP	4	2	0.117822	1
GO:2001057	reactive nitrogen species metabolic process	BP	75	19	0.118205	1
GO:0001710	mesodermal cell fate commitment	BP	19	7	0.118268	1
GO:0003056	regulation of vascular smooth muscle contraction	BP	4	2	0.118542	1
GO:0007185	transmembrane receptor protein tyrosine phosphatase signaling pathway	BP	7	4	0.118748	1
GO:0010810	regulation of cell-substrate adhesion	BP	151	39	0.118778	1
GO:0034213	quinolinate catabolic process	BP	1	1	0.118877	1
GO:0032736	positive regulation of interleukin-13 production	BP	9	4	0.118907	1
GO:0071442	positive regulation of histone H3-K14 acetylation	BP	1	1	0.118915	1
GO:2000609	regulation of thyroid hormone generation	BP	5	3	0.119041	1
GO:0003307	regulation of Wnt signaling pathway involved in heart development	BP	7	3	0.119253	1
GO:2001181	positive regulation of interleukin-10 secretion	BP	3	2	0.119397	1
GO:0014015	positive regulation of gliogenesis	BP	38	12	0.119475	1
GO:0003097	renal water transport	BP	7	3	0.119751	1
GO:0070525	threonylcarbamoyladenosine metabolic process	BP	5	2	0.119803	1
GO:1901654	response to ketone	BP	112	27	0.11994	1
GO:0097212	lysosomal membrane organization	BP	1	1	0.120002	1
GO:0097213	regulation of lysosomal membrane permeability	BP	1	1	0.120002	1
GO:0097214	positive regulation of lysosomal membrane permeability	BP	1	1	0.120002	1
GO:2000376	positive regulation of oxygen metabolic process	BP	1	1	0.120002	1
GO:0031989	bombesin receptor signaling pathway	BP	1	1	0.120049	1
GO:2000344	positive regulation of acrosome reaction	BP	6	3	0.12022	1
GO:0043467	regulation of generation of precursor metabolites and energy	BP	71	19	0.120295	1
GO:0036438	maintenance of lens transparency	BP	3	2	0.120367	1
GO:0007188	adenylate cyclase-modulating G-protein coupled receptor signaling pathway	BP	136	31	0.120379	1
GO:0061045	negative regulation of wound healing	BP	53	13	0.120459	1
GO:0019310	inositol catabolic process	BP	1	1	0.120551	1
GO:0071480	cellular response to gamma radiation	BP	14	5	0.120605	1
GO:1901857	positive regulation of cellular respiration	BP	4	2	0.120618	1
GO:0021830	interneuron migration from the subpallium to the cortex	BP	6	3	0.120826	1
GO:0071404	cellular response to low-density lipoprotein particle stimulus	BP	3	2	0.12095	1
GO:0034463	90S preribosome assembly	BP	1	1	0.120965	1
GO:0098739	import across plasma membrane	BP	6	3	0.121016	1
GO:0040034	regulation of development, heterochronic	BP	13	6	0.121047	1
GO:0007178	transmembrane receptor protein serine/threonine kinase signaling pathway	BP	309	75	0.12108	1
GO:0071436	sodium ion export	BP	10	4	0.1211	1
GO:0036309	protein localization to M-band	BP	2	2	0.121122	1
GO:0060764	cell-cell signaling involved in mammary gland development	BP	2	2	0.121132	1
GO:0031272	regulation of pseudopodium assembly	BP	13	4	0.121153	1
GO:1901215	negative regulation of neuron death	BP	149	37	0.121226	1
GO:0050852	T cell receptor signaling pathway	BP	103	25	0.121351	1
GO:0010837	regulation of keratinocyte proliferation	BP	25	7	0.121486	1
GO:0001954	positive regulation of cell-matrix adhesion	BP	39	11	0.121535	1
GO:0031103	axon regeneration	BP	28	9	0.121722	1
GO:0045600	positive regulation of fat cell differentiation	BP	42	12	0.121796	1
GO:0071042	nuclear polyadenylation-dependent mRNA catabolic process	BP	1	1	0.121912	1
GO:0071047	polyadenylation-dependent mRNA catabolic process	BP	1	1	0.121912	1
GO:0090615	mitochondrial mRNA processing	BP	1	1	0.121912	1
GO:0090616	mitochondrial mRNA 3'-end processing	BP	1	1	0.121912	1
GO:0097222	mitochondrial mRNA polyadenylation	BP	1	1	0.121912	1
GO:2000625	regulation of miRNA catabolic process	BP	1	1	0.121912	1
GO:2000627	positive regulation of miRNA catabolic process	BP	1	1	0.121912	1
GO:0010821	regulation of mitochondrion organization	BP	298	64	0.122075	1
GO:0042476	odontogenesis	BP	113	31	0.122103	1
GO:0021873	forebrain neuroblast division	BP	9	4	0.122279	1
GO:0071377	cellular response to glucagon stimulus	BP	37	11	0.122356	1
GO:0010573	vascular endothelial growth factor production	BP	30	9	0.122558	1
GO:0072006	nephron development	BP	128	36	0.122578	1
GO:0048339	paraxial mesoderm development	BP	16	6	0.122633	1
GO:0006022	aminoglycan metabolic process	BP	168	40	0.122751	1
GO:0072604	interleukin-6 secretion	BP	12	4	0.122784	1
GO:0055002	striated muscle cell development	BP	126	32	0.122797	1
GO:0007219	Notch signaling pathway	BP	162	40	0.122964	1
GO:0001986	negative regulation of the force of heart contraction involved in baroreceptor response to increased systemic arterial blood pressure	BP	1	1	0.123048	1
GO:0045667	regulation of osteoblast differentiation	BP	105	29	0.123446	1
GO:0008585	female gonad development	BP	89	23	0.123682	1
GO:0032264	IMP salvage	BP	3	2	0.124032	1
GO:1901342	regulation of vasculature development	BP	203	47	0.124096	1
GO:0021563	glossopharyngeal nerve development	BP	4	3	0.124102	1
GO:0060393	regulation of pathway-restricted SMAD protein phosphorylation	BP	57	15	0.124175	1
GO:0034969	histone arginine methylation	BP	10	4	0.124179	1
GO:0097326	melanocyte adhesion	BP	1	1	0.12434	1
GO:0042694	muscle cell fate specification	BP	1	1	0.124517	1
GO:1901652	response to peptide	BP	442	94	0.12462	1
GO:0071701	regulation of MAPK export from nucleus	BP	1	1	0.124652	1
GO:0006225	UDP biosynthetic process	BP	1	1	0.12475	1
GO:0006240	dCDP biosynthetic process	BP	1	1	0.12475	1
GO:0009194	pyrimidine ribonucleoside diphosphate biosynthetic process	BP	1	1	0.12475	1
GO:0046062	dCDP metabolic process	BP	1	1	0.12475	1
GO:0046704	CDP metabolic process	BP	1	1	0.12475	1
GO:0046705	CDP biosynthetic process	BP	1	1	0.12475	1
GO:1900449	regulation of glutamate receptor signaling pathway	BP	28	10	0.124871	1
GO:0015821	methionine transport	BP	1	1	0.125064	1
GO:0007045	cell-substrate adherens junction assembly	BP	59	19	0.125197	1
GO:0048041	focal adhesion assembly	BP	59	19	0.125197	1
GO:0061014	positive regulation of mRNA catabolic process	BP	19	6	0.125509	1
GO:2000664	positive regulation of interleukin-5 secretion	BP	2	2	0.125523	1
GO:0060479	lung cell differentiation	BP	29	9	0.125577	1
GO:0086001	cardiac muscle cell action potential	BP	43	13	0.125825	1
GO:1901185	negative regulation of ERBB signaling pathway	BP	43	13	0.125917	1
GO:0071336	regulation of hair follicle cell proliferation	BP	3	2	0.125936	1
GO:0090066	regulation of anatomical structure size	BP	371	84	0.126146	1
GO:0009581	detection of external stimulus	BP	169	38	0.126162	1
GO:0030206	chondroitin sulfate biosynthetic process	BP	23	8	0.126186	1
GO:0046967	cytosol to ER transport	BP	2	2	0.126316	1
GO:0009635	response to herbicide	BP	8	3	0.126399	1
GO:0045747	positive regulation of Notch signaling pathway	BP	25	8	0.126693	1
GO:0001983	baroreceptor response to increased systemic arterial blood pressure	BP	3	2	0.126859	1
GO:0030100	regulation of endocytosis	BP	167	39	0.127047	1
GO:0042438	melanin biosynthetic process	BP	16	5	0.127296	1
GO:0033609	oxalate metabolic process	BP	1	1	0.127424	1
GO:0007264	small GTPase mediated signal transduction	BP	474	106	0.127613	1
GO:0050901	leukocyte tethering or rolling	BP	19	5	0.127725	1
GO:0015732	prostaglandin transport	BP	13	4	0.127748	1
GO:0033762	response to glucagon	BP	47	13	0.127798	1
GO:0007339	binding of sperm to zona pellucida	BP	37	8	0.127804	1
GO:0042551	neuron maturation	BP	36	12	0.127857	1
GO:1903224	regulation of endodermal cell differentiation	BP	6	3	0.128036	1
GO:0006754	ATP biosynthetic process	BP	38	10	0.128184	1
GO:0043048	dolichyl monophosphate biosynthetic process	BP	1	1	0.128341	1
GO:0032409	regulation of transporter activity	BP	167	42	0.128392	1
GO:0086010	membrane depolarization during action potential	BP	42	13	0.128425	1
GO:0048240	sperm capacitation	BP	14	4	0.128497	1
GO:0014909	smooth muscle cell migration	BP	41	13	0.128534	1
GO:0071310	cellular response to organic substance	BP	1829	375	0.128894	1
GO:0003062	regulation of heart rate by chemical signal	BP	7	4	0.128966	1
GO:0030168	platelet activation	BP	233	54	0.129	1
GO:0032905	transforming growth factor beta1 production	BP	6	3	0.129028	1
GO:0032908	regulation of transforming growth factor beta1 production	BP	6	3	0.129028	1
GO:0018969	thiocyanate metabolic process	BP	1	1	0.129309	1
GO:0006853	carnitine shuttle	BP	9	4	0.129381	1
GO:0009262	deoxyribonucleotide metabolic process	BP	34	9	0.129476	1
GO:0010015	root morphogenesis	BP	1	1	0.129581	1
GO:0010053	root epidermal cell differentiation	BP	1	1	0.129581	1
GO:0010054	trichoblast differentiation	BP	1	1	0.129581	1
GO:0022622	root system development	BP	1	1	0.129581	1
GO:0048364	root development	BP	1	1	0.129581	1
GO:0048764	trichoblast maturation	BP	1	1	0.129581	1
GO:0048765	root hair cell differentiation	BP	1	1	0.129581	1
GO:0048767	root hair elongation	BP	1	1	0.129581	1
GO:0080147	root hair cell development	BP	1	1	0.129581	1
GO:0090558	plant epidermis development	BP	1	1	0.129581	1
GO:0090627	plant epidermal cell differentiation	BP	1	1	0.129581	1
GO:1902890	regulation of root hair elongation	BP	1	1	0.129581	1
GO:1902891	negative regulation of root hair elongation	BP	1	1	0.129581	1
GO:1903888	regulation of plant epidermal cell differentiation	BP	1	1	0.129581	1
GO:1903889	negative regulation of plant epidermal cell differentiation	BP	1	1	0.129581	1
GO:2000067	regulation of root morphogenesis	BP	1	1	0.129581	1
GO:2000280	regulation of root development	BP	1	1	0.129581	1
GO:0045542	positive regulation of cholesterol biosynthetic process	BP	5	3	0.129924	1
GO:0009223	pyrimidine deoxyribonucleotide catabolic process	BP	8	3	0.129929	1
GO:0070901	mitochondrial tRNA methylation	BP	1	1	0.129962	1
GO:0006942	regulation of striated muscle contraction	BP	83	22	0.130345	1
GO:0060029	convergent extension involved in organogenesis	BP	6	3	0.130424	1
GO:0002320	lymphoid progenitor cell differentiation	BP	18	7	0.130534	1
GO:0070296	sarcoplasmic reticulum calcium ion transport	BP	30	9	0.130557	1
GO:0042431	indole metabolic process	BP	1	1	0.130778	1
GO:0072733	response to staurosporine	BP	1	1	0.130778	1
GO:0072734	cellular response to staurosporine	BP	1	1	0.130778	1
GO:1901128	gentamycin metabolic process	BP	1	1	0.130778	1
GO:1901684	arsenate ion transmembrane transport	BP	1	1	0.130778	1
GO:2000120	positive regulation of sodium-dependent phosphate transport	BP	1	1	0.130778	1
GO:2000185	regulation of phosphate transmembrane transport	BP	1	1	0.130778	1
GO:2000187	positive regulation of phosphate transmembrane transport	BP	1	1	0.130778	1
GO:0097332	response to antipsychotic drug	BP	1	1	0.130811	1
GO:0090174	organelle membrane fusion	BP	99	24	0.130928	1
GO:0007202	activation of phospholipase C activity	BP	59	16	0.130932	1
GO:2000196	positive regulation of female gonad development	BP	3	2	0.130933	1
GO:0070345	negative regulation of fat cell proliferation	BP	5	3	0.130961	1
GO:0001678	cellular glucose homeostasis	BP	90	24	0.131001	1
GO:0016339	calcium-dependent cell-cell adhesion via plasma membrane cell adhesion molecules	BP	30	9	0.131026	1
GO:0046340	diacylglycerol catabolic process	BP	3	2	0.131091	1
GO:0044801	single-organism membrane fusion	BP	134	30	0.131247	1
GO:0035360	positive regulation of peroxisome proliferator activated receptor signaling pathway	BP	6	3	0.13135	1
GO:0010885	regulation of cholesterol storage	BP	13	5	0.131402	1
GO:0038179	neurotrophin signaling pathway	BP	272	67	0.131561	1
GO:0051209	release of sequestered calcium ion into cytosol	BP	86	21	0.13167	1
GO:0051283	negative regulation of sequestering of calcium ion	BP	86	21	0.13167	1
GO:0032616	interleukin-13 production	BP	14	5	0.13175	1
GO:1902932	positive regulation of alcohol biosynthetic process	BP	20	7	0.131931	1
GO:0090308	regulation of methylation-dependent chromatin silencing	BP	4	2	0.131987	1
GO:0022412	cellular process involved in reproduction in multicellular organism	BP	239	50	0.132042	1
GO:0007413	axonal fasciculation	BP	20	8	0.132079	1
GO:0001831	trophectodermal cellular morphogenesis	BP	3	2	0.132183	1
GO:0040037	negative regulation of fibroblast growth factor receptor signaling pathway	BP	13	6	0.132286	1
GO:0002376	immune system process	BP	2222	412	0.132505	1
GO:0071312	cellular response to alkaloid	BP	32	10	0.132628	1
GO:0071872	cellular response to epinephrine stimulus	BP	11	5	0.132657	1
GO:0072592	oxygen metabolic process	BP	4	2	0.132672	1
GO:0072103	glomerulus vasculature morphogenesis	BP	5	3	0.132725	1
GO:0072104	glomerular capillary formation	BP	5	3	0.132725	1
GO:0009145	purine nucleoside triphosphate biosynthetic process	BP	49	12	0.132744	1
GO:0034342	response to type III interferon	BP	1	1	0.133132	1
GO:0008617	guanosine metabolic process	BP	1	1	0.133174	1
GO:0002323	natural killer cell activation involved in immune response	BP	15	4	0.133322	1
GO:1902038	positive regulation of hematopoietic stem cell differentiation	BP	1	1	0.133438	1
GO:0006029	proteoglycan metabolic process	BP	92	25	0.133689	1
GO:0006583	melanin biosynthetic process from tyrosine	BP	2	1	0.133737	1
GO:0009066	aspartate family amino acid metabolic process	BP	41	10	0.13381	1
GO:1902905	positive regulation of fibril organization	BP	1	1	0.134191	1
GO:0071963	establishment or maintenance of cell polarity regulating cell shape	BP	1	1	0.134279	1
GO:0033631	cell-cell adhesion mediated by integrin	BP	11	4	0.134371	1
GO:0010866	regulation of triglyceride biosynthetic process	BP	16	6	0.134676	1
GO:0002088	lens development in camera-type eye	BP	64	19	0.134678	1
GO:2000181	negative regulation of blood vessel morphogenesis	BP	63	16	0.134764	1
GO:0019627	urea metabolic process	BP	13	4	0.134859	1
GO:1901184	regulation of ERBB signaling pathway	BP	75	20	0.135315	1
GO:0031589	cell-substrate adhesion	BP	272	67	0.13547	1
GO:0016079	synaptic vesicle exocytosis	BP	77	21	0.135491	1
GO:1990167	protein K27-linked deubiquitination	BP	1	1	0.135707	1
GO:0072358	cardiovascular system development	BP	841	192	0.13586	1
GO:0072359	circulatory system development	BP	841	192	0.13586	1
GO:0001933	negative regulation of protein phosphorylation	BP	284	68	0.135872	1
GO:0048708	astrocyte differentiation	BP	50	15	0.135957	1
GO:0042999	regulation of Golgi to plasma membrane CFTR protein transport	BP	1	1	0.135964	1
GO:0043002	negative regulation of Golgi to plasma membrane CFTR protein transport	BP	1	1	0.135964	1
GO:0043004	cytoplasmic sequestering of CFTR protein	BP	1	1	0.135964	1
GO:0072507	divalent inorganic cation homeostasis	BP	350	74	0.136041	1
GO:0021586	pons maturation	BP	3	2	0.136278	1
GO:0009408	response to heat	BP	106	26	0.13629	1
GO:2001256	regulation of store-operated calcium entry	BP	7	3	0.136422	1
GO:0043217	myelin maintenance	BP	12	5	0.136551	1
GO:0070778	L-aspartate transport	BP	4	2	0.13668	1
GO:0089712	L-aspartate transmembrane transport	BP	4	2	0.13668	1
GO:0055080	cation homeostasis	BP	524	106	0.136728	1
GO:0051878	lateral element assembly	BP	1	1	0.136729	1
GO:0006639	acylglycerol metabolic process	BP	115	27	0.137267	1
GO:0014070	response to organic cyclic compound	BP	699	148	0.137283	1
GO:0071962	mitotic sister chromatid cohesion, centromeric	BP	1	1	0.137284	1
GO:2000772	regulation of cellular senescence	BP	23	8	0.137459	1
GO:0097066	response to thyroid hormone	BP	14	4	0.137501	1
GO:0030311	poly-N-acetyllactosamine biosynthetic process	BP	4	2	0.137699	1
GO:0045979	positive regulation of nucleoside metabolic process	BP	4	2	0.138073	1
GO:1903580	positive regulation of ATP metabolic process	BP	4	2	0.138073	1
GO:0050891	multicellular organismal water homeostasis	BP	58	15	0.138132	1
GO:0000459	exonucleolytic trimming involved in rRNA processing	BP	4	2	0.138308	1
GO:0000467	exonucleolytic trimming to generate mature 3'-end of 5.8S rRNA from tricistronic rRNA transcript (SSU-rRNA, 5.8S rRNA, LSU-rRNA)	BP	4	2	0.138308	1
GO:0007281	germ cell development	BP	194	41	0.138443	1
GO:0008228	opsonization	BP	10	3	0.138451	1
GO:2000253	positive regulation of feeding behavior	BP	4	2	0.138722	1
GO:1902037	negative regulation of hematopoietic stem cell differentiation	BP	1	1	0.138792	1
GO:0019317	fucose catabolic process	BP	9	3	0.138807	1
GO:0042354	L-fucose metabolic process	BP	9	3	0.138807	1
GO:0042355	L-fucose catabolic process	BP	9	3	0.138807	1
GO:0051640	organelle localization	BP	371	83	0.138985	1
GO:0010797	regulation of multivesicular body size involved in endosome transport	BP	1	1	0.139208	1
GO:0042417	dopamine metabolic process	BP	28	9	0.139255	1
GO:0006110	regulation of glycolytic process	BP	26	8	0.139414	1
GO:0000451	rRNA 2'-O-methylation	BP	1	1	0.139443	1
GO:0000453	enzyme-directed rRNA 2'-O-methylation	BP	1	1	0.139443	1
GO:0060429	epithelium development	BP	1021	222	0.139524	1
GO:0007585	respiratory gaseous exchange	BP	59	15	0.139548	1
GO:0007173	epidermal growth factor receptor signaling pathway	BP	234	58	0.139876	1
GO:0021869	forebrain ventricular zone progenitor cell division	BP	6	3	0.139876	1
GO:0021902	commitment of neuronal cell to specific neuron type in forebrain	BP	7	4	0.13993	1
GO:0051282	regulation of sequestering of calcium ion	BP	87	21	0.140219	1
GO:0009266	response to temperature stimulus	BP	154	36	0.140259	1
GO:0033689	negative regulation of osteoblast proliferation	BP	8	4	0.140305	1
GO:0060586	multicellular organismal iron ion homeostasis	BP	7	3	0.140465	1
GO:0033572	transferrin transport	BP	33	9	0.140585	1
GO:0060571	morphogenesis of an epithelial fold	BP	27	9	0.140727	1
GO:0046165	alcohol biosynthetic process	BP	137	30	0.14093	1
GO:0051962	positive regulation of nervous system development	BP	323	83	0.140968	1
GO:0070367	negative regulation of hepatocyte differentiation	BP	1	1	0.141033	1
GO:0045909	positive regulation of vasodilation	BP	27	8	0.141321	1
GO:0036376	sodium ion export from cell	BP	8	3	0.141366	1
GO:0046718	viral entry into host cell	BP	70	17	0.141436	1
GO:0055001	muscle cell development	BP	139	35	0.141467	1
GO:0001706	endoderm formation	BP	56	16	0.141517	1
GO:0048284	organelle fusion	BP	120	28	0.141537	1
GO:0010872	regulation of cholesterol esterification	BP	10	3	0.141558	1
GO:0021882	regulation of transcription from RNA polymerase II promoter involved in forebrain neuron fate commitment	BP	3	2	0.141945	1
GO:0042256	mature ribosome assembly	BP	5	2	0.142037	1
GO:0015840	urea transport	BP	7	2	0.142051	1
GO:0018195	peptidyl-arginine modification	BP	16	5	0.142132	1
GO:0002572	pro-T cell differentiation	BP	3	2	0.142203	1
GO:0021578	hindbrain maturation	BP	6	3	0.142382	1
GO:0021626	central nervous system maturation	BP	6	3	0.142382	1
GO:1901019	regulation of calcium ion transmembrane transporter activity	BP	56	16	0.142459	1
GO:1903169	regulation of calcium ion transmembrane transport	BP	56	16	0.142459	1
GO:0016579	protein deubiquitination	BP	82	19	0.142539	1
GO:0032456	endocytic recycling	BP	20	7	0.143039	1
GO:0048679	regulation of axon regeneration	BP	10	4	0.14306	1
GO:0007599	hemostasis	BP	526	114	0.143119	1
GO:0006024	glycosaminoglycan biosynthetic process	BP	103	26	0.143277	1
GO:0031069	hair follicle morphogenesis	BP	30	9	0.14339	1
GO:0044028	DNA hypomethylation	BP	1	1	0.143698	1
GO:0044029	hypomethylation of CpG island	BP	1	1	0.143698	1
GO:0009219	pyrimidine deoxyribonucleotide metabolic process	BP	13	4	0.143778	1
GO:0015810	aspartate transport	BP	7	3	0.143921	1
GO:0006858	extracellular transport	BP	6	3	0.144016	1
GO:0042554	superoxide anion generation	BP	22	6	0.144034	1
GO:0009746	response to hexose	BP	141	34	0.144038	1
GO:0006468	protein phosphorylation	BP	1387	293	0.144059	1
GO:0031269	pseudopodium assembly	BP	14	4	0.144164	1
GO:0046928	regulation of neurotransmitter secretion	BP	46	13	0.144302	1
GO:0046209	nitric oxide metabolic process	BP	72	18	0.144498	1
GO:0021537	telencephalon development	BP	192	52	0.144633	1
GO:0043268	positive regulation of potassium ion transport	BP	26	8	0.144686	1
GO:0002067	glandular epithelial cell differentiation	BP	45	14	0.144695	1
GO:0006695	cholesterol biosynthetic process	BP	43	11	0.144952	1
GO:0061043	regulation of vascular wound healing	BP	4	2	0.14516	1
GO:0014805	smooth muscle adaptation	BP	4	2	0.145235	1
GO:0002862	negative regulation of inflammatory response to antigenic stimulus	BP	10	3	0.145496	1
GO:0001547	antral ovarian follicle growth	BP	6	3	0.145794	1
GO:0003417	growth plate cartilage development	BP	16	6	0.146209	1
GO:0036118	hyaluranon cable assembly	BP	3	2	0.146264	1
GO:1900104	regulation of hyaluranon cable assembly	BP	3	2	0.146264	1
GO:1900106	positive regulation of hyaluranon cable assembly	BP	3	2	0.146264	1
GO:0014812	muscle cell migration	BP	50	15	0.146449	1
GO:0031345	negative regulation of cell projection organization	BP	101	28	0.146693	1
GO:0042493	response to drug	BP	390	84	0.146984	1
GO:0032757	positive regulation of interleukin-8 production	BP	36	9	0.146986	1
GO:0022605	oogenesis stage	BP	5	2	0.147037	1
GO:0015689	molybdate ion transport	BP	1	1	0.147099	1
GO:0023057	negative regulation of signaling	BP	1055	226	0.147242	1
GO:0045597	positive regulation of cell differentiation	BP	699	161	0.147732	1
GO:0009215	purine deoxyribonucleoside triphosphate metabolic process	BP	11	4	0.14784	1
GO:0010107	potassium ion import	BP	25	7	0.147883	1
GO:0006621	protein retention in ER lumen	BP	9	3	0.14798	1
GO:0038086	VEGF-activated platelet-derived growth factor receptor signaling pathway	BP	3	2	0.148007	1
GO:0038091	positive regulation of cell proliferation by VEGF-activated platelet derived growth factor receptor signaling pathway	BP	3	2	0.148007	1
GO:0051049	regulation of transport	BP	1528	312	0.148412	1
GO:0035265	organ growth	BP	126	34	0.148522	1
GO:0051384	response to glucocorticoid	BP	126	28	0.148643	1
GO:0042058	regulation of epidermal growth factor receptor signaling pathway	BP	72	19	0.148825	1
GO:0002584	negative regulation of antigen processing and presentation of peptide antigen	BP	3	2	0.148854	1
GO:1902373	negative regulation of mRNA catabolic process	BP	5	2	0.148875	1
GO:0006638	neutral lipid metabolic process	BP	116	27	0.149001	1
GO:0010823	negative regulation of mitochondrion organization	BP	36	10	0.14929	1
GO:0040036	regulation of fibroblast growth factor receptor signaling pathway	BP	28	10	0.149472	1
GO:0016126	sterol biosynthetic process	BP	48	12	0.149542	1
GO:0043085	positive regulation of catalytic activity	BP	1318	275	0.149568	1
GO:0001655	urogenital system development	BP	304	75	0.14965	1
GO:0031427	response to methotrexate	BP	5	2	0.149663	1
GO:0086097	phospholipase C-activating angiotensin-activated signaling pathway	BP	1	1	0.149788	1
GO:0035694	mitochondrial protein catabolic process	BP	3	2	0.14985	1
GO:0030900	forebrain development	BP	322	84	0.150191	1
GO:1901296	negative regulation of canonical Wnt signaling pathway involved in cardiac muscle cell fate commitment	BP	1	1	0.15039	1
GO:0060448	dichotomous subdivision of terminal units involved in lung branching	BP	3	2	0.150476	1
GO:0035092	sperm chromatin condensation	BP	8	3	0.150592	1
GO:0060290	transdifferentiation	BP	6	3	0.1506	1
GO:1901699	cellular response to nitrogen compound	BP	512	114	0.150711	1
GO:0035024	negative regulation of Rho protein signal transduction	BP	15	5	0.151019	1
GO:0051044	positive regulation of membrane protein ectodomain proteolysis	BP	15	5	0.151056	1
GO:1903034	regulation of response to wounding	BP	350	69	0.151355	1
GO:0046886	positive regulation of hormone biosynthetic process	BP	9	4	0.151386	1
GO:0035502	metanephric part of ureteric bud development	BP	6	3	0.151506	1
GO:0090240	positive regulation of histone H4 acetylation	BP	3	2	0.151795	1
GO:0006610	ribosomal protein import into nucleus	BP	4	2	0.152	1
GO:0071850	mitotic cell cycle arrest	BP	14	5	0.152593	1
GO:0022614	membrane to membrane docking	BP	4	2	0.152602	1
GO:1901343	negative regulation of vasculature development	BP	67	17	0.152669	1
GO:1902953	positive regulation of ER to Golgi vesicle-mediated transport	BP	3	2	0.152669	1
GO:0060575	intestinal epithelial cell differentiation	BP	17	6	0.15278	1
GO:0097368	establishment of Sertoli cell barrier	BP	4	2	0.153559	1
GO:0014037	Schwann cell differentiation	BP	32	10	0.153587	1
GO:0071380	cellular response to prostaglandin E stimulus	BP	9	4	0.153668	1
GO:0006089	lactate metabolic process	BP	7	3	0.153694	1
GO:0071030	nuclear mRNA surveillance of spliceosomal pre-mRNA splicing	BP	1	1	0.153743	1
GO:0071048	nuclear retention of unspliced pre-mRNA at the site of transcription	BP	1	1	0.153743	1
GO:0071241	cellular response to inorganic substance	BP	118	26	0.153758	1
GO:0046070	dGTP metabolic process	BP	4	2	0.153779	1
GO:0006704	glucocorticoid biosynthetic process	BP	17	5	0.153906	1
GO:0038127	ERBB signaling pathway	BP	240	59	0.153933	1
GO:0045851	pH reduction	BP	30	8	0.154101	1
GO:0002438	acute inflammatory response to antigenic stimulus	BP	16	5	0.154204	1
GO:0070988	demethylation	BP	58	13	0.154734	1
GO:0032232	negative regulation of actin filament bundle assembly	BP	12	5	0.15487	1
GO:0034626	fatty acid elongation, polyunsaturated fatty acid	BP	4	2	0.154885	1
GO:0010648	negative regulation of cell communication	BP	1062	227	0.154914	1
GO:0039529	RIG-I signaling pathway	BP	13	4	0.15497	1
GO:0030241	skeletal muscle myosin thick filament assembly	BP	3	2	0.155374	1
GO:0071688	striated muscle myosin thick filament assembly	BP	3	2	0.155374	1
GO:0061024	membrane organization	BP	904	185	0.155389	1
GO:0048790	maintenance of presynaptic active zone structure	BP	1	1	0.155404	1
GO:0006117	acetaldehyde metabolic process	BP	1	1	0.155467	1
GO:0030203	glycosaminoglycan metabolic process	BP	161	38	0.155839	1
GO:0003350	pulmonary myocardium development	BP	3	2	0.155842	1
GO:0006656	phosphatidylcholine biosynthetic process	BP	26	8	0.155973	1
GO:0061099	negative regulation of protein tyrosine kinase activity	BP	17	6	0.156046	1
GO:0007616	long-term memory	BP	27	9	0.156352	1
GO:0035623	renal glucose absorption	BP	1	1	0.156428	1
GO:0090108	positive regulation of high-density lipoprotein particle assembly	BP	1	1	0.156583	1
GO:0090187	positive regulation of pancreatic juice secretion	BP	1	1	0.156583	1
GO:0090340	positive regulation of secretion of lysosomal enzymes	BP	1	1	0.156583	1
GO:0060154	cellular process regulating host cell cycle in response to virus	BP	3	2	0.156725	1
GO:0010882	regulation of cardiac muscle contraction by calcium ion signaling	BP	21	7	0.157328	1
GO:0042490	mechanoreceptor differentiation	BP	58	17	0.157584	1
GO:0001885	endothelial cell development	BP	42	12	0.157601	1
GO:0090630	activation of GTPase activity	BP	27	8	0.157655	1
GO:1901700	response to oxygen-containing compound	BP	1266	257	0.157671	1
GO:0010878	cholesterol storage	BP	14	5	0.157694	1
GO:0050878	regulation of body fluid levels	BP	664	140	0.157759	1
GO:0071539	protein localization to centrosome	BP	8	3	0.157785	1
GO:0021847	ventricular zone neuroblast division	BP	3	2	0.157803	1
GO:0060134	prepulse inhibition	BP	12	5	0.157884	1
GO:0071895	odontoblast differentiation	BP	3	2	0.157903	1
GO:0098586	cellular response to virus	BP	20	6	0.157903	1
GO:0030851	granulocyte differentiation	BP	27	9	0.158003	1
GO:0040019	positive regulation of embryonic development	BP	24	9	0.158018	1
GO:0032963	collagen metabolic process	BP	112	27	0.158041	1
GO:0003402	planar cell polarity pathway involved in axis elongation	BP	5	3	0.158309	1
GO:0002230	positive regulation of defense response to virus by host	BP	19	5	0.158366	1
GO:0031128	developmental induction	BP	36	12	0.158458	1
GO:0032352	positive regulation of hormone metabolic process	BP	12	5	0.1586	1
GO:0034203	glycolipid translocation	BP	1	1	0.158897	1
GO:1901099	negative regulation of signal transduction in absence of ligand	BP	34	10	0.159111	1
GO:2001240	negative regulation of extrinsic apoptotic signaling pathway in absence of ligand	BP	34	10	0.159111	1
GO:0060525	prostate glandular acinus development	BP	12	5	0.15929	1
GO:0055082	cellular chemical homeostasis	BP	556	112	0.159673	1
GO:0032970	regulation of actin filament-based process	BP	289	68	0.159888	1
GO:0051493	regulation of cytoskeleton organization	BP	358	80	0.160123	1
GO:0071250	cellular response to nitrite	BP	1	1	0.16024	1
GO:0080033	response to nitrite	BP	1	1	0.16024	1
GO:0010888	negative regulation of lipid storage	BP	16	5	0.160425	1
GO:0002069	columnar/cuboidal epithelial cell maturation	BP	7	3	0.160464	1
GO:0044861	protein transport into plasma membrane raft	BP	3	2	0.160641	1
GO:0009264	deoxyribonucleotide catabolic process	BP	18	5	0.160783	1
GO:0055065	metal ion homeostasis	BP	479	97	0.160908	1
GO:2000542	negative regulation of gastrulation	BP	7	3	0.16099	1
GO:2000021	regulation of ion homeostasis	BP	161	36	0.161075	1
GO:0046545	development of primary female sexual characteristics	BP	92	23	0.161189	1
GO:0006576	cellular biogenic amine metabolic process	BP	124	25	0.161649	1
GO:0071941	nitrogen cycle metabolic process	BP	14	4	0.161806	1
GO:0002087	regulation of respiratory gaseous exchange by neurological system process	BP	11	4	0.161881	1
GO:0060079	regulation of excitatory postsynaptic membrane potential	BP	48	16	0.161929	1
GO:0042698	ovulation cycle	BP	85	20	0.1621	1
GO:0016052	carbohydrate catabolic process	BP	124	27	0.162109	1
GO:0048385	regulation of retinoic acid receptor signaling pathway	BP	27	7	0.162148	1
GO:0071867	response to monoamine	BP	26	9	0.162193	1
GO:0071869	response to catecholamine	BP	26	9	0.162193	1
GO:1904018	positive regulation of vasculature development	BP	119	28	0.162319	1
GO:0060973	cell migration involved in heart development	BP	9	4	0.162322	1
GO:0071333	cellular response to glucose stimulus	BP	75	20	0.162425	1
GO:0006432	phenylalanyl-tRNA aminoacylation	BP	4	2	0.162506	1
GO:0031268	pseudopodium organization	BP	15	4	0.162517	1
GO:0001895	retina homeostasis	BP	59	13	0.162569	1
GO:0032964	collagen biosynthetic process	BP	32	9	0.16263	1
GO:0043276	anoikis	BP	26	8	0.162802	1
GO:0006703	estrogen biosynthetic process	BP	9	3	0.162911	1
GO:0002524	hypersensitivity	BP	8	3	0.163232	1
GO:0050808	synapse organization	BP	155	42	0.16325	1
GO:0060992	response to fungicide	BP	4	2	0.1639	1
GO:1903487	regulation of lactation	BP	2	1	0.163953	1
GO:0060627	regulation of vesicle-mediated transport	BP	341	74	0.164101	1
GO:0032725	positive regulation of granulocyte macrophage colony-stimulating factor production	BP	12	3	0.164147	1
GO:0060349	bone morphogenesis	BP	90	26	0.164198	1
GO:0052066	entry of symbiont into host cell by promotion of host phagocytosis	BP	1	1	0.164371	1
GO:0052190	modulation by symbiont of host phagocytosis	BP	1	1	0.164371	1
GO:0052191	positive regulation by symbiont of host phagocytosis	BP	1	1	0.164371	1
GO:0052231	modulation of phagocytosis in other organism involved in symbiotic interaction	BP	1	1	0.164371	1
GO:0052370	entry of organism into cell of other organism by promotion of phagocytosis in other organism involved in symbiotic interaction	BP	1	1	0.164371	1
GO:0052522	positive regulation by organism of phagocytosis in other organism involved in symbiotic interaction	BP	1	1	0.164371	1
GO:2000536	negative regulation of entry of bacterium into host cell	BP	1	1	0.164371	1
GO:0033630	positive regulation of cell adhesion mediated by integrin	BP	16	5	0.164467	1
GO:0048011	neurotrophin TRK receptor signaling pathway	BP	268	65	0.164578	1
GO:0002371	dendritic cell cytokine production	BP	4	2	0.164799	1
GO:0010737	protein kinase A signaling	BP	21	6	0.164809	1
GO:0003011	involuntary skeletal muscle contraction	BP	3	2	0.164887	1
GO:0035871	protein K11-linked deubiquitination	BP	9	3	0.164927	1
GO:1901021	positive regulation of calcium ion transmembrane transporter activity	BP	22	7	0.165009	1
GO:0071248	cellular response to metal ion	BP	105	23	0.16508	1
GO:0044087	regulation of cellular component biogenesis	BP	540	121	0.165333	1
GO:0050890	cognition	BP	220	54	0.165439	1
GO:0032808	lacrimal gland development	BP	6	3	0.165521	1
GO:0048593	camera-type eye morphogenesis	BP	105	29	0.165705	1
GO:0090186	regulation of pancreatic juice secretion	BP	3	2	0.165725	1
GO:0021826	substrate-independent telencephalic tangential migration	BP	7	3	0.165785	1
GO:0021843	substrate-independent telencephalic tangential interneuron migration	BP	7	3	0.165785	1
GO:0048738	cardiac muscle tissue development	BP	166	42	0.165911	1
GO:0006940	regulation of smooth muscle contraction	BP	51	13	0.166202	1
GO:0060087	relaxation of vascular smooth muscle	BP	7	3	0.166475	1
GO:0097067	cellular response to thyroid hormone stimulus	BP	10	3	0.166497	1
GO:0043931	ossification involved in bone maturation	BP	15	5	0.166581	1
GO:0032332	positive regulation of chondrocyte differentiation	BP	18	7	0.166759	1
GO:0044058	regulation of digestive system process	BP	26	7	0.166783	1
GO:0018216	peptidyl-arginine methylation	BP	11	4	0.166921	1
GO:0001508	action potential	BP	109	28	0.166973	1
GO:0071398	cellular response to fatty acid	BP	33	9	0.167418	1
GO:0034414	tRNA 3'-trailer cleavage, endonucleolytic	BP	1	1	0.167446	1
GO:0072684	mitochondrial tRNA 3'-trailer cleavage, endonucleolytic	BP	1	1	0.167446	1
GO:1990180	mitochondrial tRNA 3'-end processing	BP	1	1	0.167446	1
GO:0071229	cellular response to acid chemical	BP	149	37	0.167487	1
GO:0090342	regulation of cell aging	BP	31	10	0.167532	1
GO:0051041	positive regulation of calcium-independent cell-cell adhesion	BP	1	1	0.167574	1
GO:0002483	antigen processing and presentation of endogenous peptide antigen	BP	10	4	0.167646	1
GO:0090233	negative regulation of spindle checkpoint	BP	1	1	0.168135	1
GO:0045924	regulation of female receptivity	BP	8	3	0.168153	1
GO:0032715	negative regulation of interleukin-6 production	BP	29	7	0.168188	1
GO:0007596	blood coagulation	BP	522	112	0.168916	1
GO:0018200	peptidyl-glutamic acid modification	BP	25	7	0.168941	1
GO:0008088	axon cargo transport	BP	38	11	0.169152	1
GO:0070570	regulation of neuron projection regeneration	BP	11	4	0.169297	1
GO:2000781	positive regulation of double-strand break repair	BP	4	2	0.169507	1
GO:0060047	heart contraction	BP	169	40	0.170054	1
GO:0010039	response to iron ion	BP	23	7	0.170191	1
GO:0032753	positive regulation of interleukin-4 production	BP	15	5	0.17032	1
GO:0032305	positive regulation of icosanoid secretion	BP	15	4	0.170323	1
GO:0018879	biphenyl metabolic process	BP	6	2	0.170402	1
GO:0071715	icosanoid transport	BP	32	7	0.170407	1
GO:1901571	fatty acid derivative transport	BP	32	7	0.170407	1
GO:0065009	regulation of molecular function	BP	2430	491	0.170682	1
GO:0006270	DNA replication initiation	BP	27	7	0.170815	1
GO:0046660	female sex differentiation	BP	106	26	0.170945	1
GO:0090135	actin filament branching	BP	3	2	0.171087	1
GO:0072564	blood microparticle formation	BP	1	1	0.171122	1
GO:2000332	regulation of blood microparticle formation	BP	1	1	0.171122	1
GO:2000334	positive regulation of blood microparticle formation	BP	1	1	0.171122	1
GO:0042420	dopamine catabolic process	BP	3	2	0.171172	1
GO:0060913	cardiac cell fate determination	BP	4	2	0.171386	1
GO:0042662	negative regulation of mesodermal cell fate specification	BP	4	2	0.171587	1
GO:0021871	forebrain regionalization	BP	25	9	0.171674	1
GO:0042851	L-alanine metabolic process	BP	4	2	0.171678	1
GO:0042853	L-alanine catabolic process	BP	4	2	0.171678	1
GO:0060113	inner ear receptor cell differentiation	BP	52	15	0.171962	1
GO:1901723	negative regulation of cell proliferation involved in kidney development	BP	5	3	0.171991	1
GO:0050801	ion homeostasis	BP	592	118	0.172024	1
GO:0034454	microtubule anchoring at centrosome	BP	4	2	0.172077	1
GO:0006164	purine nucleotide biosynthetic process	BP	239	50	0.172164	1
GO:0000270	peptidoglycan metabolic process	BP	7	2	0.172253	1
GO:0009253	peptidoglycan catabolic process	BP	7	2	0.172253	1
GO:0046620	regulation of organ growth	BP	71	20	0.17231	1
GO:0009644	response to high light intensity	BP	1	1	0.172396	1
GO:0060304	regulation of phosphatidylinositol dephosphorylation	BP	1	1	0.172442	1
GO:0060074	synapse maturation	BP	17	7	0.172451	1
GO:0009886	post-embryonic morphogenesis	BP	11	4	0.172722	1
GO:0019637	organophosphate metabolic process	BP	920	179	0.172734	1
GO:0072102	glomerulus morphogenesis	BP	8	4	0.172827	1
GO:0035235	ionotropic glutamate receptor signaling pathway	BP	23	8	0.173257	1
GO:0051248	negative regulation of protein metabolic process	BP	818	166	0.173314	1
GO:0001708	cell fate specification	BP	81	23	0.173436	1
GO:0043434	response to peptide hormone	BP	414	87	0.173673	1
GO:0061036	positive regulation of cartilage development	BP	26	9	0.173837	1
GO:0060428	lung epithelium development	BP	41	12	0.17387	1
GO:0060307	regulation of ventricular cardiac muscle cell membrane repolarization	BP	14	5	0.173945	1
GO:0006463	steroid hormone receptor complex assembly	BP	1	1	0.173956	1
GO:0055123	digestive system development	BP	139	38	0.174212	1
GO:0015812	gamma-aminobutyric acid transport	BP	14	5	0.174287	1
GO:0002861	regulation of inflammatory response to antigenic stimulus	BP	19	5	0.174296	1
GO:0016525	negative regulation of angiogenesis	BP	61	15	0.174451	1
GO:0097191	extrinsic apoptotic signaling pathway	BP	218	49	0.174538	1
GO:0045773	positive regulation of axon extension	BP	30	10	0.174561	1
GO:0015800	acidic amino acid transport	BP	22	7	0.174634	1
GO:0060785	regulation of apoptosis involved in tissue homeostasis	BP	1	1	0.174666	1
GO:0007412	axon target recognition	BP	4	2	0.175164	1
GO:0010977	negative regulation of neuron projection development	BP	86	24	0.175374	1
GO:0006801	superoxide metabolic process	BP	45	11	0.175503	1
GO:0045926	negative regulation of growth	BP	210	49	0.175514	1
GO:0030512	negative regulation of transforming growth factor beta receptor signaling pathway	BP	71	19	0.175532	1
GO:1903845	negative regulation of cellular response to transforming growth factor beta stimulus	BP	71	19	0.175532	1
GO:0051491	positive regulation of filopodium assembly	BP	24	8	0.175577	1
GO:0034329	cell junction assembly	BP	208	52	0.17573	1
GO:0009755	hormone-mediated signaling pathway	BP	96	24	0.175737	1
GO:0042523	positive regulation of tyrosine phosphorylation of Stat5 protein	BP	16	4	0.175749	1
GO:0032878	regulation of establishment or maintenance of cell polarity	BP	19	6	0.175759	1
GO:0006882	cellular zinc ion homeostasis	BP	18	5	0.1758	1
GO:0061011	hepatic duct development	BP	1	1	0.175881	1
GO:0010477	response to sulfur dioxide	BP	1	1	0.175998	1
GO:1902531	regulation of intracellular signal transduction	BP	1543	321	0.176035	1
GO:0010992	ubiquitin homeostasis	BP	1	1	0.176048	1
GO:1901143	insulin catabolic process	BP	1	1	0.176048	1
GO:0007600	sensory perception	BP	859	130	0.17625	1
GO:0071603	endothelial cell-cell adhesion	BP	3	2	0.176283	1
GO:0010712	regulation of collagen metabolic process	BP	31	8	0.176301	1
GO:0007204	positive regulation of cytosolic calcium ion concentration	BP	211	46	0.176317	1
GO:0034765	regulation of ion transmembrane transport	BP	328	77	0.176433	1
GO:0033634	positive regulation of cell-cell adhesion mediated by integrin	BP	4	2	0.176642	1
GO:0050866	negative regulation of cell activation	BP	134	29	0.176728	1
GO:0072275	metanephric glomerulus morphogenesis	BP	3	2	0.176768	1
GO:0072276	metanephric glomerulus vasculature morphogenesis	BP	3	2	0.176768	1
GO:0072277	metanephric glomerular capillary formation	BP	3	2	0.176768	1
GO:0010085	polarity specification of proximal/distal axis	BP	1	1	0.176771	1
GO:0048321	axial mesodermal cell differentiation	BP	1	1	0.176771	1
GO:0048322	axial mesodermal cell fate commitment	BP	1	1	0.176771	1
GO:0048327	axial mesodermal cell fate specification	BP	1	1	0.176771	1
GO:0060802	epiblast cell-extraembryonic ectoderm cell signaling involved in anterior/posterior axis specification	BP	1	1	0.176771	1
GO:0090010	transforming growth factor beta receptor signaling pathway involved in primitive streak formation	BP	1	1	0.176771	1
GO:0033327	Leydig cell differentiation	BP	11	4	0.176924	1
GO:0060351	cartilage development involved in endochondral bone morphogenesis	BP	26	9	0.176985	1
GO:0002085	inhibition of neuroepithelial cell differentiation	BP	3	2	0.177011	1
GO:2000778	positive regulation of interleukin-6 secretion	BP	8	3	0.177088	1
GO:0071025	RNA surveillance	BP	9	3	0.177117	1
GO:0090200	positive regulation of release of cytochrome c from mitochondria	BP	28	8	0.177127	1
GO:0060621	negative regulation of cholesterol import	BP	2	1	0.177467	1
GO:2000910	negative regulation of sterol import	BP	2	1	0.177467	1
GO:0001964	startle response	BP	22	8	0.177525	1
GO:0001889	liver development	BP	108	27	0.177573	1
GO:0036270	response to diuretic	BP	1	1	0.177815	1
GO:1901558	response to metformin	BP	1	1	0.177815	1
GO:2000230	negative regulation of pancreatic stellate cell proliferation	BP	1	1	0.177815	1
GO:0002318	myeloid progenitor cell differentiation	BP	7	3	0.17798	1
GO:0070646	protein modification by small protein removal	BP	97	21	0.178053	1
GO:0048821	erythrocyte development	BP	25	7	0.17811	1
GO:0042416	dopamine biosynthetic process	BP	10	4	0.178201	1
GO:0042117	monocyte activation	BP	8	3	0.178328	1
GO:0031118	rRNA pseudouridine synthesis	BP	1	1	0.178354	1
GO:0007492	endoderm development	BP	78	21	0.178498	1
GO:0036306	embryonic heart tube elongation	BP	1	1	0.178705	1
GO:0045650	negative regulation of macrophage differentiation	BP	8	3	0.178748	1
GO:0045054	constitutive secretory pathway	BP	4	2	0.178861	1
GO:0006906	vesicle fusion	BP	94	22	0.178964	1
GO:0090398	cellular senescence	BP	45	13	0.179189	1
GO:0050817	coagulation	BP	525	112	0.179277	1
GO:0003308	negative regulation of Wnt signaling pathway involved in heart development	BP	5	2	0.179363	1
GO:0070141	response to UV-A	BP	6	3	0.17941	1
GO:0097676	histone H3-K36 dimethylation	BP	1	1	0.179611	1
GO:2001034	positive regulation of double-strand break repair via nonhomologous end joining	BP	1	1	0.179611	1
GO:0097194	execution phase of apoptosis	BP	90	21	0.179822	1
GO:0048103	somatic stem cell division	BP	21	7	0.179993	1
GO:1903725	regulation of phospholipid metabolic process	BP	54	16	0.179998	1
GO:0097187	dentinogenesis	BP	3	2	0.180097	1
GO:0001975	response to amphetamine	BP	28	8	0.180111	1
GO:0046500	S-adenosylmethionine metabolic process	BP	12	4	0.180332	1
GO:0045617	negative regulation of keratinocyte differentiation	BP	8	3	0.180381	1
GO:0009151	purine deoxyribonucleotide metabolic process	BP	16	5	0.180539	1
GO:0007162	negative regulation of cell adhesion	BP	183	41	0.180604	1
GO:0045840	positive regulation of mitotic nuclear division	BP	42	11	0.180662	1
GO:0046677	response to antibiotic	BP	46	11	0.180721	1
GO:0010729	positive regulation of hydrogen peroxide biosynthetic process	BP	1	1	0.180772	1
GO:2000667	positive regulation of interleukin-13 secretion	BP	3	2	0.181075	1
GO:0008584	male gonad development	BP	114	27	0.181113	1
GO:0046546	development of primary male sexual characteristics	BP	114	27	0.181113	1
GO:0060119	inner ear receptor cell development	BP	31	9	0.181218	1
GO:0006304	DNA modification	BP	108	22	0.181309	1
GO:0072522	purine-containing compound biosynthetic process	BP	253	52	0.181362	1
GO:0060048	cardiac muscle contraction	BP	79	20	0.181404	1
GO:0007050	cell cycle arrest	BP	229	51	0.181688	1
GO:0034767	positive regulation of ion transmembrane transport	BP	75	19	0.181762	1
GO:0043651	linoleic acid metabolic process	BP	11	4	0.181938	1
GO:0001711	endodermal cell fate commitment	BP	16	5	0.182057	1
GO:0061303	cornea development in camera-type eye	BP	10	4	0.182207	1
GO:0048251	elastic fiber assembly	BP	6	3	0.18224	1
GO:0035767	endothelial cell chemotaxis	BP	20	7	0.182553	1
GO:0006883	cellular sodium ion homeostasis	BP	12	4	0.182948	1
GO:0030260	entry into host cell	BP	74	17	0.182992	1
GO:0044409	entry into host	BP	74	17	0.182992	1
GO:0051806	entry into cell of other organism involved in symbiotic interaction	BP	74	17	0.182992	1
GO:0051828	entry into other organism involved in symbiotic interaction	BP	74	17	0.182992	1
GO:0052126	movement in host environment	BP	74	17	0.182992	1
GO:0052192	movement in environment of other organism involved in symbiotic interaction	BP	74	17	0.182992	1
GO:0009308	amine metabolic process	BP	200	39	0.183119	1
GO:0034650	cortisol metabolic process	BP	8	3	0.18313	1
GO:0034651	cortisol biosynthetic process	BP	8	3	0.18313	1
GO:0015740	C4-dicarboxylate transport	BP	8	3	0.183219	1
GO:0000038	very long-chain fatty acid metabolic process	BP	27	6	0.183256	1
GO:1902743	regulation of lamellipodium organization	BP	29	9	0.183527	1
GO:0046386	deoxyribose phosphate catabolic process	BP	19	5	0.183587	1
GO:0060462	lung lobe development	BP	9	4	0.183727	1
GO:0060463	lung lobe morphogenesis	BP	9	4	0.183727	1
GO:0060013	righting reflex	BP	7	3	0.183821	1
GO:0001539	cilium or flagellum-dependent cell motility	BP	17	5	0.183991	1
GO:0034764	positive regulation of transmembrane transport	BP	81	20	0.183992	1
GO:0071285	cellular response to lithium ion	BP	16	5	0.184017	1
GO:0034721	histone H3-K4 demethylation, trimethyl-H3-K4-specific	BP	1	1	0.184036	1
GO:0002016	regulation of blood volume by renin-angiotensin	BP	8	3	0.184218	1
GO:1903044	protein localization to membrane raft	BP	6	3	0.18427	1
GO:0019896	axon transport of mitochondrion	BP	5	2	0.184276	1
GO:0035282	segmentation	BP	93	25	0.184282	1
GO:0048703	embryonic viscerocranium morphogenesis	BP	9	4	0.184525	1
GO:0060028	convergent extension involved in axis elongation	BP	6	3	0.184676	1
GO:0065007	biological regulation	BP	10101	1863	0.184806	1
GO:0045745	positive regulation of G-protein coupled receptor protein signaling pathway	BP	19	5	0.184837	1
GO:0032526	response to retinoic acid	BP	108	27	0.184839	1
GO:0034284	response to monosaccharide	BP	146	34	0.184916	1
GO:0015682	ferric iron transport	BP	35	9	0.184935	1
GO:0072512	trivalent inorganic cation transport	BP	35	9	0.184935	1
GO:0009206	purine ribonucleoside triphosphate biosynthetic process	BP	48	11	0.184953	1
GO:0006244	pyrimidine nucleotide catabolic process	BP	9	3	0.184958	1
GO:0035066	positive regulation of histone acetylation	BP	17	5	0.184962	1
GO:0022603	regulation of anatomical structure morphogenesis	BP	763	174	0.184968	1
GO:0006869	lipid transport	BP	279	56	0.185531	1
GO:0036445	neuronal stem cell division	BP	11	4	0.185634	1
GO:0055057	neuroblast division	BP	11	4	0.185634	1
GO:0048730	epidermis morphogenesis	BP	35	10	0.185754	1
GO:0003083	negative regulation of renal output by angiotensin	BP	1	1	0.185793	1
GO:0003106	negative regulation of glomerular filtration by angiotensin	BP	1	1	0.185793	1
GO:0014895	smooth muscle hypertrophy	BP	1	1	0.185793	1
GO:0031102	neuron projection regeneration	BP	35	10	0.18588	1
GO:0048661	positive regulation of smooth muscle cell proliferation	BP	47	12	0.185897	1
GO:0021682	nerve maturation	BP	1	1	0.185915	1
GO:0001825	blastocyst formation	BP	29	8	0.185934	1
GO:0042692	muscle cell differentiation	BP	327	78	0.185982	1
GO:0097305	response to alcohol	BP	275	59	0.186049	1
GO:0010043	response to zinc ion	BP	38	8	0.186133	1
GO:0030004	cellular monovalent inorganic cation homeostasis	BP	63	15	0.186236	1
GO:0048705	skeletal system morphogenesis	BP	211	55	0.186366	1
GO:0002432	granuloma formation	BP	1	1	0.186427	1
GO:0009786	regulation of asymmetric cell division	BP	4	2	0.186428	1
GO:0035881	amacrine cell differentiation	BP	5	2	0.186508	1
GO:0009583	detection of light stimulus	BP	117	25	0.186765	1
GO:0097167	circadian regulation of translation	BP	4	2	0.186831	1
GO:0045185	maintenance of protein location	BP	123	29	0.187163	1
GO:2000630	positive regulation of miRNA metabolic process	BP	5	2	0.187262	1
GO:1903027	regulation of opsonization	BP	2	1	0.187304	1
GO:0060648	mammary gland bud morphogenesis	BP	4	2	0.187395	1
GO:0002753	cytoplasmic pattern recognition receptor signaling pathway	BP	43	10	0.187512	1
GO:0045683	negative regulation of epidermis development	BP	15	5	0.187788	1
GO:0042435	indole-containing compound biosynthetic process	BP	4	2	0.188019	1
GO:0046219	indolalkylamine biosynthetic process	BP	4	2	0.188019	1
GO:0010811	positive regulation of cell-substrate adhesion	BP	94	23	0.188286	1
GO:0060605	tube lumen cavitation	BP	4	2	0.188382	1
GO:0060662	salivary gland cavitation	BP	4	2	0.188382	1
GO:0035358	regulation of peroxisome proliferator activated receptor signaling pathway	BP	11	4	0.188494	1
GO:0043171	peptide catabolic process	BP	12	4	0.188503	1
GO:0010454	negative regulation of cell fate commitment	BP	11	4	0.188683	1
GO:0017085	response to insecticide	BP	12	4	0.188888	1
GO:0003382	epithelial cell morphogenesis	BP	49	14	0.189044	1
GO:0086065	cell communication involved in cardiac conduction	BP	43	12	0.189112	1
GO:2000300	regulation of synaptic vesicle exocytosis	BP	17	5	0.18942	1
GO:0097623	potassium ion export across plasma membrane	BP	3	2	0.189481	1
GO:0007611	learning or memory	BP	193	48	0.189492	1
GO:0007205	protein kinase C-activating G-protein coupled receptor signaling pathway	BP	36	10	0.189581	1
GO:0045602	negative regulation of endothelial cell differentiation	BP	4	2	0.18972	1
GO:0046785	microtubule polymerization	BP	39	11	0.189869	1
GO:0045168	cell-cell signaling involved in cell fate commitment	BP	37	12	0.190003	1
GO:0010591	regulation of lamellipodium assembly	BP	22	7	0.19006	1
GO:0014910	regulation of smooth muscle cell migration	BP	36	11	0.190225	1
GO:0060981	cell migration involved in coronary angiogenesis	BP	1	1	0.190333	1
GO:2001151	regulation of renal water transport	BP	1	1	0.190421	1
GO:2001153	positive regulation of renal water transport	BP	1	1	0.190421	1
GO:0046946	hydroxylysine metabolic process	BP	1	1	0.190599	1
GO:0046947	hydroxylysine biosynthetic process	BP	1	1	0.190599	1
GO:0043628	ncRNA 3'-end processing	BP	13	4	0.190624	1
GO:0033993	response to lipid	BP	701	142	0.190654	1
GO:0006828	manganese ion transport	BP	11	4	0.190784	1
GO:0051353	positive regulation of oxidoreductase activity	BP	41	11	0.190805	1
GO:0036090	cleavage furrow ingression	BP	1	1	0.190956	1
GO:0043949	regulation of cAMP-mediated signaling	BP	22	6	0.191	1
GO:0051240	positive regulation of multicellular organismal process	BP	1187	250	0.191002	1
GO:0009201	ribonucleoside triphosphate biosynthetic process	BP	53	12	0.19102	1
GO:0030223	neutrophil differentiation	BP	4	2	0.191092	1
GO:0009737	response to abscisic acid	BP	1	1	0.191813	1
GO:0009738	abscisic acid-activated signaling pathway	BP	1	1	0.191813	1
GO:0009787	regulation of abscisic acid-activated signaling pathway	BP	1	1	0.191813	1
GO:0009789	positive regulation of abscisic acid-activated signaling pathway	BP	1	1	0.191813	1
GO:0071215	cellular response to abscisic acid stimulus	BP	1	1	0.191813	1
GO:0042663	regulation of endodermal cell fate specification	BP	4	2	0.192033	1
GO:0009895	negative regulation of catabolic process	BP	180	42	0.192246	1
GO:0031329	regulation of cellular catabolic process	BP	594	123	0.192296	1
GO:0002476	antigen processing and presentation of endogenous peptide antigen via MHC class Ib	BP	3	2	0.192407	1
GO:0003015	heart process	BP	171	40	0.192792	1
GO:0070542	response to fatty acid	BP	57	14	0.19288	1
GO:0002885	positive regulation of hypersensitivity	BP	5	2	0.19302	1
GO:0007175	negative regulation of epidermal growth factor-activated receptor activity	BP	8	3	0.193167	1
GO:0070887	cellular response to chemical stimulus	BP	2270	444	0.193784	1
GO:0060323	head morphogenesis	BP	38	12	0.193798	1
GO:0032604	granulocyte macrophage colony-stimulating factor production	BP	13	3	0.193814	1
GO:0032645	regulation of granulocyte macrophage colony-stimulating factor production	BP	13	3	0.193814	1
GO:0006528	asparagine metabolic process	BP	5	2	0.194022	1
GO:0006641	triglyceride metabolic process	BP	108	24	0.194126	1
GO:0003431	growth plate cartilage chondrocyte development	BP	3	2	0.194284	1
GO:0048678	response to axon injury	BP	50	13	0.194349	1
GO:0003025	regulation of systemic arterial blood pressure by baroreceptor feedback	BP	6	3	0.194716	1
GO:0002397	MHC class I protein complex assembly	BP	1	1	0.1952	1
GO:0002502	peptide antigen assembly with MHC class I protein complex	BP	1	1	0.1952	1
GO:0019249	lactate biosynthetic process	BP	4	2	0.195207	1
GO:0032892	positive regulation of organic acid transport	BP	24	6	0.19524	1
GO:0045792	negative regulation of cell size	BP	10	4	0.195306	1
GO:0043473	pigmentation	BP	91	22	0.195319	1
GO:0006826	iron ion transport	BP	53	13	0.19532	1
GO:0060419	heart growth	BP	58	17	0.195347	1
GO:0009584	detection of visible light	BP	102	22	0.195477	1
GO:0060166	olfactory pit development	BP	3	2	0.195551	1
GO:0060459	left lung development	BP	3	2	0.195771	1
GO:0086004	regulation of cardiac muscle cell contraction	BP	42	12	0.195922	1
GO:0007499	ectoderm and mesoderm interaction	BP	1	1	0.196143	1
GO:0097037	heme export	BP	2	1	0.196189	1
GO:0006526	arginine biosynthetic process	BP	5	2	0.196316	1
GO:0019751	polyol metabolic process	BP	103	22	0.196391	1
GO:0031033	myosin filament organization	BP	7	3	0.196446	1
GO:0048681	negative regulation of axon regeneration	BP	4	2	0.196749	1
GO:0070571	negative regulation of neuron projection regeneration	BP	4	2	0.196749	1
GO:0061184	positive regulation of dermatome development	BP	3	2	0.196817	1
GO:0003310	pancreatic A cell differentiation	BP	7	3	0.196876	1
GO:0003144	embryonic heart tube formation	BP	1	1	0.197051	1
GO:1990138	neuron projection extension	BP	78	23	0.197082	1
GO:0032303	regulation of icosanoid secretion	BP	16	4	0.19752	1
GO:0071868	cellular response to monoamine stimulus	BP	23	8	0.197612	1
GO:0071870	cellular response to catecholamine stimulus	BP	23	8	0.197612	1
GO:0016055	Wnt signaling pathway	BP	384	90	0.197957	1
GO:0046717	acid secretion	BP	91	20	0.198093	1
GO:0007016	cytoskeletal anchoring at plasma membrane	BP	12	5	0.198296	1
GO:0033210	leptin-mediated signaling pathway	BP	6	2	0.19848	1
GO:0006909	phagocytosis	BP	187	42	0.198828	1
GO:0032480	negative regulation of type I interferon production	BP	39	9	0.198851	1
GO:0007632	visual behavior	BP	51	14	0.199224	1
GO:0071331	cellular response to hexose stimulus	BP	77	20	0.199352	1
GO:1901381	positive regulation of potassium ion transmembrane transport	BP	19	6	0.199466	1
GO:0032743	positive regulation of interleukin-2 production	BP	30	8	0.1995	1
GO:0044210	'de novo' CTP biosynthetic process	BP	1	1	0.199746	1
GO:2001027	negative regulation of endothelial cell chemotaxis	BP	4	2	0.199904	1
GO:0051235	maintenance of location	BP	237	51	0.19995	1
GO:0070863	positive regulation of protein exit from endoplasmic reticulum	BP	5	2	0.200093	1
GO:0048741	skeletal muscle fiber development	BP	27	8	0.200119	1
GO:0046085	adenosine metabolic process	BP	15	4	0.200164	1
GO:0061008	hepaticobiliary system development	BP	110	27	0.200596	1
GO:0071157	negative regulation of cell cycle arrest	BP	15	5	0.200731	1
GO:0046889	positive regulation of lipid biosynthetic process	BP	53	14	0.200755	1
GO:0006742	NADP catabolic process	BP	2	1	0.201006	1
GO:0019364	pyridine nucleotide catabolic process	BP	2	1	0.201006	1
GO:0009608	response to symbiont	BP	2	1	0.201013	1
GO:0009609	response to symbiotic bacterium	BP	2	1	0.201013	1
GO:0007088	regulation of mitotic nuclear division	BP	134	30	0.201104	1
GO:0002508	central tolerance induction	BP	1	1	0.201199	1
GO:0002510	central B cell tolerance induction	BP	1	1	0.201199	1
GO:0002646	regulation of central tolerance induction	BP	1	1	0.201199	1
GO:0002648	positive regulation of central tolerance induction	BP	1	1	0.201199	1
GO:0002895	regulation of central B cell tolerance induction	BP	1	1	0.201199	1
GO:0002897	positive regulation of central B cell tolerance induction	BP	1	1	0.201199	1
GO:0072016	glomerular parietal epithelial cell development	BP	1	1	0.201199	1
GO:1901248	positive regulation of lung ciliated cell differentiation	BP	1	1	0.201199	1
GO:0034698	response to gonadotropin	BP	27	8	0.201661	1
GO:0060537	muscle tissue development	BP	320	76	0.201719	1
GO:0048646	anatomical structure formation involved in morphogenesis	BP	1002	222	0.201745	1
GO:0033197	response to vitamin E	BP	12	4	0.201837	1
GO:0003416	endochondral bone growth	BP	22	7	0.201859	1
GO:0043402	glucocorticoid mediated signaling pathway	BP	3	2	0.202036	1
GO:1900169	regulation of glucocorticoid mediated signaling pathway	BP	3	2	0.202036	1
GO:0010738	regulation of protein kinase A signaling	BP	16	5	0.202048	1
GO:1903377	negative regulation of oxidative stress-induced neuron intrinsic apoptotic signaling pathway	BP	4	2	0.202286	1
GO:0060180	female mating behavior	BP	9	3	0.202301	1
GO:0033688	regulation of osteoblast proliferation	BP	20	7	0.202333	1
GO:0016049	cell growth	BP	391	89	0.202426	1
GO:0030511	positive regulation of transforming growth factor beta receptor signaling pathway	BP	22	7	0.202583	1
GO:1903846	positive regulation of cellular response to transforming growth factor beta stimulus	BP	22	7	0.202583	1
GO:0032412	regulation of ion transmembrane transporter activity	BP	151	37	0.202745	1
GO:0070900	mitochondrial tRNA modification	BP	2	1	0.202838	1
GO:1900864	mitochondrial RNA modification	BP	2	1	0.202838	1
GO:0051490	negative regulation of filopodium assembly	BP	3	2	0.203011	1
GO:0042439	ethanolamine-containing compound metabolic process	BP	85	18	0.203041	1
GO:0097155	fasciculation of sensory neuron axon	BP	3	2	0.20324	1
GO:0045366	regulation of interleukin-13 biosynthetic process	BP	1	1	0.203301	1
GO:0045368	positive regulation of interleukin-13 biosynthetic process	BP	1	1	0.203301	1
GO:0050975	sensory perception of touch	BP	4	2	0.203482	1
GO:0090280	positive regulation of calcium ion import	BP	14	4	0.203513	1
GO:0032965	regulation of collagen biosynthetic process	BP	26	7	0.203665	1
GO:0000266	mitochondrial fission	BP	26	7	0.203678	1
GO:0019068	virion assembly	BP	36	9	0.203691	1
GO:0090205	positive regulation of cholesterol metabolic process	BP	6	3	0.203914	1
GO:0090009	primitive streak formation	BP	10	4	0.204291	1
GO:2000395	regulation of ubiquitin-dependent endocytosis	BP	1	1	0.204662	1
GO:2000397	positive regulation of ubiquitin-dependent endocytosis	BP	1	1	0.204662	1
GO:0003341	cilium movement	BP	37	9	0.20495	1
GO:0032870	cellular response to hormone stimulus	BP	542	114	0.204951	1
GO:0015992	proton transport	BP	126	24	0.204987	1
GO:0001806	type IV hypersensitivity	BP	4	2	0.205012	1
GO:0023056	positive regulation of signaling	BP	1329	273	0.205057	1
GO:0048522	positive regulation of cellular process	BP	3985	801	0.205107	1
GO:0060441	epithelial tube branching involved in lung morphogenesis	BP	33	10	0.205509	1
GO:0009405	pathogenesis	BP	250	54	0.205633	1
GO:0048569	post-embryonic organ development	BP	12	4	0.205711	1
GO:0071863	regulation of cell proliferation in bone marrow	BP	3	2	0.205727	1
GO:0071864	positive regulation of cell proliferation in bone marrow	BP	3	2	0.205727	1
GO:0055117	regulation of cardiac muscle contraction	BP	74	19	0.205738	1
GO:0060572	morphogenesis of an epithelial bud	BP	17	6	0.205752	1
GO:0002064	epithelial cell development	BP	192	47	0.205752	1
GO:0006729	tetrahydrobiopterin biosynthetic process	BP	6	2	0.206504	1
GO:0046146	tetrahydrobiopterin metabolic process	BP	6	2	0.206504	1
GO:0008285	negative regulation of cell proliferation	BP	592	130	0.206541	1
GO:0021766	hippocampus development	BP	54	15	0.206765	1
GO:0032506	cytokinetic process	BP	13	4	0.207004	1
GO:0022602	ovulation cycle process	BP	78	18	0.207234	1
GO:0051923	sulfation	BP	15	4	0.207455	1
GO:0038027	apolipoprotein A-I-mediated signaling pathway	BP	5	2	0.20755	1
GO:0007212	dopamine receptor signaling pathway	BP	29	9	0.207557	1
GO:0071407	cellular response to organic cyclic compound	BP	321	72	0.207569	1
GO:0001978	regulation of systemic arterial blood pressure by carotid sinus baroreceptor feedback	BP	4	2	0.207581	1
GO:0022898	regulation of transmembrane transporter activity	BP	155	38	0.207587	1
GO:0044333	Wnt signaling pathway involved in digestive tract morphogenesis	BP	1	1	0.207693	1
GO:2000056	regulation of Wnt signaling pathway involved in digestive tract morphogenesis	BP	1	1	0.207693	1
GO:2000057	negative regulation of Wnt signaling pathway involved in digestive tract morphogenesis	BP	1	1	0.207693	1
GO:0030953	astral microtubule organization	BP	4	2	0.207736	1
GO:0060038	cardiac muscle cell proliferation	BP	38	12	0.207808	1
GO:0090258	negative regulation of mitochondrial fission	BP	1	1	0.207923	1
GO:1903850	regulation of cristae formation	BP	1	1	0.207923	1
GO:1903852	positive regulation of cristae formation	BP	1	1	0.207923	1
GO:2000210	positive regulation of anoikis	BP	5	2	0.207973	1
GO:0042744	hydrogen peroxide catabolic process	BP	23	6	0.208007	1
GO:0051017	actin filament bundle assembly	BP	99	27	0.208448	1
GO:0061572	actin filament bundle organization	BP	99	27	0.208448	1
GO:0007598	blood coagulation, extrinsic pathway	BP	4	2	0.208481	1
GO:0035088	establishment or maintenance of apical/basal cell polarity	BP	27	8	0.208497	1
GO:0061245	establishment or maintenance of bipolar cell polarity	BP	27	8	0.208497	1
GO:0006216	cytidine catabolic process	BP	9	2	0.208528	1
GO:0009972	cytidine deamination	BP	9	2	0.208528	1
GO:0046087	cytidine metabolic process	BP	9	2	0.208528	1
GO:0006625	protein targeting to peroxisome	BP	17	5	0.208531	1
GO:0043574	peroxisomal transport	BP	17	5	0.208531	1
GO:0072662	protein localization to peroxisome	BP	17	5	0.208531	1
GO:0072663	establishment of protein localization to peroxisome	BP	17	5	0.208531	1
GO:0098661	inorganic anion transmembrane transport	BP	118	27	0.208557	1
GO:0001180	transcription initiation from RNA polymerase I promoter for nuclear large rRNA transcript	BP	2	1	0.208563	1
GO:0001188	RNA polymerase I transcriptional preinitiation complex assembly	BP	2	1	0.208563	1
GO:0001189	RNA polymerase I transcriptional preinitiation complex assembly at the promoter for the nuclear large rRNA transcript	BP	2	1	0.208563	1
GO:0033625	positive regulation of integrin activation	BP	4	2	0.208583	1
GO:0042275	error-free postreplication DNA repair	BP	1	1	0.208646	1
GO:1903358	regulation of Golgi organization	BP	8	3	0.208703	1
GO:0042590	antigen processing and presentation of exogenous peptide antigen via MHC class I	BP	77	16	0.208911	1
GO:0006007	glucose catabolic process	BP	3	2	0.209291	1
GO:0009301	snRNA transcription	BP	10	3	0.209347	1
GO:0086003	cardiac muscle cell contraction	BP	13	5	0.209361	1
GO:0051590	positive regulation of neurotransmitter transport	BP	15	5	0.209692	1
GO:0007613	memory	BP	90	23	0.209924	1
GO:0035754	B cell chemotaxis	BP	4	2	0.209941	1
GO:0042309	homoiothermy	BP	2	1	0.209948	1
GO:0001956	positive regulation of neurotransmitter secretion	BP	11	4	0.210208	1
GO:0021943	formation of radial glial scaffolds	BP	4	2	0.210284	1
GO:0045820	negative regulation of glycolytic process	BP	7	3	0.210678	1
GO:0060394	negative regulation of pathway-restricted SMAD protein phosphorylation	BP	11	4	0.210905	1
GO:0006545	glycine biosynthetic process	BP	6	2	0.211133	1
GO:0090383	phagosome acidification	BP	5	2	0.211136	1
GO:0006522	alanine metabolic process	BP	5	2	0.211269	1
GO:0006524	alanine catabolic process	BP	5	2	0.211269	1
GO:0009078	pyruvate family amino acid metabolic process	BP	5	2	0.211269	1
GO:0009080	pyruvate family amino acid catabolic process	BP	5	2	0.211269	1
GO:0002474	antigen processing and presentation of peptide antigen via MHC class I	BP	104	20	0.21134	1
GO:0071326	cellular response to monosaccharide stimulus	BP	78	20	0.211504	1
GO:0060326	cell chemotaxis	BP	207	40	0.211519	1
GO:0071409	cellular response to cycloheximide	BP	2	1	0.211755	1
GO:0045017	glycerolipid biosynthetic process	BP	221	48	0.212293	1
GO:0035524	proline transmembrane transport	BP	5	2	0.212378	1
GO:0060353	regulation of cell adhesion molecule production	BP	2	1	0.212564	1
GO:0002484	antigen processing and presentation of endogenous peptide antigen via MHC class I via ER pathway	BP	5	2	0.213519	1
GO:0021942	radial glia guided migration of Purkinje cell	BP	3	2	0.213656	1
GO:0071320	cellular response to cAMP	BP	43	11	0.213709	1
GO:0098629	trans-Golgi network membrane organization	BP	1	1	0.213726	1
GO:0006489	dolichyl diphosphate biosynthetic process	BP	5	2	0.214312	1
GO:0046465	dolichyl diphosphate metabolic process	BP	5	2	0.214312	1
GO:0040014	regulation of multicellular organism growth	BP	69	16	0.214313	1
GO:2000191	regulation of fatty acid transport	BP	23	6	0.214457	1
GO:0043113	receptor clustering	BP	39	12	0.214574	1
GO:0009628	response to abiotic stimulus	BP	987	202	0.214681	1
GO:0006978	DNA damage response, signal transduction by p53 class mediator resulting in transcription of p21 class mediator	BP	14	5	0.214892	1
GO:0050748	negative regulation of lipoprotein metabolic process	BP	6	2	0.215164	1
GO:0010171	body morphogenesis	BP	47	14	0.215222	1
GO:0031584	activation of phospholipase D activity	BP	5	2	0.215371	1
GO:0006627	protein processing involved in protein targeting to mitochondrion	BP	4	2	0.215518	1
GO:0001775	cell activation	BP	845	166	0.215704	1
GO:0044728	DNA methylation or demethylation	BP	92	19	0.215709	1
GO:0030947	regulation of vascular endothelial growth factor receptor signaling pathway	BP	27	8	0.215802	1
GO:0042304	regulation of fatty acid biosynthetic process	BP	29	7	0.216122	1
GO:0060574	intestinal epithelial cell maturation	BP	4	2	0.216145	1
GO:0032844	regulation of homeostatic process	BP	315	67	0.216222	1
GO:0002675	positive regulation of acute inflammatory response	BP	25	6	0.216333	1
GO:0035860	glial cell-derived neurotrophic factor receptor signaling pathway	BP	6	3	0.216383	1
GO:0000096	sulfur amino acid metabolic process	BP	40	10	0.216408	1
GO:0016081	synaptic vesicle docking	BP	8	3	0.216627	1
GO:0032493	response to bacterial lipoprotein	BP	6	2	0.216639	1
GO:0021670	lateral ventricle development	BP	11	4	0.216732	1
GO:0010625	positive regulation of Schwann cell proliferation	BP	1	1	0.216828	1
GO:0031400	negative regulation of protein modification process	BP	427	94	0.21717	1
GO:0050928	negative regulation of positive chemotaxis	BP	1	1	0.217281	1
GO:0032504	multicellular organism reproduction	BP	676	128	0.217325	1
GO:0046122	purine deoxyribonucleoside metabolic process	BP	2	1	0.217556	1
GO:0032026	response to magnesium ion	BP	15	5	0.217601	1
GO:0032306	regulation of prostaglandin secretion	BP	11	3	0.217727	1
GO:0032308	positive regulation of prostaglandin secretion	BP	11	3	0.217727	1
GO:0032310	prostaglandin secretion	BP	11	3	0.217727	1
GO:0000433	negative regulation of transcription from RNA polymerase II promoter by glucose	BP	1	1	0.217735	1
GO:0000437	carbon catabolite repression of transcription from RNA polymerase II promoter	BP	1	1	0.217735	1
GO:2000970	regulation of detection of glucose	BP	1	1	0.217735	1
GO:2000971	negative regulation of detection of glucose	BP	1	1	0.217735	1
GO:0048022	negative regulation of melanin biosynthetic process	BP	2	1	0.218209	1
GO:1900377	negative regulation of secondary metabolite biosynthetic process	BP	2	1	0.218209	1
GO:2001137	positive regulation of endocytic recycling	BP	3	2	0.218304	1
GO:0019284	L-methionine biosynthetic process from S-adenosylmethionine	BP	2	1	0.219056	1
GO:0043568	positive regulation of insulin-like growth factor receptor signaling pathway	BP	13	4	0.219349	1
GO:0045869	negative regulation of single stranded viral RNA replication via double stranded DNA intermediate	BP	6	2	0.219501	1
GO:0021686	cerebellar granular layer maturation	BP	1	1	0.21954	1
GO:1902047	polyamine transmembrane transport	BP	5	2	0.21967	1
GO:1902267	regulation of polyamine transmembrane transport	BP	5	2	0.21967	1
GO:0032060	bleb assembly	BP	9	3	0.21987	1
GO:0060560	developmental growth involved in morphogenesis	BP	157	42	0.219883	1
GO:0050769	positive regulation of neurogenesis	BP	293	73	0.219899	1
GO:0070481	nuclear-transcribed mRNA catabolic process, non-stop decay	BP	1	1	0.219905	1
GO:0002380	immunoglobulin secretion involved in immune response	BP	1	1	0.220005	1
GO:0033137	negative regulation of peptidyl-serine phosphorylation	BP	19	6	0.220171	1
GO:0035510	DNA dealkylation	BP	20	5	0.220332	1
GO:0044531	modulation of programmed cell death in other organism	BP	4	2	0.220405	1
GO:0044532	modulation of apoptotic process in other organism	BP	4	2	0.220405	1
GO:0052040	modulation by symbiont of host programmed cell death	BP	4	2	0.220405	1
GO:0052150	modulation by symbiont of host apoptotic process	BP	4	2	0.220405	1
GO:0052248	modulation of programmed cell death in other organism involved in symbiotic interaction	BP	4	2	0.220405	1
GO:0052433	modulation by organism of apoptotic process in other organism involved in symbiotic interaction	BP	4	2	0.220405	1
GO:0007350	blastoderm segmentation	BP	17	6	0.220698	1
GO:0003084	positive regulation of systemic arterial blood pressure	BP	12	3	0.221012	1
GO:0070059	intrinsic apoptotic signaling pathway in response to endoplasmic reticulum stress	BP	46	12	0.221123	1
GO:2000193	positive regulation of fatty acid transport	BP	16	4	0.221171	1
GO:0006873	cellular ion homeostasis	BP	458	90	0.221266	1
GO:0060576	intestinal epithelial cell development	BP	12	4	0.221336	1
GO:0015911	plasma membrane long-chain fatty acid transport	BP	7	3	0.221464	1
GO:0070164	negative regulation of adiponectin secretion	BP	4	2	0.221714	1
GO:0048755	branching morphogenesis of a nerve	BP	7	3	0.221831	1
GO:1900040	regulation of interleukin-2 secretion	BP	7	3	0.221874	1
GO:0019368	fatty acid elongation, unsaturated fatty acid	BP	5	2	0.221919	1
GO:1901162	primary amino compound biosynthetic process	BP	5	2	0.222039	1
GO:0035864	response to potassium ion	BP	9	3	0.222042	1
GO:0050926	regulation of positive chemotaxis	BP	25	7	0.222047	1
GO:0006520	cellular amino acid metabolic process	BP	384	71	0.222099	1
GO:2000377	regulation of reactive oxygen species metabolic process	BP	123	28	0.222111	1
GO:0019509	L-methionine biosynthetic process from methylthioadenosine	BP	6	2	0.222135	1
GO:0030901	midbrain development	BP	78	20	0.222246	1
GO:0006898	receptor-mediated endocytosis	BP	236	49	0.222265	1
GO:0005975	carbohydrate metabolic process	BP	829	161	0.222309	1
GO:0051480	cytosolic calcium ion homeostasis	BP	230	49	0.222675	1
GO:0002291	T cell activation via T cell receptor contact with antigen bound to MHC molecule on antigen presenting cell	BP	5	2	0.222725	1
GO:0046874	quinolinate metabolic process	BP	6	2	0.222779	1
GO:0090031	positive regulation of steroid hormone biosynthetic process	BP	6	3	0.222853	1
GO:0014042	positive regulation of neuron maturation	BP	3	2	0.223	1
GO:0015872	dopamine transport	BP	30	8	0.223071	1
GO:0061370	testosterone biosynthetic process	BP	6	2	0.223232	1
GO:1901018	positive regulation of potassium ion transmembrane transporter activity	BP	13	4	0.223459	1
GO:0061158	3'-UTR-mediated mRNA destabilization	BP	3	2	0.223858	1
GO:2001026	regulation of endothelial cell chemotaxis	BP	14	5	0.223881	1
GO:0072718	response to cisplatin	BP	2	1	0.223893	1
[truncated: 11,697 more rows]

## Sheet: GO_MF - molecular function
Supplementary File S1
Gene ontology (GO) molecular function (MF) enrichment analysis for gastric CAM vs ATM differentially methylated CpG loci.
GO Identifier	GO Term	Ontology	N	DE	P.DE	FDR		MF - molecular function
GO:0005509	calcium ion binding	MF	645	169	8.68429e-05	0.0540015		N - number of genes in the GO term
GO:0050431	transforming growth factor beta binding	MF	16	10	0.000805635	0.283964		DE - number of genes that are differentially methylated
GO:0005085	guanyl-nucleotide exchange factor activity	MF	181	59	0.00103284	0.345217		P.DE - p-value for over-representation of the GO term
GO:0019199	transmembrane receptor protein kinase activity	MF	80	33	0.00105779	0.347566		FDR -False discovery rate
GO:0015267	channel activity	MF	397	104	0.00131322	0.367843
GO:0022803	passive transmembrane transporter activity	MF	397	104	0.00131322	0.367843
GO:0005262	calcium channel activity	MF	100	36	0.00131784	0.367843
GO:0022857	transmembrane transporter activity	MF	874	197	0.00190574	0.461809
GO:0042805	actinin binding	MF	26	13	0.00197289	0.469103
GO:0015085	calcium ion transmembrane transporter activity	MF	117	40	0.00312745	0.670744
GO:0001871	pattern binding	MF	16	7	0.00318314	0.670744
GO:0030247	polysaccharide binding	MF	16	7	0.00318314	0.670744
GO:0034481	chondroitin sulfotransferase activity	MF	4	4	0.00355905	0.718706
GO:0051393	alpha-actinin binding	MF	22	11	0.00364506	0.721052
GO:0015075	ion transmembrane transporter activity	MF	737	169	0.00390157	0.74887
GO:0008324	cation transmembrane transporter activity	MF	557	132	0.00460099	0.790638
GO:0005215	transporter activity	MF	1156	245	0.0054277	0.884214
GO:0030246	carbohydrate binding	MF	252	54	0.00556734	0.89197
GO:0005089	Rho guanyl-nucleotide exchange factor activity	MF	68	27	0.00599731	0.92947
GO:0032089	NACHT domain binding	MF	2	2	0.00626437	0.943636
GO:0005088	Ras guanyl-nucleotide exchange factor activity	MF	118	40	0.00628541	0.943636
GO:0004714	transmembrane receptor protein tyrosine kinase activity	MF	64	26	0.00680798	0.943636
GO:0009975	cyclase activity	MF	20	10	0.00700024	0.943636
GO:0022890	inorganic cation transmembrane transporter activity	MF	475	114	0.00703253	0.943636
GO:0001618	virus receptor activity	MF	29	11	0.00758866	0.976769
GO:0015194	L-serine transmembrane transporter activity	MF	8	5	0.00792843	0.976769
GO:0022889	serine transmembrane transporter activity	MF	8	5	0.00792843	0.976769
GO:0022838	substrate-specific channel activity	MF	377	95	0.00844855	0.98949
GO:0022891	substrate-specific transmembrane transporter activity	MF	800	177	0.00883567	0.98949
GO:0004713	protein tyrosine kinase activity	MF	138	45	0.0090095	0.998047
GO:0072509	divalent inorganic cation transmembrane transporter activity	MF	143	43	0.00980737	1
GO:0016301	kinase activity	MF	719	177	0.00992194	1
GO:0004865	protein serine/threonine phosphatase inhibitor activity	MF	7	4	0.0103029	1
GO:0042887	amide transmembrane transporter activity	MF	15	7	0.0103387	1
GO:0005005	transmembrane-ephrin receptor activity	MF	9	6	0.0105882	1
GO:0016849	phosphorus-oxygen lyase activity	MF	21	10	0.010621	1
GO:0016773	phosphotransferase activity, alcohol group as acceptor	MF	659	165	0.0106249	1
GO:0005216	ion channel activity	MF	367	93	0.0106538	1
GO:0031752	D5 dopamine receptor binding	MF	3	3	0.0106923	1
GO:0015185	gamma-aminobutyric acid transmembrane transporter activity	MF	5	4	0.0108086	1
GO:0030371	translation repressor activity	MF	18	9	0.0113076	1
GO:0022804	active transmembrane transporter activity	MF	284	68	0.0113439	1
GO:0032036	myosin heavy chain binding	MF	10	5	0.0117717	1
GO:0005326	neurotransmitter transporter activity	MF	21	10	0.0118927	1
GO:0008453	alanine-glyoxylate transaminase activity	MF	2	2	0.0119914	1
GO:0004931	extracellular ATP-gated cation channel activity	MF	7	4	0.0124081	1
GO:0035381	ATP-gated ion channel activity	MF	7	4	0.0124081	1
GO:0015291	secondary active transmembrane transporter activity	MF	181	46	0.0129409	1
GO:0015078	hydrogen ion transmembrane transporter activity	MF	91	23	0.0138535	1
GO:0017025	TBP-class protein binding	MF	16	7	0.0145288	1
GO:0015297	antiporter activity	MF	56	18	0.014727	1
GO:0046978	TAP1 binding	MF	4	4	0.0150003	1
GO:0047756	chondroitin 4-sulfotransferase activity	MF	3	3	0.0156692	1
GO:0019901	protein kinase binding	MF	434	111	0.0160021	1
GO:0010314	phosphatidylinositol-5-phosphate binding	MF	9	5	0.0165519	1
GO:0023024	MHC class I protein complex binding	MF	3	2	0.0167449	1
GO:0000099	sulfur amino acid transmembrane transporter activity	MF	7	4	0.0179269	1
GO:0004872	receptor activity	MF	1405	242	0.0179873	1
GO:0050839	cell adhesion molecule binding	MF	164	45	0.0187456	1
GO:0015171	amino acid transmembrane transporter activity	MF	65	21	0.0188515	1
GO:0004672	protein kinase activity	MF	554	139	0.0189126	1
GO:0046873	metal ion transmembrane transporter activity	MF	378	94	0.0194216	1
GO:0030955	potassium ion binding	MF	8	5	0.0199292	1
GO:0003707	steroid hormone receptor activity	MF	53	19	0.0208788	1
GO:0022892	substrate-specific transporter activity	MF	952	201	0.0210627	1
GO:0019900	kinase binding	MF	488	122	0.0213691	1
GO:0008092	cytoskeletal protein binding	MF	742	181	0.0225456	1
GO:0005044	scavenger receptor activity	MF	42	12	0.022703	1
GO:0015370	solute:sodium symporter activity	MF	46	15	0.0233798	1
GO:0031735	CCR10 chemokine receptor binding	MF	3	2	0.0234025	1
GO:0004383	guanylate cyclase activity	MF	7	4	0.0241587	1
GO:0015186	L-glutamine transmembrane transporter activity	MF	4	3	0.0244917	1
GO:0003779	actin binding	MF	364	97	0.0246714	1
GO:0015184	L-cystine transmembrane transporter activity	MF	4	3	0.0254254	1
GO:0004445	inositol-polyphosphate 5-phosphatase activity	MF	6	4	0.025602	1
GO:0015179	L-amino acid transmembrane transporter activity	MF	40	14	0.0265013	1
GO:0000149	SNARE binding	MF	106	29	0.026842	1
GO:0005484	SNAP receptor activity	MF	36	11	0.0282612	1
GO:0001968	fibronectin binding	MF	26	9	0.0287772	1
GO:0005539	glycosaminoglycan binding	MF	190	47	0.0288567	1
GO:0001786	phosphatidylserine binding	MF	20	8	0.0296893	1
GO:0060089	molecular transducer activity	MF	1718	307	0.0303002	1
GO:0047961	glycine N-acyltransferase activity	MF	4	2	0.0313289	1
GO:0005310	dicarboxylic acid transmembrane transporter activity	MF	24	9	0.0315071	1
GO:0005328	neurotransmitter:sodium symporter activity	MF	17	8	0.0317959	1
GO:0045296	cadherin binding	MF	26	10	0.0320918	1
GO:0032029	myosin tail binding	MF	2	2	0.0349297	1
GO:0034190	apolipoprotein receptor binding	MF	6	3	0.0369116	1
GO:0005261	cation channel activity	MF	274	70	0.0369522	1
GO:0001948	glycoprotein binding	MF	76	23	0.0379117	1
GO:0004743	pyruvate kinase activity	MF	2	2	0.0382236	1
GO:0005332	gamma-aminobutyric acid:sodium symporter activity	MF	4	3	0.0385261	1
GO:0043565	sequence-specific DNA binding	MF	784	190	0.0387739	1
GO:0015180	L-alanine transmembrane transporter activity	MF	6	3	0.0388719	1
GO:0022858	alanine transmembrane transporter activity	MF	6	3	0.0388719	1
GO:0015077	monovalent inorganic cation transmembrane transporter activity	MF	333	75	0.0393836	1
GO:0015081	sodium ion transmembrane transporter activity	MF	124	32	0.0401759	1
GO:0008146	sulfotransferase activity	MF	50	15	0.0409073	1
GO:0004016	adenylate cyclase activity	MF	11	6	0.0410099	1
GO:0036122	BMP binding	MF	6	3	0.0415098	1
GO:0004675	transmembrane receptor protein serine/threonine kinase activity	MF	16	7	0.0415725	1
GO:0005024	transforming growth factor beta-activated receptor activity	MF	16	7	0.0415725	1
GO:0023029	MHC class Ib protein binding	MF	4	3	0.0419239	1
GO:0046979	TAP2 binding	MF	3	3	0.0421376	1
GO:0042562	hormone binding	MF	60	18	0.0450168	1
GO:0001228	RNA polymerase II transcription regulatory region sequence-specific DNA binding transcription factor activity involved in positive regulation of transcription	MF	241	64	0.0463008	1
GO:0032266	phosphatidylinositol-3-phosphate binding	MF	24	9	0.0463606	1
GO:0001632	leukotriene B4 receptor activity	MF	2	2	0.0471423	1
GO:0004645	phosphorylase activity	MF	6	3	0.0476696	1
GO:0045295	gamma-catenin binding	MF	12	6	0.0489963	1
GO:0061133	endopeptidase activator activity	MF	5	3	0.04949	1
GO:0097367	carbohydrate derivative binding	MF	2069	425	0.0500299	1
GO:0005201	extracellular matrix structural constituent	MF	67	20	0.0524467	1
GO:0004473	malate dehydrogenase (decarboxylating) (NADP+) activity	MF	2	2	0.0527579	1
GO:0015293	symporter activity	MF	129	31	0.0530863	1
GO:0004879	ligand-activated sequence-specific DNA binding RNA polymerase II transcription factor activity	MF	47	16	0.0541157	1
GO:0098531	direct ligand regulated sequence-specific DNA binding transcription factor activity	MF	47	16	0.0541157	1
GO:0005003	ephrin receptor activity	MF	17	8	0.0541465	1
GO:0072341	modified amino acid binding	MF	47	13	0.0541778	1
GO:0032422	purine-rich negative regulatory element binding	MF	2	2	0.0546779	1
GO:0030506	ankyrin binding	MF	20	9	0.0552398	1
GO:0005231	excitatory extracellular ligand-gated ion channel activity	MF	46	14	0.0555407	1
GO:0005516	calmodulin binding	MF	169	46	0.056649	1
GO:0015175	neutral amino acid transmembrane transporter activity	MF	25	9	0.0580241	1
GO:0023023	MHC protein complex binding	MF	19	7	0.0593041	1
GO:0035254	glutamate receptor binding	MF	30	11	0.0606419	1
GO:0005416	cation:amino acid symporter activity	MF	14	6	0.0609034	1
GO:0045505	dynein intermediate chain binding	MF	4	3	0.0614291	1
GO:0005245	voltage-gated calcium channel activity	MF	41	15	0.0615098	1
GO:0060002	plus-end directed microfilament motor activity	MF	2	2	0.0617023	1
GO:0016782	transferase activity, transferring sulfur-containing groups	MF	62	17	0.0619596	1
GO:0034584	piRNA binding	MF	3	2	0.0622431	1
GO:0015298	solute:cation antiporter activity	MF	25	9	0.0622926	1
GO:0003988	acetyl-CoA C-acyltransferase activity	MF	6	3	0.062401	1
GO:0017134	fibroblast growth factor binding	MF	20	8	0.0631765	1
GO:0042169	SH2 domain binding	MF	29	10	0.0644547	1
GO:0004415	hyalurononglucosaminidase activity	MF	8	4	0.0656984	1
GO:0046030	inositol trisphosphate phosphatase activity	MF	8	4	0.0657011	1
GO:0034212	peptide N-acetyltransferase activity	MF	8	4	0.0660951	1
GO:0030507	spectrin binding	MF	25	10	0.0669192	1
GO:1901682	sulfur compound transmembrane transporter activity	MF	26	8	0.0669485	1
GO:0004826	phenylalanine-tRNA ligase activity	MF	5	3	0.0670663	1
GO:0005001	transmembrane receptor protein tyrosine phosphatase activity	MF	17	8	0.0671531	1
GO:0019198	transmembrane receptor protein phosphatase activity	MF	17	8	0.0671531	1
GO:0008889	glycerophosphodiester phosphodiesterase activity	MF	6	3	0.0695041	1
GO:0070052	collagen V binding	MF	3	2	0.0712046	1
GO:0004970	ionotropic glutamate receptor activity	MF	18	8	0.0721395	1
GO:0017061	S-methyl-5-thioadenosine phosphorylase activity	MF	1	1	0.0724851	1
GO:0004329	formate-tetrahydrofolate ligase activity	MF	2	2	0.0729451	1
GO:0008107	galactoside 2-alpha-L-fucosyltransferase activity	MF	3	2	0.0730674	1
GO:0031127	alpha-(1,2)-fucosyltransferase activity	MF	3	2	0.0730674	1
GO:0016412	serine O-acyltransferase activity	MF	1	1	0.0731904	1
GO:0004800	thyroxine 5'-deiodinase activity	MF	3	2	0.0740694	1
GO:0047946	glutamine N-acyltransferase activity	MF	1	1	0.0746365	1
GO:0003985	acetyl-CoA C-acetyltransferase activity	MF	3	2	0.0750692	1
GO:0000831	inositol hexakisphosphate 6-kinase activity	MF	1	1	0.0754674	1
GO:0015294	solute:cation symporter activity	MF	84	21	0.0755656	1
GO:0001537	N-acetylgalactosamine 4-O-sulfotransferase activity	MF	5	3	0.0756276	1
GO:0008093	cytoskeletal adaptor activity	MF	12	6	0.0760036	1
GO:0008109	N-acetyllactosaminide beta-1,6-N-acetylglucosaminyltransferase activity	MF	3	2	0.0768435	1
GO:0016769	transferase activity, transferring nitrogenous groups	MF	23	7	0.0777759	1
GO:0051766	inositol trisphosphate kinase activity	MF	8	4	0.0777876	1
GO:0016820	hydrolase activity, acting on acid anhydrides, catalyzing transmembrane movement of substances	MF	93	23	0.078143	1
GO:0005384	manganese ion transmembrane transporter activity	MF	5	3	0.0782064	1
GO:0004974	leukotriene receptor activity	MF	3	2	0.078359	1
GO:0015301	anion:anion antiporter activity	MF	23	7	0.0788916	1
GO:0008745	N-acetylmuramoyl-L-alanine amidase activity	MF	4	2	0.0801297	1
GO:0015279	store-operated calcium channel activity	MF	9	4	0.0802608	1
GO:0015276	ligand-gated ion channel activity	MF	133	34	0.0817996	1
GO:0022834	ligand-gated channel activity	MF	133	34	0.0817996	1
GO:0046977	TAP binding	MF	7	4	0.0821292	1
GO:0008970	phosphatidylcholine 1-acylhydrolase activity	MF	4	2	0.0832627	1
GO:0005160	transforming growth factor beta receptor binding	MF	47	13	0.0832864	1
GO:0001134	transcription factor recruiting transcription factor activity	MF	4	2	0.0834216	1
GO:0050698	proteoglycan sulfotransferase activity	MF	3	2	0.0844003	1
GO:0034191	apolipoprotein A-I receptor binding	MF	4	2	0.0845681	1
GO:0016597	amino acid binding	MF	80	20	0.0849857	1
GO:0019863	IgE binding	MF	5	2	0.0850117	1
GO:0002020	protease binding	MF	91	23	0.0862445	1
GO:0031420	alkali metal ion binding	MF	12	5	0.0865426	1
GO:0031490	chromatin DNA binding	MF	70	19	0.0888123	1
GO:0031724	CXCR5 chemokine receptor binding	MF	1	1	0.0896275	1
GO:0004790	thioether S-methyltransferase activity	MF	1	1	0.0898115	1
GO:0030748	amine N-methyltransferase activity	MF	1	1	0.0898115	1
GO:0003996	acyl-CoA ligase activity	MF	1	1	0.0900082	1
GO:0005230	extracellular ligand-gated ion channel activity	MF	68	18	0.0911276	1
GO:0008378	galactosyltransferase activity	MF	32	9	0.0928439	1
GO:0031716	calcitonin receptor binding	MF	2	2	0.0940912	1
GO:0004618	phosphoglycerate kinase activity	MF	1	1	0.0943349	1
GO:0008172	S-methyltransferase activity	MF	7	3	0.0952253	1
GO:0016223	beta-alanine-pyruvate transaminase activity	MF	1	1	0.0955102	1
GO:0047305	(R)-3-amino-2-methylpropionate-pyruvate transaminase activity	MF	1	1	0.0955102	1
GO:0019905	syntaxin binding	MF	76	20	0.0969797	1
GO:0043531	ADP binding	MF	28	10	0.0969971	1
GO:0042043	neurexin family protein binding	MF	8	4	0.0970777	1
GO:0005280	hydrogen:amino acid symporter activity	MF	4	2	0.0975479	1
GO:0008556	potassium-transporting ATPase activity	MF	11	4	0.0982138	1
GO:0042610	CD8 receptor binding	MF	2	2	0.0987872	1
GO:0038182	G-protein coupled bile acid receptor activity	MF	1	1	0.0988306	1
GO:0005534	galactose binding	MF	5	2	0.0988727	1
GO:0004471	malate dehydrogenase (decarboxylating) (NAD+) activity	MF	3	2	0.0989666	1
GO:0008948	oxaloacetate decarboxylase activity	MF	3	2	0.0989666	1
GO:0008514	organic anion transmembrane transporter activity	MF	136	31	0.0998965	1
GO:0030284	estrogen receptor activity	MF	5	3	0.0999168	1
GO:0023025	MHC class Ib protein complex binding	MF	1	1	0.101079	1
GO:0023030	MHC class Ib protein binding, via antigen binding groove	MF	1	1	0.101079	1
GO:0044323	retinoic acid-responsive element binding	MF	4	3	0.10176	1
GO:0019838	growth factor binding	MF	115	32	0.102238	1
GO:0032810	sterol response element binding	MF	2	2	0.102279	1
GO:0004340	glucokinase activity	MF	5	3	0.102282	1
GO:0004396	hexokinase activity	MF	5	3	0.102282	1
GO:0015197	peptide transporter activity	MF	8	4	0.102571	1
GO:0001614	purinergic nucleotide receptor activity	MF	17	5	0.103115	1
GO:0016502	nucleotide receptor activity	MF	17	5	0.103115	1
GO:0005243	gap junction channel activity	MF	14	5	0.103522	1
GO:0019782	ISG15 activating enzyme activity	MF	1	1	0.103902	1
GO:0051015	actin filament binding	MF	108	32	0.104878	1
GO:0005342	organic acid transmembrane transporter activity	MF	107	26	0.104946	1
GO:0015204	urea transmembrane transporter activity	MF	6	2	0.10594	1
GO:0031624	ubiquitin conjugating enzyme binding	MF	12	5	0.107338	1
GO:0070064	proline-rich region binding	MF	19	7	0.108081	1
GO:0004522	pancreatic ribonuclease activity	MF	4	2	0.109133	1
GO:0000987	core promoter proximal region sequence-specific DNA binding	MF	247	61	0.109184	1
GO:0008115	sarcosine oxidase activity	MF	1	1	0.109371	1
GO:0050031	L-pipecolate oxidase activity	MF	1	1	0.109371	1
GO:0000975	regulatory region DNA binding	MF	574	139	0.11118	1
GO:0001067	regulatory region nucleic acid binding	MF	574	139	0.11118	1
GO:0030674	protein binding, bridging	MF	132	34	0.111495	1
GO:0070053	thrombospondin receptor activity	MF	4	2	0.112047	1
GO:0005070	SH3/SH2 adaptor activity	MF	47	14	0.112901	1
GO:0004500	dopamine beta-monooxygenase activity	MF	1	1	0.113217	1
GO:0003870	5-aminolevulinate synthase activity	MF	1	1	0.113457	1
GO:0016749	N-succinyltransferase activity	MF	1	1	0.113457	1
GO:0042626	ATPase activity, coupled to transmembrane movement of substances	MF	92	22	0.11357	1
GO:0001159	core promoter proximal region DNA binding	MF	248	61	0.114007	1
GO:0051371	muscle alpha-actinin binding	MF	9	4	0.114031	1
GO:0004347	glucose-6-phosphate isomerase activity	MF	1	1	0.114085	1
GO:0051120	hepoxilin A3 synthase activity	MF	3	2	0.114784	1
GO:0004056	argininosuccinate lyase activity	MF	1	1	0.114967	1
GO:0008553	hydrogen-exporting ATPase activity, phosphorylative mechanism	MF	8	3	0.115514	1
GO:0033735	aspartate dehydrogenase activity	MF	1	1	0.115631	1
GO:0051010	microtubule plus-end binding	MF	11	5	0.116487	1
GO:0044212	transcription regulatory region DNA binding	MF	570	138	0.116672	1
GO:0022836	gated channel activity	MF	300	72	0.117051	1
GO:0001013	RNA polymerase I regulatory region DNA binding	MF	1	1	0.117228	1
GO:0001082	RNA polymerase I transcription factor binding transcription factor activity	MF	1	1	0.117228	1
GO:0001163	RNA polymerase I regulatory region sequence-specific DNA binding	MF	1	1	0.117228	1
GO:0001164	RNA polymerase I CORE element sequence-specific DNA binding	MF	1	1	0.117228	1
GO:0001167	sequence-specific DNA binding RNA polymerase I transcription factor activity	MF	1	1	0.117228	1
GO:0001169	RNA polymerase I CORE element sequence-specific DNA binding transcription factor activity	MF	1	1	0.117228	1
GO:0001186	RNA polymerase I transcription factor recruiting transcription factor activity	MF	1	1	0.117228	1
GO:0001187	RNA polymerase I CORE element sequence-specific DNA binding transcription factor recruiting transcription factor activity	MF	1	1	0.117228	1
GO:0016019	peptidoglycan receptor activity	MF	5	2	0.117884	1
GO:0005129	granulocyte macrophage colony-stimulating factor receptor binding	MF	1	1	0.118344	1
GO:0004742	dihydrolipoyllysine-residue acetyltransferase activity	MF	1	1	0.11856	1
GO:0030523	dihydrolipoamide S-acyltransferase activity	MF	1	1	0.11856	1
GO:0019797	procollagen-proline 3-dioxygenase activity	MF	3	2	0.118962	1
GO:0047290	(alpha-N-acetylneuraminyl-2,3-beta-galactosyl-1,3)-N-acetyl-galactosaminide 6-alpha-sialyltransferase activity	MF	1	1	0.119168	1
GO:0031683	G-protein beta/gamma-subunit complex binding	MF	20	7	0.119481	1
GO:0016675	oxidoreductase activity, acting on a heme group of donors	MF	24	6	0.119557	1
GO:0004946	bombesin receptor activity	MF	1	1	0.120049	1
GO:0038024	cargo receptor activity	MF	59	14	0.120106	1
GO:0050113	inositol oxygenase activity	MF	1	1	0.120551	1
GO:0008116	prostaglandin-I synthase activity	MF	1	1	0.120708	1
GO:0005234	extracellular-glutamate-gated ion channel activity	MF	17	7	0.121094	1
GO:0005362	low-affinity glucose:sodium symporter activity	MF	1	1	0.121119	1
GO:0001517	N-acetylglucosamine 6-O-sulfotransferase activity	MF	4	2	0.121217	1
GO:0004654	polyribonucleotide nucleotidyltransferase activity	MF	1	1	0.121912	1
GO:0016453	C-acetyltransferase activity	MF	4	2	0.122004	1
GO:0000981	sequence-specific DNA binding RNA polymerase II transcription factor activity	MF	493	117	0.122376	1
GO:0001664	G-protein coupled receptor binding	MF	234	48	0.122958	1
GO:0004760	serine-pyruvate transaminase activity	MF	1	1	0.123318	1
GO:0046943	carboxylic acid transmembrane transporter activity	MF	104	25	0.123837	1
GO:0003876	AMP deaminase activity	MF	3	2	0.124032	1
GO:0047623	adenosine-phosphate deaminase activity	MF	3	2	0.124032	1
GO:0004397	histidine ammonia-lyase activity	MF	1	1	0.124107	1
GO:0052659	inositol-1,3,4,5-tetrakisphosphate 5-phosphatase activity	MF	3	2	0.12412	1
GO:0008859	exoribonuclease II activity	MF	1	1	0.124288	1
GO:0070492	oligosaccharide binding	MF	7	3	0.124313	1
GO:0005020	stem cell factor receptor activity	MF	1	1	0.12434	1
GO:0004395	hexaprenyldihydroxybenzoate methyltransferase activity	MF	1	1	0.124764	1
GO:0008169	C-methyltransferase activity	MF	1	1	0.124764	1
GO:0008425	2-polyprenyl-6-methoxy-1,4-benzoquinone methyltransferase activity	MF	1	1	0.124764	1
GO:0008689	3-demethylubiquinone-9 3-O-methyltransferase activity	MF	1	1	0.124764	1
GO:0010420	polyprenyldihydroxybenzoate methyltransferase activity	MF	1	1	0.124764	1
GO:0030580	quinone cofactor methyltransferase activity	MF	1	1	0.124764	1
GO:0061542	3-demethylubiquinone-n 3-O-methyltransferase activity	MF	1	1	0.124764	1
GO:0008201	heparin binding	MF	143	33	0.124907	1
GO:0070611	histone methyltransferase activity (H3-R2 specific)	MF	1	1	0.125055	1
GO:0070612	histone methyltransferase activity (H2A-R3 specific)	MF	1	1	0.125055	1
GO:0015190	L-leucine transmembrane transporter activity	MF	1	1	0.125064	1
GO:0015191	L-methionine transmembrane transporter activity	MF	1	1	0.125064	1
GO:0015658	branched-chain amino acid transmembrane transporter activity	MF	1	1	0.125064	1
GO:0043865	methionine transmembrane transporter activity	MF	1	1	0.125064	1
GO:0051117	ATPase binding	MF	47	11	0.125104	1
GO:0004633	phosphopantothenoylcysteine decarboxylase activity	MF	1	1	0.12553	1
GO:0015026	coreceptor activity	MF	27	8	0.126133	1
GO:0031750	D3 dopamine receptor binding	MF	3	2	0.126382	1
GO:0015440	peptide-transporting ATPase activity	MF	4	3	0.12644	1
GO:0050780	dopamine receptor binding	MF	13	5	0.126608	1
GO:0047225	acetylgalactosaminyl-O-glycosyl-glycoprotein beta-1,6-N-acetylglucosaminyltransferase activity	MF	1	1	0.126869	1
GO:0008700	4-hydroxy-2-oxoglutarate aldolase activity	MF	1	1	0.127424	1
GO:0015433	peptide antigen-transporting ATPase activity	MF	2	2	0.127544	1
GO:0004715	non-membrane spanning protein tyrosine kinase activity	MF	44	13	0.127883	1
GO:0004168	dolichol kinase activity	MF	1	1	0.128341	1
GO:0052743	inositol tetrakisphosphate phosphatase activity	MF	5	3	0.128704	1
GO:0003708	retinoic acid receptor activity	MF	7	4	0.128707	1
GO:0015491	cation:cation antiporter activity	MF	20	7	0.128921	1
GO:0036393	thiocyanate peroxidase activity	MF	1	1	0.129309	1
GO:0070051	fibrinogen binding	MF	3	2	0.129451	1
GO:0031764	type 1 galanin receptor binding	MF	1	1	0.129581	1
GO:0036317	tyrosyl-RNA phosphodiesterase activity	MF	1	1	0.129703	1
GO:0070260	5'-tyrosyl-DNA phosphodiesterase activity	MF	1	1	0.129703	1
GO:0047620	acylglycerol kinase activity	MF	1	1	0.130149	1
GO:0015299	solute:proton antiporter activity	MF	14	5	0.130245	1
GO:0004155	6,7-dihydropteridine reductase activity	MF	1	1	0.130432	1
GO:0070404	NADH binding	MF	1	1	0.130432	1
GO:2001069	glycogen binding	MF	1	1	0.1307	1
GO:0008449	N-acetylglucosamine-6-sulfatase activity	MF	3	2	0.131567	1
GO:0008483	transaminase activity	MF	21	6	0.131571	1
GO:0004948	calcitonin receptor activity	MF	3	2	0.132012	1
GO:0044390	ubiquitin-like protein conjugating enzyme binding	MF	13	5	0.132307	1
GO:0060090	binding, bridging	MF	145	37	0.133143	1
GO:0004138	deoxyguanosine kinase activity	MF	1	1	0.133174	1
GO:0003774	motor activity	MF	126	32	0.133407	1
GO:0001918	farnesylated protein binding	MF	1	1	0.13363	1
GO:0017153	sodium:dicarboxylate symporter activity	MF	10	4	0.133961	1
GO:0008035	high-density lipoprotein particle binding	MF	8	3	0.134642	1
GO:0035198	miRNA binding	MF	13	5	0.135363	1
GO:0008066	glutamate receptor activity	MF	26	10	0.135371	1
GO:0050152	omega-amidase activity	MF	1	1	0.135911	1
GO:0004322	ferroxidase activity	MF	5	2	0.135972	1
GO:0016724	oxidoreductase activity, oxidizing metal ions, oxygen as acceptor	MF	5	2	0.135972	1
GO:0015183	L-aspartate transmembrane transporter activity	MF	4	2	0.13668	1
GO:0052858	peptidyl-lysine N-acetyltransferase activity, acting on acetyl phosphate as donor	MF	1	1	0.137284	1
GO:0031994	insulin-like growth factor I binding	MF	9	4	0.13747	1
GO:0004596	peptide alpha-N-acetyltransferase activity	MF	7	3	0.138433	1
GO:0001733	galactosylceramide sulfotransferase activity	MF	4	2	0.138638	1
GO:0050694	galactose 3-O-sulfotransferase activity	MF	4	2	0.138638	1
GO:0070273	phosphatidylinositol-4-phosphate binding	MF	15	5	0.138818	1
GO:0005343	organic acid:sodium symporter activity	MF	26	8	0.140522	1
GO:0016814	hydrolase activity, acting on carbon-nitrogen (but not peptide) bonds, in cyclic amidines	MF	34	8	0.14072	1
GO:0016408	C-acyltransferase activity	MF	14	4	0.140955	1
GO:0047464	heparosan-N-sulfate-glucuronate 5-epimerase activity	MF	1	1	0.14127	1
GO:0050379	UDP-glucuronate 5'-epimerase activity	MF	1	1	0.14127	1
GO:0035241	protein-arginine omega-N monomethyltransferase activity	MF	3	2	0.141384	1
GO:0003860	3-hydroxyisobutyryl-CoA hydrolase activity	MF	1	1	0.141403	1
GO:0005017	platelet-derived growth factor-activated receptor activity	MF	3	2	0.141609	1
GO:1901681	sulfur compound binding	MF	207	47	0.142685	1
GO:0034511	U3 snoRNA binding	MF	4	2	0.143141	1
GO:0043492	ATPase activity, coupled to movement of substances	MF	105	25	0.143361	1
GO:0001681	sialate O-acetylesterase activity	MF	1	1	0.143814	1
GO:0008126	acetylesterase activity	MF	1	1	0.143814	1
GO:0034338	short-chain carboxylesterase activity	MF	1	1	0.143814	1
GO:0019531	oxalate transmembrane transporter activity	MF	4	2	0.143866	1
GO:0000828	inositol hexakisphosphate kinase activity	MF	5	2	0.144173	1
GO:0000832	inositol hexakisphosphate 5-kinase activity	MF	5	2	0.144173	1
GO:0052723	inositol hexakisphosphate 1-kinase activity	MF	5	2	0.144173	1
GO:0052724	inositol hexakisphosphate 3-kinase activity	MF	5	2	0.144173	1
GO:0008812	choline dehydrogenase activity	MF	1	1	0.144292	1
GO:0031867	EP4 subtype prostaglandin E2 receptor binding	MF	1	1	0.144371	1
GO:0031531	thyrotropin-releasing hormone receptor binding	MF	1	1	0.144769	1
GO:0003823	antigen binding	MF	75	17	0.145594	1
GO:0003873	6-phosphofructo-2-kinase activity	MF	3	2	0.145931	1
GO:0015098	molybdate ion transmembrane transporter activity	MF	1	1	0.147099	1
GO:0047273	galactosylgalactosylglucosylceramide beta-D-acetylgalactosaminyltransferase activity	MF	1	1	0.147196	1
GO:0004252	serine-type endopeptidase activity	MF	141	25	0.147529	1
GO:0004674	protein serine/threonine kinase activity	MF	408	95	0.147845	1
GO:0017075	syntaxin-1 binding	MF	17	6	0.147917	1
GO:0005254	chloride channel activity	MF	63	16	0.149327	1
GO:0001791	IgM binding	MF	1	1	0.149353	1
GO:0004972	N-methyl-D-aspartate selective glutamate receptor activity	MF	8	4	0.149626	1
GO:0001596	angiotensin type I receptor activity	MF	1	1	0.149788	1
GO:0048156	tau protein binding	MF	8	3	0.1504	1
GO:0004623	phospholipase A2 activity	MF	29	6	0.151206	1
GO:0004953	icosanoid receptor activity	MF	13	4	0.151234	1
GO:0008440	inositol-1,4,5-trisphosphate 3-kinase activity	MF	7	3	0.151583	1
GO:1990405	protein antigen binding	MF	2	1	0.152266	1
GO:0015929	hexosaminidase activity	MF	15	5	0.153074	1
GO:0008013	beta-catenin binding	MF	58	18	0.15338	1
GO:0004965	G-protein coupled GABA receptor activity	MF	3	2	0.153406	1
GO:0010857	calcium-dependent protein kinase activity	MF	10	4	0.153771	1
GO:0052381	tRNA dimethylallyltransferase activity	MF	1	1	0.154042	1
GO:0005184	neuropeptide hormone activity	MF	25	6	0.154229	1
GO:0017162	aryl hydrocarbon receptor binding	MF	3	2	0.154539	1
GO:0022829	wide pore channel activity	MF	22	6	0.154646	1
GO:0009917	sterol 5-alpha reductase activity	MF	1	1	0.156287	1
GO:0030348	syntaxin-3 binding	MF	1	1	0.156338	1
GO:0001133	sequence-specific transcription regulatory region DNA binding RNA polymerase II transcription factor recruiting transcription factor activity	MF	1	1	0.156583	1
GO:0016772	transferase activity, transferring phosphorus-containing groups	MF	858	187	0.156666	1
GO:0015633	zinc transporting ATPase activity	MF	1	1	0.156803	1
GO:0050308	sugar-phosphatase activity	MF	9	3	0.156883	1
GO:0008140	cAMP response element binding protein binding	MF	10	4	0.157538	1
GO:0046523	S-methyl-5-thioribose-1-phosphate isomerase activity	MF	1	1	0.15787	1
GO:0016287	glycerone-phosphate O-acyltransferase activity	MF	1	1	0.157949	1
GO:0015272	ATP-activated inward rectifier potassium channel activity	MF	4	2	0.158561	1
GO:0036004	GAF domain binding	MF	1	1	0.158725	1
GO:0005025	transforming growth factor beta receptor activity, type I	MF	4	2	0.158955	1
GO:0003691	double-stranded telomeric DNA binding	MF	5	2	0.15919	1
GO:0004115	3',5'-cyclic-AMP phosphodiesterase activity	MF	11	5	0.160495	1
GO:0004470	malic enzyme activity	MF	4	2	0.161665	1
GO:0015399	primary active transmembrane transporter activity	MF	97	22	0.161973	1
GO:0015405	P-P-bond-hydrolysis-driven transmembrane transporter activity	MF	97	22	0.161973	1
GO:0071813	lipoprotein particle binding	MF	24	7	0.162228	1
GO:0071814	protein-lipid complex binding	MF	24	7	0.162228	1
GO:0004874	aryl hydrocarbon receptor activity	MF	1	1	0.164731	1
GO:0071837	HMG box domain binding	MF	18	7	0.164782	1
GO:0008509	anion transmembrane transporter activity	MF	251	53	0.166452	1
GO:0004728	receptor signaling protein tyrosine phosphatase activity	MF	1	1	0.166706	1
GO:0030144	alpha-1,6-mannosylglycoprotein 6-beta-N-acetylglucosaminyltransferase activity	MF	3	2	0.167417	1
GO:0048020	CCR chemokine receptor binding	MF	18	4	0.168736	1
GO:0004985	opioid receptor activity	MF	8	3	0.168738	1
GO:0050501	hyaluronan synthase activity	MF	4	2	0.16889	1
GO:0008445	D-aspartate oxidase activity	MF	1	1	0.170234	1
GO:0015922	aspartate oxidase activity	MF	1	1	0.170234	1
GO:0070892	lipoteichoic acid receptor activity	MF	1	1	0.171122	1
GO:0008273	calcium, potassium:sodium antiporter activity	MF	5	2	0.171503	1
GO:0045518	interleukin-22 receptor binding	MF	2	1	0.172124	1
GO:0008195	phosphatidate phosphatase activity	MF	11	4	0.172602	1
GO:0004033	aldo-keto reductase (NADP) activity	MF	19	5	0.172625	1
GO:0031544	peptidyl-proline 3-dioxygenase activity	MF	4	2	0.172709	1
GO:0004132	dCMP deaminase activity	MF	1	1	0.173225	1
GO:0004683	calmodulin-dependent protein kinase activity	MF	28	9	0.173481	1
GO:0004126	cytidine deaminase activity	MF	8	2	0.173698	1
GO:0043795	glyceraldehyde oxidoreductase activity	MF	1	1	0.174165	1
GO:0072541	peroxynitrite reductase activity	MF	1	1	0.174666	1
GO:0051434	BH3 domain binding	MF	4	2	0.174883	1
GO:0015067	amidinotransferase activity	MF	1	1	0.174991	1
GO:0015068	glycine amidinotransferase activity	MF	1	1	0.174991	1
GO:0015368	calcium:cation antiporter activity	MF	10	4	0.175039	1
GO:0031626	beta-endorphin binding	MF	1	1	0.176048	1
GO:0031710	neuromedin B receptor binding	MF	1	1	0.176754	1
GO:0050661	NADP binding	MF	44	11	0.177245	1
GO:2001065	mannan binding	MF	2	1	0.179007	1
GO:0052745	inositol phosphate phosphatase activity	MF	15	5	0.180093	1
GO:0000900	translation repressor activity, nucleic acid binding	MF	9	4	0.180542	1
GO:0004690	cyclic nucleotide-dependent protein kinase activity	MF	8	3	0.180744	1
GO:0035613	RNA stem-loop binding	MF	3	2	0.18077	1
GO:0015464	acetylcholine receptor activity	MF	18	5	0.181798	1
GO:0097642	calcitonin family receptor activity	MF	4	2	0.182022	1
GO:0080025	phosphatidylinositol-3,5-bisphosphate binding	MF	17	5	0.182985	1
GO:0004731	purine-nucleoside phosphorylase activity	MF	2	1	0.183854	1
GO:0034647	histone demethylase activity (H3-trimethyl-K4 specific)	MF	1	1	0.184036	1
GO:0003857	3-hydroxyacyl-CoA dehydrogenase activity	MF	7	3	0.184384	1
GO:0005391	sodium:potassium-exchanging ATPase activity	MF	10	3	0.184915	1
GO:0032555	purine ribonucleotide binding	MF	1732	350	0.186295	1
GO:0070181	small ribosomal subunit rRNA binding	MF	5	2	0.18665	1
GO:0004671	protein C-terminal S-isoprenylcysteine carboxyl O-methyltransferase activity	MF	1	1	0.18709	1
GO:0017046	peptide hormone binding	MF	32	9	0.187399	1
GO:0008607	phosphorylase kinase regulator activity	MF	4	2	0.188096	1
GO:0004886	9-cis retinoic acid receptor activity	MF	3	2	0.188292	1
GO:0061597	cyclic pyranopterin monophosphate synthase activity	MF	1	1	0.189564	1
GO:0038046	enkephalin receptor activity	MF	1	1	0.189826	1
GO:0016758	transferase activity, transferring hexosyl groups	MF	186	39	0.190461	1
GO:0019203	carbohydrate phosphatase activity	MF	10	3	0.191002	1
GO:0005452	inorganic anion exchanger activity	MF	13	4	0.191341	1
GO:0043121	neurotrophin binding	MF	9	4	0.191347	1
GO:0004882	androgen receptor activity	MF	2	1	0.191462	1
GO:0004129	cytochrome-c oxidase activity	MF	23	5	0.19176	1
GO:0015002	heme-copper terminal oxidase activity	MF	23	5	0.19176	1
GO:0016676	oxidoreductase activity, acting on a heme group of donors, oxygen as acceptor	MF	23	5	0.19176	1
GO:0000146	microfilament motor activity	MF	21	7	0.192176	1
GO:0005057	receptor signaling protein activity	MF	145	35	0.192467	1
GO:0008507	sodium:iodide symporter activity	MF	1	1	0.193494	1
GO:0015373	monovalent anion:sodium symporter activity	MF	1	1	0.193494	1
GO:0003777	microtubule motor activity	MF	74	19	0.194484	1
GO:0015321	sodium-dependent phosphate transmembrane transporter activity	MF	5	2	0.194817	1
GO:0005086	ARF guanyl-nucleotide exchange factor activity	MF	17	6	0.195362	1
GO:0048185	activin binding	MF	12	4	0.195393	1
GO:0051287	NAD binding	MF	46	11	0.195581	1
GO:0008417	fucosyltransferase activity	MF	14	4	0.196432	1
GO:0022841	potassium ion leak channel activity	MF	15	5	0.196725	1
GO:0005096	GTPase activator activity	MF	221	52	0.198869	1
GO:0003883	CTP synthase activity	MF	1	1	0.199746	1
GO:0071532	ankyrin repeat binding	MF	4	2	0.200078	1
GO:0016434	rRNA (cytosine) methyltransferase activity	MF	1	1	0.200443	1
GO:0071424	rRNA (cytosine-N4-)-methyltransferase activity	MF	1	1	0.200443	1
GO:0001223	transcription coactivator binding	MF	3	2	0.200654	1
GO:0001077	RNA polymerase II core promoter proximal region sequence-specific DNA binding transcription factor activity involved in positive regulation of transcription	MF	182	45	0.201079	1
GO:0005540	hyaluronic acid binding	MF	21	6	0.201336	1
GO:0003957	NAD(P)+ transhydrogenase (B-specific) activity	MF	1	1	0.201357	1
GO:0008750	NAD(P)+ transhydrogenase (AB-specific) activity	MF	1	1	0.201357	1
GO:0032553	ribonucleotide binding	MF	1748	352	0.201608	1
GO:0008171	O-methyltransferase activity	MF	14	4	0.201902	1
GO:0031435	mitogen-activated protein kinase kinase kinase binding	MF	22	7	0.202104	1
GO:0032550	purine ribonucleoside binding	MF	1700	342	0.202758	1
GO:0004331	fructose-2,6-bisphosphate 2-phosphatase activity	MF	4	2	0.203453	1
GO:0004486	methylenetetrahydrofolate dehydrogenase [NAD(P)+] activity	MF	1	1	0.204251	1
GO:0008443	phosphofructokinase activity	MF	6	3	0.204307	1
GO:0070300	phosphatidic acid binding	MF	10	3	0.205492	1
GO:0008458	carnitine O-octanoyltransferase activity	MF	1	1	0.205547	1
GO:0016414	O-octanoyltransferase activity	MF	1	1	0.205547	1
GO:0052658	inositol-1,4,5-trisphosphate 5-phosphatase activity	MF	4	2	0.205854	1
GO:0015362	high-affinity sodium:dicarboxylate symporter activity	MF	1	1	0.207837	1
GO:0042296	ISG15 transferase activity	MF	4	2	0.210181	1
GO:0005283	sodium:amino acid symporter activity	MF	10	4	0.210195	1
GO:0032403	protein complex binding	MF	813	174	0.210263	1
GO:0015296	anion:cation symporter activity	MF	49	12	0.211056	1
GO:0051219	phosphoprotein binding	MF	46	12	0.21132	1
GO:0001883	purine nucleoside binding	MF	1703	342	0.211679	1
GO:0015193	L-proline transmembrane transporter activity	MF	5	2	0.212378	1
GO:0016805	dipeptidase activity	MF	14	4	0.213083	1
GO:0055077	gap junction hemi-channel activity	MF	4	2	0.21365	1
GO:0017076	purine nucleotide binding	MF	1741	350	0.214631	1
GO:0032549	ribonucleoside binding	MF	1704	342	0.215493	1
GO:1990239	steroid hormone binding	MF	4	2	0.215837	1
GO:0004510	tryptophan 5-monooxygenase activity	MF	2	1	0.217168	1
GO:0035586	purinergic receptor activity	MF	21	5	0.217705	1
GO:0008199	ferric iron binding	MF	10	3	0.218843	1
GO:0043548	phosphatidylinositol 3-kinase binding	MF	26	8	0.219379	1
GO:0008236	serine-type peptidase activity	MF	161	28	0.219926	1
GO:0000155	phosphorelay sensor kinase activity	MF	8	3	0.219966	1
GO:0038023	signaling receptor activity	MF	1200	188	0.220256	1
GO:1990175	EH domain binding	MF	1	1	0.220371	1
GO:0008375	acetylglucosaminyltransferase activity	MF	40	10	0.220489	1
GO:0042923	neuropeptide binding	MF	21	5	0.221073	1
GO:0004771	sterol esterase activity	MF	2	1	0.221828	1
GO:0015467	G-protein activated inward rectifier potassium channel activity	MF	4	2	0.221929	1
GO:0022821	potassium ion antiporter activity	MF	6	2	0.222285	1
GO:0046875	ephrin receptor binding	MF	28	9	0.222764	1
GO:0008381	mechanically-gated ion channel activity	MF	3	2	0.223567	1
GO:0022833	mechanically gated channel activity	MF	3	2	0.223567	1
GO:0017154	semaphorin receptor activity	MF	8	4	0.223598	1
GO:0035252	UDP-xylosyltransferase activity	MF	5	2	0.223861	1
GO:0032561	guanyl ribonucleotide binding	MF	357	67	0.224236	1
GO:0003831	beta-N-acetylglucosaminylglycopeptide beta-1,4-galactosyltransferase activity	MF	5	2	0.224376	1
GO:0019767	IgE receptor activity	MF	3	1	0.224842	1
GO:0008459	chondroitin 6-sulfotransferase activity	MF	1	1	0.226173	1
GO:0031763	galanin receptor binding	MF	2	1	0.226467	1
GO:0031765	type 2 galanin receptor binding	MF	2	1	0.226467	1
GO:0031766	type 3 galanin receptor binding	MF	2	1	0.226467	1
GO:0000978	RNA polymerase II core promoter proximal region sequence-specific DNA binding	MF	234	55	0.227378	1
GO:0005412	glucose:sodium symporter activity	MF	2	1	0.227569	1
GO:0015495	gamma-aminobutyric acid:proton symporter activity	MF	1	1	0.228098	1
GO:0004047	aminomethyltransferase activity	MF	2	1	0.228222	1
GO:0005496	steroid binding	MF	81	18	0.22828	1
GO:0004958	prostaglandin F receptor activity	MF	2	1	0.228465	1
GO:0071207	histone pre-mRNA stem-loop binding	MF	2	1	0.228602	1
GO:0047598	7-dehydrocholesterol reductase activity	MF	1	1	0.229015	1
GO:0030372	high molecular weight B cell growth factor receptor binding	MF	1	1	0.229227	1
GO:0033961	cis-stilbene-oxide hydrolase activity	MF	1	1	0.22944	1
GO:0015333	peptide:proton symporter activity	MF	2	1	0.230116	1
GO:0022897	proton-dependent peptide secondary active transmembrane transporter activity	MF	2	1	0.230116	1
GO:0072349	modified amino acid transmembrane transporter activity	MF	10	3	0.230559	1
GO:0019001	guanyl nucleotide binding	MF	358	67	0.230842	1
GO:0005246	calcium channel regulator activity	MF	32	10	0.231292	1
GO:0016748	succinyltransferase activity	MF	2	1	0.231531	1
GO:0045182	translation regulator activity	MF	33	10	0.232119	1
GO:0015182	L-asparagine transmembrane transporter activity	MF	2	1	0.232326	1
GO:0098631	protein binding involved in cell adhesion	MF	16	5	0.232796	1
GO:0070513	death domain binding	MF	8	3	0.233638	1
GO:0072590	N-acetyl-L-aspartate-L-glutamate ligase activity	MF	2	1	0.233822	1
GO:0004167	dopachrome isomerase activity	MF	3	1	0.23472	1
GO:0004105	choline-phosphate cytidylyltransferase activity	MF	1	1	0.234807	1
GO:0035259	glucocorticoid receptor binding	MF	9	3	0.234862	1
GO:0016595	glutamate binding	MF	10	4	0.235032	1
GO:0016774	phosphotransferase activity, carboxyl group as acceptor	MF	2	1	0.235037	1
GO:0005000	vasopressin receptor activity	MF	6	2	0.235275	1
GO:0050290	sphingomyelin phosphodiesterase D activity	MF	1	1	0.23629	1
GO:0005253	anion channel activity	MF	71	16	0.236785	1
GO:0032559	adenyl ribonucleotide binding	MF	1416	293	0.23726	1
GO:0050840	extracellular matrix binding	MF	47	12	0.237283	1
GO:0016499	orexin receptor activity	MF	2	1	0.23772	1
GO:0032028	myosin head/neck binding	MF	1	1	0.238321	1
GO:0017129	triglyceride binding	MF	2	1	0.239077	1
GO:0001882	nucleoside binding	MF	1713	342	0.239368	1
GO:0048406	nerve growth factor binding	MF	6	3	0.239941	1
GO:0016890	site-specific endodeoxyribonuclease activity, specific for altered base	MF	2	1	0.240559	1
GO:0033862	UMP kinase activity	MF	2	1	0.240918	1
GO:0004653	polypeptide N-acetylgalactosaminyltransferase activity	MF	19	6	0.241297	1
GO:0019870	potassium channel inhibitor activity	MF	8	3	0.242263	1
GO:0004053	arginase activity	MF	2	1	0.242388	1
GO:0008649	rRNA methyltransferase activity	MF	11	3	0.24346	1
GO:0032395	MHC class II receptor activity	MF	9	3	0.243518	1
GO:0005525	GTP binding	MF	340	63	0.244172	1
GO:0030395	lactose binding	MF	2	1	0.244996	1
GO:0048030	disaccharide binding	MF	2	1	0.244996	1
GO:0016015	morphogen activity	MF	6	2	0.245427	1
GO:0003884	D-amino-acid oxidase activity	MF	2	1	0.245714	1
GO:0017171	serine hydrolase activity	MF	163	28	0.247086	1
GO:0015556	C4-dicarboxylate transmembrane transporter activity	MF	6	2	0.247292	1
GO:0019200	carbohydrate kinase activity	MF	19	6	0.24775	1
GO:0004561	alpha-N-acetylglucosaminidase activity	MF	1	1	0.247862	1
GO:0031893	vasopressin receptor binding	MF	2	1	0.247976	1
GO:0031894	V1A vasopressin receptor binding	MF	2	1	0.247976	1
GO:0048273	mitogen-activated protein kinase p38 binding	MF	4	2	0.247985	1
GO:0023026	MHC class II protein complex binding	MF	16	5	0.248185	1
GO:0044548	S100 protein binding	MF	11	4	0.248486	1
GO:0035639	purine ribonucleoside triphosphate binding	MF	1691	338	0.248578	1
GO:0008194	UDP-glycosyltransferase activity	MF	126	28	0.249349	1
GO:0015195	L-threonine transmembrane transporter activity	MF	1	1	0.250293	1
GO:0034590	L-hydroxyproline transmembrane transporter activity	MF	1	1	0.250293	1
GO:0051139	metal ion:proton antiporter activity	MF	1	1	0.250438	1
GO:0016907	G-protein coupled acetylcholine receptor activity	MF	5	2	0.250593	1
GO:0001010	sequence-specific DNA binding transcription factor recruiting transcription factor activity	MF	2	1	0.251051	1
GO:0052907	23S rRNA (adenine(1618)-N(6))-methyltransferase activity	MF	1	1	0.251198	1
GO:0005313	L-glutamate transmembrane transporter activity	MF	13	4	0.252368	1
GO:0015172	acidic amino acid transmembrane transporter activity	MF	13	4	0.252368	1
GO:0044020	histone methyltransferase activity (H4-R3 specific)	MF	4	2	0.252841	1
GO:0004772	sterol O-acyltransferase activity	MF	2	1	0.253684	1
GO:0034736	cholesterol O-acyltransferase activity	MF	2	1	0.253684	1
GO:0052739	phosphatidylserine 1-acylhydrolase activity	MF	2	1	0.253802	1
GO:0052740	1-acyl-2-lysophosphatidylserine acylhydrolase activity	MF	2	1	0.253802	1
GO:0016521	pituitary adenylate cyclase activating polypeptide activity	MF	1	1	0.254764	1
GO:0031858	pituitary adenylate cyclase-activating polypeptide receptor binding	MF	1	1	0.254764	1
GO:0034617	tetrahydrobiopterin binding	MF	4	2	0.255008	1
GO:0047390	glycerophosphocholine cholinephosphodiesterase activity	MF	1	1	0.255015	1
GO:0004059	aralkylamine N-acetyltransferase activity	MF	1	1	0.255265	1
GO:0000246	delta24(24-1) sterol reductase activity	MF	1	1	0.255552	1
GO:0050614	delta24-sterol reductase activity	MF	1	1	0.255552	1
GO:0033798	thyroxine 5-deiodinase activity	MF	1	1	0.255588	1
GO:0009032	thymidine phosphorylase activity	MF	1	1	0.255695	1
GO:0016154	pyrimidine-nucleoside phosphorylase activity	MF	1	1	0.255695	1
GO:0016298	lipase activity	MF	106	20	0.255702	1
GO:0004024	alcohol dehydrogenase activity, zinc-dependent	MF	4	1	0.255961	1
GO:0004704	NF-kappaB-inducing kinase activity	MF	5	2	0.25652	1
GO:0043008	ATP-dependent protein binding	MF	7	3	0.25656	1
GO:0050146	nucleoside phosphotransferase activity	MF	1	1	0.256624	1
GO:0022840	leak channel activity	MF	16	5	0.256718	1
GO:0022842	narrow pore channel activity	MF	16	5	0.256718	1
GO:0001729	ceramide kinase activity	MF	2	1	0.256751	1
GO:1902282	voltage-gated potassium channel activity involved in ventricular cardiac muscle cell action potential repolarization	MF	4	2	0.25725	1
GO:0015266	protein channel activity	MF	2	1	0.257682	1
GO:0017159	pantetheine hydrolase activity	MF	3	1	0.257882	1
GO:0001012	RNA polymerase II regulatory region DNA binding	MF	369	87	0.257987	1
GO:0047322	[hydroxymethylglutaryl-CoA reductase (NADPH)] kinase activity	MF	2	1	0.258022	1
GO:0050405	[acetyl-CoA carboxylase] kinase activity	MF	2	1	0.258022	1
GO:0003829	beta-1,3-galactosyl-O-glycosyl-glycoprotein beta-1,6-N-acetylglucosaminyltransferase activity	MF	3	1	0.258227	1
GO:0004077	biotin-[acetyl-CoA-carboxylase] ligase activity	MF	1	1	0.258438	1
GO:0004078	biotin-[methylcrotonoyl-CoA-carboxylase] ligase activity	MF	1	1	0.258438	1
GO:0004079	biotin-[methylmalonyl-CoA-carboxytransferase] ligase activity	MF	1	1	0.258438	1
GO:0004080	biotin-[propionyl-CoA-carboxylase (ATP-hydrolyzing)] ligase activity	MF	1	1	0.258438	1
GO:0018271	biotin-protein ligase activity	MF	1	1	0.258438	1
GO:0034485	phosphatidylinositol-3,4,5-trisphosphate 5-phosphatase activity	MF	2	1	0.258488	1
GO:0046332	SMAD binding	MF	63	17	0.258709	1
GO:0005161	platelet-derived growth factor receptor binding	MF	14	5	0.258853	1
GO:0032794	GTPase activating protein binding	MF	12	4	0.259396	1
GO:0008081	phosphoric diester hydrolase activity	MF	85	20	0.259485	1
GO:0019238	cyclohydrolase activity	MF	6	2	0.259582	1
GO:0071855	neuropeptide receptor binding	MF	25	6	0.259599	1
GO:0044547	DNA topoisomerase binding	MF	2	1	0.259607	1
GO:0036219	GTP diphosphatase activity	MF	1	1	0.259782	1
GO:0047693	ATP diphosphatase activity	MF	1	1	0.259782	1
GO:0043395	heparan sulfate proteoglycan binding	MF	14	5	0.259804	1
GO:0034512	box C/D snoRNA binding	MF	1	1	0.259853	1
GO:0004871	signal transducer activity	MF	1516	253	0.259909	1
GO:0038085	vascular endothelial growth factor binding	MF	4	2	0.260432	1
GO:0008865	fructokinase activity	MF	4	2	0.261065	1
GO:0019158	mannokinase activity	MF	4	2	0.261065	1
GO:0001016	RNA polymerase III regulatory region DNA binding	MF	4	2	0.261951	1
GO:0004511	tyrosine 3-monooxygenase activity	MF	1	1	0.262521	1
GO:0035034	histone acetyltransferase regulator activity	MF	2	1	0.262592	1
GO:0005427	proton-dependent oligopeptide secondary active transmembrane transporter activity	MF	2	1	0.263479	1
GO:0015322	secondary active oligopeptide transmembrane transporter activity	MF	2	1	0.263479	1
GO:0035673	oligopeptide transmembrane transporter activity	MF	2	1	0.263479	1
GO:0004065	arylsulfatase activity	MF	8	3	0.2638	1
GO:0030554	adenyl nucleotide binding	MF	1423	293	0.263949	1
GO:0015292	uniporter activity	MF	1	1	0.264365	1
GO:0042379	chemokine receptor binding	MF	58	8	0.26461	1
GO:0031862	prostanoid receptor binding	MF	2	1	0.264907	1
GO:0016262	protein N-acetylglucosaminyltransferase activity	MF	2	1	0.265103	1
GO:0047066	phospholipid-hydroperoxide glutathione peroxidase activity	MF	2	1	0.265357	1
GO:0004712	protein serine/threonine/tyrosine kinase activity	MF	48	12	0.265497	1
GO:0019912	cyclin-dependent protein kinase activating kinase activity	MF	1	1	0.265677	1
GO:0016788	hydrolase activity, acting on ester bonds	MF	644	124	0.265719	1
GO:0015108	chloride transmembrane transporter activity	MF	77	18	0.267477	1
GO:0070009	serine-type aminopeptidase activity	MF	2	1	0.267501	1
GO:0008009	chemokine activity	MF	47	6	0.267675	1
GO:0005179	hormone activity	MF	113	18	0.269062	1
GO:0046789	host cell surface receptor binding	MF	1	1	0.269161	1
GO:0046812	host cell surface binding	MF	1	1	0.269161	1
GO:0004862	cAMP-dependent protein kinase inhibitor activity	MF	8	3	0.269756	1
GO:0016426	tRNA (adenine) methyltransferase activity	MF	2	1	0.269779	1
GO:0016429	tRNA (adenine-N1-)-methyltransferase activity	MF	2	1	0.269779	1
GO:0097603	temperature-gated ion channel activity	MF	1	1	0.269871	1
GO:0097604	temperature-gated cation channel activity	MF	1	1	0.269871	1
GO:0004620	phospholipase activity	MF	89	17	0.270244	1
GO:0035591	signaling adaptor activity	MF	66	17	0.27215	1
GO:1990430	extracellular matrix protein binding	MF	2	1	0.272255	1
GO:0016714	oxidoreductase activity, acting on paired donors, with incorporation or reduction of molecular oxygen, reduced pteridine as one donor, and incorporation of one atom of oxygen	MF	7	2	0.272396	1
GO:0000976	transcription regulatory region sequence-specific DNA binding	MF	432	101	0.272435	1
GO:0005524	ATP binding	MF	1382	284	0.272749	1
GO:0032452	histone demethylase activity	MF	26	6	0.273253	1
GO:0022843	voltage-gated cation channel activity	MF	140	34	0.274108	1
GO:0008310	single-stranded DNA 3'-5' exodeoxyribonuclease activity	MF	3	1	0.274173	1
GO:0005112	Notch binding	MF	15	5	0.274393	1
GO:0030021	extracellular matrix structural constituent conferring compression resistance	MF	3	1	0.274589	1
GO:0030345	structural constituent of tooth enamel	MF	3	1	0.274589	1
GO:0047696	beta-adrenergic receptor kinase activity	MF	4	2	0.274645	1
GO:0008119	thiopurine S-methyltransferase activity	MF	2	1	0.275931	1
GO:0004788	thiamine diphosphokinase activity	MF	1	1	0.276336	1
GO:0030975	thiamine binding	MF	1	1	0.276336	1
GO:0017174	glycine N-methyltransferase activity	MF	1	1	0.276434	1
GO:0031698	beta-2 adrenergic receptor binding	MF	4	2	0.276466	1
GO:0001730	2'-5'-oligoadenylate synthetase activity	MF	3	1	0.276794	1
GO:0016174	NAD(P)H oxidase activity	MF	5	2	0.277838	1
GO:0031705	bombesin receptor binding	MF	2	1	0.278286	1
GO:0032451	demethylase activity	MF	34	8	0.27854	1
GO:0008332	low voltage-gated calcium channel activity	MF	3	2	0.279101	1
GO:0042609	CD4 receptor binding	MF	5	2	0.279325	1
GO:0031715	C5L2 anaphylatoxin chemotactic receptor binding	MF	1	1	0.279465	1
GO:0005010	insulin-like growth factor-activated receptor activity	MF	3	2	0.279503	1
GO:0070653	high-density lipoprotein particle receptor binding	MF	3	1	0.279598	1
GO:0032767	copper-dependent protein binding	MF	2	1	0.280913	1
GO:0097109	neuroligin family protein binding	MF	3	2	0.281272	1
GO:0034988	Fc-gamma receptor I complex binding	MF	1	1	0.282095	1
GO:0030020	extracellular matrix structural constituent conferring tensile strength	MF	6	3	0.282128	1
GO:0004020	adenylylsulfate kinase activity	MF	2	1	0.282445	1
GO:0004779	sulfate adenylyltransferase activity	MF	2	1	0.282445	1
GO:0004781	sulfate adenylyltransferase (ATP) activity	MF	2	1	0.282445	1
GO:0017082	mineralocorticoid receptor activity	MF	1	1	0.28266	1
GO:0004691	cAMP-dependent protein kinase activity	MF	6	2	0.282779	1
GO:0098639	collagen binding involved in cell-matrix adhesion	MF	5	2	0.282855	1
GO:0036442	hydrogen-exporting ATPase activity	MF	26	6	0.283041	1
GO:0001785	prostaglandin J receptor activity	MF	2	1	0.283522	1
GO:0004956	prostaglandin D receptor activity	MF	2	1	0.283522	1
GO:0016840	carbon-nitrogen lyase activity	MF	9	2	0.283779	1
GO:0004087	carbamoyl-phosphate synthase (ammonia) activity	MF	2	1	0.284209	1
GO:0004088	carbamoyl-phosphate synthase (glutamine-hydrolyzing) activity	MF	2	1	0.284209	1
GO:0004673	protein histidine kinase activity	MF	9	3	0.285457	1
GO:0019239	deaminase activity	MF	29	6	0.285544	1
GO:0019209	kinase activator activity	MF	53	12	0.285911	1
GO:0030294	receptor signaling protein tyrosine kinase inhibitor activity	MF	1	1	0.285946	1
GO:0000977	RNA polymerase II regulatory region sequence-specific DNA binding	MF	367	86	0.286482	1
GO:0034701	tripeptidase activity	MF	2	1	0.286537	1
GO:0044877	macromolecular complex binding	MF	1251	263	0.288949	1
GO:0032090	Pyrin domain binding	MF	2	1	0.289931	1
GO:0004222	metalloendopeptidase activity	MF	102	22	0.290416	1
GO:0002196	Ser-tRNA(Ala) hydrolase activity	MF	1	1	0.290994	1
GO:0046715	borate transmembrane transporter activity	MF	1	1	0.291083	1
GO:0005178	integrin binding	MF	101	23	0.291864	1
GO:0061578	Lys63-specific deubiquitinase activity	MF	2	1	0.292033	1
GO:0042979	ornithine decarboxylase regulator activity	MF	6	2	0.292299	1
GO:0016504	peptidase activator activity	MF	36	8	0.292615	1
GO:0035005	1-phosphatidylinositol-4-phosphate 3-kinase activity	MF	7	2	0.293177	1
GO:0008047	enzyme activator activity	MF	397	82	0.293686	1
GO:0004806	triglyceride lipase activity	MF	14	3	0.294167	1
GO:0004551	nucleotide diphosphatase activity	MF	7	2	0.294948	1
GO:0016165	linoleate 13S-lipoxygenase activity	MF	2	1	0.295159	1
GO:0005368	taurine transmembrane transporter activity	MF	1	1	0.29558	1
GO:0005369	taurine:sodium symporter activity	MF	1	1	0.29558	1
GO:0008444	CDP-diacylglycerol-glycerol-3-phosphate 3-phosphatidyltransferase activity	MF	1	1	0.296478	1
GO:0016415	octanoyltransferase activity	MF	2	1	0.296672	1
GO:0034595	phosphatidylinositol phosphate 5-phosphatase activity	MF	10	3	0.296945	1
GO:0003880	protein C-terminal carboxyl O-methyltransferase activity	MF	2	1	0.297024	1
GO:0031749	D2 dopamine receptor binding	MF	2	1	0.297358	1
GO:0031751	D4 dopamine receptor binding	MF	2	1	0.297358	1
GO:0005252	open rectifier potassium channel activity	MF	1	1	0.298292	1
GO:0046923	ER retention sequence binding	MF	5	2	0.298762	1
GO:0005502	11-cis retinal binding	MF	3	1	0.299493	1
GO:0008253	5'-nucleotidase activity	MF	12	3	0.299582	1
GO:0031995	insulin-like growth factor II binding	MF	8	3	0.299721	1
GO:0008301	DNA binding, bending	MF	16	4	0.299928	1
GO:0097161	DH domain binding	MF	1	1	0.301057	1
GO:0015103	inorganic anion transmembrane transporter activity	MF	128	27	0.301485	1
GO:0030695	GTPase regulator activity	MF	248	56	0.302083	1
GO:0004346	glucose-6-phosphatase activity	MF	3	1	0.303002	1
GO:0050309	sugar-terminal-phosphatase activity	MF	3	1	0.303002	1
GO:0000982	RNA polymerase II core promoter proximal region sequence-specific DNA binding transcription factor activity	MF	263	62	0.303129	1
GO:0070628	proteasome binding	MF	10	3	0.303135	1
GO:0008603	cAMP-dependent protein kinase regulator activity	MF	9	3	0.303395	1
GO:0008331	high voltage-gated calcium channel activity	MF	10	4	0.304149	1
GO:0015106	bicarbonate transmembrane transporter activity	MF	13	3	0.30436	1
GO:0008376	acetylgalactosaminyltransferase activity	MF	34	9	0.304435	1
GO:0032217	riboflavin transporter activity	MF	3	1	0.304837	1
GO:0035250	UDP-galactosyltransferase activity	MF	20	5	0.305941	1
GO:0016775	phosphotransferase activity, nitrogenous group as acceptor	MF	15	4	0.306313	1
GO:0001626	nociceptin receptor activity	MF	1	1	0.30634	1
GO:0032841	calcitonin binding	MF	1	1	0.307232	1
GO:0097644	calcitonin family binding	MF	1	1	0.307232	1
GO:0031711	bradykinin receptor binding	MF	2	1	0.308002	1
GO:0033218	amide binding	MF	217	43	0.308082	1
GO:0043394	proteoglycan binding	MF	25	7	0.308168	1
GO:0008746	NAD(P)+ transhydrogenase activity	MF	2	1	0.308406	1
GO:0016652	oxidoreductase activity, acting on NAD(P)H, NAD(P) as acceptor	MF	2	1	0.308406	1
GO:0016406	carnitine O-acyltransferase activity	MF	6	2	0.30874	1
GO:0005244	voltage-gated ion channel activity	MF	175	41	0.309502	1
GO:0022832	voltage-gated channel activity	MF	175	41	0.309502	1
GO:0016362	activin receptor activity, type II	MF	2	1	0.310675	1
GO:0016711	flavonoid 3'-monooxygenase activity	MF	1	1	0.311055	1
GO:0034713	type I transforming growth factor beta receptor binding	MF	9	3	0.311119	1
GO:0070287	ferritin receptor activity	MF	1	1	0.311634	1
GO:0009931	calcium-dependent protein serine/threonine kinase activity	MF	9	3	0.312058	1
GO:0008142	oxysterol binding	MF	5	2	0.312755	1
GO:0019799	tubulin N-acetyltransferase activity	MF	1	1	0.312847	1
GO:0048040	UDP-glucuronate decarboxylase activity	MF	1	1	0.312929	1
GO:0003933	GTP cyclohydrolase activity	MF	2	1	0.314965	1
GO:0003934	GTP cyclohydrolase I activity	MF	2	1	0.314965	1
GO:0016407	acetyltransferase activity	MF	87	18	0.315071	1
GO:0042578	phosphoric ester hydrolase activity	MF	334	69	0.315787	1
GO:0004679	AMP-activated protein kinase activity	MF	7	2	0.31655	1
GO:0003867	4-aminobutyrate transaminase activity	MF	1	1	0.316582	1
GO:0032145	succinate-semialdehyde dehydrogenase binding	MF	1	1	0.316582	1
GO:0047298	(S)-3-amino-2-methylpropionate transaminase activity	MF	1	1	0.316582	1
GO:0008941	nitric oxide dioxygenase activity	MF	1	1	0.317158	1
GO:0016708	oxidoreductase activity, acting on paired donors, with incorporation or reduction of molecular oxygen, NAD(P)H as one donor, and incorporation of two atoms of oxygen into one donor	MF	1	1	0.317158	1
GO:0047726	iron-cytochrome-c reductase activity	MF	1	1	0.317158	1
GO:0042605	peptide antigen binding	MF	31	7	0.317486	1
GO:0060589	nucleoside-triphosphatase regulator activity	MF	268	59	0.318336	1
GO:0019955	cytokine binding	MF	72	14	0.31883	1
GO:0050104	L-gulonate 3-dehydrogenase activity	MF	1	1	0.319461	1
GO:0008263	pyrimidine-specific mismatch base pair DNA N-glycosylase activity	MF	2	1	0.319536	1
GO:0070679	inositol 1,4,5 trisphosphate binding	MF	9	3	0.320209	1
GO:0004883	glucocorticoid receptor activity	MF	1	1	0.321435	1
GO:0038051	glucocorticoid-activated RNA polymerase II transcription factor binding transcription factor activity	MF	1	1	0.321435	1
GO:0005018	platelet-derived growth factor alpha-receptor activity	MF	1	1	0.321819	1
GO:0016679	oxidoreductase activity, acting on diphenols and related substances as donors	MF	7	2	0.321826	1
GO:0019871	sodium channel inhibitor activity	MF	5	2	0.322147	1
GO:0047369	succinate-hydroxymethylglutarate CoA-transferase activity	MF	1	1	0.32234	1
GO:1990381	ubiquitin-specific protease binding	MF	6	2	0.322375	1
GO:0004843	ubiquitin-specific protease activity	MF	67	14	0.322848	1
GO:0031730	CCR5 chemokine receptor binding	MF	7	2	0.322869	1
GO:0016404	15-hydroxyprostaglandin dehydrogenase (NAD+) activity	MF	2	1	0.322885	1
GO:0008374	O-acyltransferase activity	MF	36	8	0.322898	1
GO:0004001	adenosine kinase activity	MF	1	1	0.323	1
GO:0003940	L-iduronidase activity	MF	1	1	0.323549	1
GO:0008307	structural constituent of muscle	MF	40	10	0.325008	1
GO:0051018	protein kinase A binding	MF	32	8	0.325255	1
GO:0043027	cysteine-type endopeptidase inhibitor activity involved in apoptotic process	MF	22	5	0.325308	1
GO:0019904	protein domain specific binding	MF	561	124	0.325626	1
GO:0047977	hepoxilin-epoxide hydrolase activity	MF	2	1	0.326031	1
GO:0070984	SET domain binding	MF	1	1	0.326084	1
GO:0070123	transforming growth factor beta receptor activity, type III	MF	1	1	0.326304	1
GO:0050656	3'-phosphoadenosine 5'-phosphosulfate binding	MF	6	2	0.326477	1
GO:0008955	peptidoglycan glycosyltransferase activity	MF	1	1	0.32777	1
GO:0003810	protein-glutamine gamma-glutamyltransferase activity	MF	9	2	0.327861	1
GO:0004357	glutamate-cysteine ligase activity	MF	2	1	0.327905	1
GO:0015198	oligopeptide transporter activity	MF	3	1	0.327993	1
GO:0017147	Wnt-protein binding	MF	26	7	0.328157	1
GO:0004796	thromboxane-A synthase activity	MF	1	1	0.328186	1
GO:0016842	amidine-lyase activity	MF	3	1	0.328211	1
GO:0031714	C5a anaphylatoxin chemotactic receptor binding	MF	2	1	0.328345	1
GO:0046920	alpha-(1->3)-fucosyltransferase activity	MF	8	2	0.329492	1
GO:0042285	xylosyltransferase activity	MF	7	2	0.329699	1
GO:0048101	calcium- and calmodulin-regulated 3',5'-cyclic-GMP phosphodiesterase activity	MF	2	1	0.330265	1
GO:0016892	endoribonuclease activity, producing 3'-phosphomonoesters	MF	8	2	0.330313	1
GO:0015662	ATPase activity, coupled to transmembrane movement of ions, phosphorylative mechanism	MF	30	7	0.330503	1
GO:0004176	ATP-dependent peptidase activity	MF	6	2	0.330814	1
GO:0008422	beta-glucosidase activity	MF	3	1	0.330988	1
GO:0035373	chondroitin sulfate proteoglycan binding	MF	1	1	0.331417	1
GO:0070697	activin receptor binding	MF	5	2	0.331539	1
GO:0048248	CXCR3 chemokine receptor binding	MF	5	1	0.331626	1
GO:0015187	glycine transmembrane transporter activity	MF	6	2	0.331771	1
GO:0004514	nicotinate-nucleotide diphosphorylase (carboxylating) activity	MF	3	1	0.332333	1
GO:0010428	methyl-CpNpG binding	MF	1	1	0.33237	1
GO:0000773	phosphatidyl-N-methylethanolamine N-methyltransferase activity	MF	1	1	0.332932	1
GO:0004608	phosphatidylethanolamine N-methyltransferase activity	MF	1	1	0.332932	1
GO:0080101	phosphatidyl-N-dimethylethanolamine N-methyltransferase activity	MF	1	1	0.332932	1
GO:0043423	3-phosphoinositide-dependent protein kinase binding	MF	1	1	0.333129	1
GO:0016861	intramolecular oxidoreductase activity, interconverting aldoses and ketoses	MF	8	2	0.333647	1
GO:0001540	beta-amyloid binding	MF	29	8	0.334122	1
GO:0022851	GABA-gated chloride ion channel activity	MF	1	1	0.334228	1
GO:0042801	polo kinase kinase activity	MF	1	1	0.33468	1
GO:0017160	Ral GTPase binding	MF	12	4	0.334689	1
GO:0070728	leucine binding	MF	3	1	0.335593	1
GO:0031877	somatostatin receptor binding	MF	1	1	0.33604	1
GO:0016534	cyclin-dependent protein kinase 5 activator activity	MF	2	1	0.336412	1
GO:0071889	14-3-3 protein binding	MF	17	6	0.336474	1
GO:0016803	ether hydrolase activity	MF	8	2	0.336817	1
GO:0002162	dystroglycan binding	MF	6	2	0.336888	1
GO:0035529	NADH pyrophosphatase activity	MF	3	1	0.337521	1
GO:0016740	transferase activity	MF	1969	381	0.338017	1
GO:0050809	diazepam binding	MF	1	1	0.338609	1
GO:0038181	bile acid receptor activity	MF	3	1	0.338828	1
GO:0030160	GKAP/Homer scaffold activity	MF	4	2	0.338964	1
GO:0047915	ganglioside galactosyltransferase activity	MF	1	1	0.341378	1
GO:0004439	phosphatidylinositol-4,5-bisphosphate 5-phosphatase activity	MF	6	2	0.342184	1
GO:0016860	intramolecular oxidoreductase activity	MF	46	8	0.342188	1
GO:0042988	X11-like protein binding	MF	1	1	0.342279	1
GO:0047325	inositol tetrakisphosphate 1-kinase activity	MF	1	1	0.342979	1
GO:0052725	inositol-1,3,4-trisphosphate 6-kinase activity	MF	1	1	0.342979	1
GO:0052726	inositol-1,3,4-trisphosphate 5-kinase activity	MF	1	1	0.342979	1
GO:0052825	inositol-1,3,4,5,6-pentakisphosphate 1-phosphatase activity	MF	1	1	0.342979	1
GO:0052827	inositol pentakisphosphate phosphatase activity	MF	1	1	0.342979	1
GO:0052830	inositol-1,3,4,6-tetrakisphosphate 6-phosphatase activity	MF	1	1	0.342979	1
GO:0052831	inositol-1,3,4,6-tetrakisphosphate 1-phosphatase activity	MF	1	1	0.342979	1
GO:0052835	inositol-3,4,6-trisphosphate 1-kinase activity	MF	1	1	0.342979	1
GO:0098634	protein binding involved in cell-matrix adhesion	MF	6	2	0.343618	1
GO:0008988	rRNA (adenine-N6-)-methyltransferase activity	MF	2	1	0.343947	1
GO:0005019	platelet-derived growth factor beta-receptor activity	MF	2	1	0.344431	1
GO:0016410	N-acyltransferase activity	MF	87	17	0.344611	1
GO:0005330	dopamine:sodium symporter activity	MF	1	1	0.344975	1
GO:0016936	galactoside binding	MF	3	1	0.345292	1
GO:0003882	CDP-diacylglycerol-serine O-phosphatidyltransferase activity	MF	1	1	0.345388	1
GO:1990147	talin binding	MF	1	1	0.345979	1
GO:0004082	bisphosphoglycerate mutase activity	MF	3	1	0.346018	1
GO:0004083	bisphosphoglycerate 2-phosphatase activity	MF	3	1	0.346018	1
GO:0004619	phosphoglycerate mutase activity	MF	3	1	0.346018	1
GO:0017112	Rab guanyl-nucleotide exchange factor activity	MF	30	7	0.346394	1
GO:0016776	phosphotransferase activity, phosphate group as acceptor	MF	36	8	0.347117	1
GO:0038052	estrogen-activated sequence-specific DNA binding RNA polymerase II transcription factor activity	MF	1	1	0.347914	1
GO:0004530	deoxyribonuclease I activity	MF	2	1	0.348697	1
GO:0005087	Ran guanyl-nucleotide exchange factor activity	MF	6	2	0.348713	1
GO:0016615	malate dehydrogenase activity	MF	7	2	0.348886	1
GO:1990444	F-box domain binding	MF	1	1	0.349416	1
GO:0016671	oxidoreductase activity, acting on a sulfur group of donors, disulfide as acceptor	MF	13	3	0.350158	1
GO:0036461	BLOC-2 complex binding	MF	2	1	0.350206	1
GO:0061628	H3K27me3 modified histone binding	MF	1	1	0.350353	1
GO:0008384	IkappaB kinase activity	MF	3	1	0.350667	1
GO:0008240	tripeptidyl-peptidase activity	MF	3	1	0.350819	1
GO:0001105	RNA polymerase II transcription coactivator activity	MF	24	7	0.350959	1
GO:0001640	adenylate cyclase inhibiting G-protein coupled glutamate receptor activity	MF	7	3	0.351587	1
GO:0016900	oxidoreductase activity, acting on the CH-OH group of donors, disulfide as acceptor	MF	4	1	0.352139	1
GO:0047057	vitamin-K-epoxide reductase (warfarin-sensitive) activity	MF	4	1	0.352139	1
GO:0033613	activating transcription factor binding	MF	54	15	0.35218	1
GO:0034353	RNA pyrophosphohydrolase activity	MF	1	1	0.352332	1
GO:0008446	GDP-mannose 4,6-dehydratase activity	MF	1	1	0.352393	1
GO:0070401	NADP+ binding	MF	1	1	0.352393	1
GO:0004461	lactose synthase activity	MF	3	1	0.352394	1
GO:0008467	[heparan sulfate]-glucosamine 3-sulfotransferase 1 activity	MF	5	2	0.352446	1
GO:0030215	semaphorin receptor binding	MF	10	3	0.353086	1
GO:0005302	L-tyrosine transmembrane transporter activity	MF	1	1	0.353191	1
GO:0015173	aromatic amino acid transmembrane transporter activity	MF	1	1	0.353191	1
GO:0017060	3-galactosyl-N-acetylglucosaminide 4-alpha-L-fucosyltransferase activity	MF	3	1	0.353322	1
GO:0042954	lipoprotein transporter activity	MF	1	1	0.353993	1
GO:0004736	pyruvate carboxylase activity	MF	1	1	0.354023	1
GO:0019206	nucleoside kinase activity	MF	11	3	0.35452	1
GO:0003721	telomeric template RNA reverse transcriptase activity	MF	1	1	0.355015	1
GO:0046980	tapasin binding	MF	1	1	0.356043	1
GO:0070259	tyrosyl-DNA phosphodiesterase activity	MF	2	1	0.356811	1
GO:0008267	poly-glutamine tract binding	MF	1	1	0.357076	1
GO:0008327	methyl-CpG binding	MF	9	3	0.357099	1
GO:0003858	3-hydroxybutyrate dehydrogenase activity	MF	2	1	0.357235	1
GO:0051213	dioxygenase activity	MF	79	17	0.358528	1
GO:0003908	methylated-DNA-[protein]-cysteine S-methyltransferase activity	MF	1	1	0.358559	1
GO:0001025	RNA polymerase III transcription factor binding	MF	4	2	0.359056	1
GO:0043168	anion binding	MF	2482	483	0.359317	1
GO:0033041	sweet taste receptor activity	MF	2	1	0.359486	1
GO:0016813	hydrolase activity, acting on carbon-nitrogen (but not peptide) bonds, in linear amidines	MF	12	3	0.360746	1
GO:0009008	DNA-methyltransferase activity	MF	5	2	0.361668	1
GO:0048407	platelet-derived growth factor binding	MF	11	4	0.361876	1
GO:0015168	glycerol transmembrane transporter activity	MF	11	2	0.362573	1
GO:0015250	water channel activity	MF	11	2	0.362573	1
GO:0015254	glycerol channel activity	MF	11	2	0.362573	1
GO:0016747	transferase activity, transferring acyl groups other than amino-acyl groups	MF	178	33	0.363332	1
GO:0015277	kainate selective glutamate receptor activity	MF	5	2	0.36436	1
GO:0016509	long-chain-3-hydroxyacyl-CoA dehydrogenase activity	MF	2	1	0.36506	1
GO:0031628	opioid receptor binding	MF	5	2	0.365552	1
GO:0000010	trans-hexaprenyltranstransferase activity	MF	2	1	0.36567	1
GO:0050347	trans-octaprenyltranstransferase activity	MF	2	1	0.36567	1
GO:0017069	snRNA binding	MF	20	5	0.36629	1
GO:0042162	telomeric DNA binding	MF	15	4	0.36744	1
GO:0015501	glutamate:sodium symporter activity	MF	2	1	0.368771	1
GO:0008499	UDP-galactose:beta-N-acetylglucosamine beta-1,3-galactosyltransferase activity	MF	7	2	0.369231	1
GO:0004128	cytochrome-b5 reductase activity, acting on NAD(P)H	MF	7	2	0.370004	1
GO:0098632	protein binding involved in cell-cell adhesion	MF	10	3	0.371771	1
GO:0004067	asparaginase activity	MF	2	1	0.372153	1
GO:0086008	voltage-gated potassium channel activity involved in cardiac muscle cell action potential repolarization	MF	6	2	0.372183	1
GO:0002039	p53 binding	MF	55	14	0.372295	1
GO:0031208	POZ domain binding	MF	2	1	0.372361	1
GO:0005026	transforming growth factor beta receptor activity, type II	MF	2	1	0.372443	1
GO:0008190	eukaryotic initiation factor 4E binding	MF	6	2	0.372789	1
GO:0046848	hydroxyapatite binding	MF	4	1	0.37314	1
GO:0004572	mannosyl-oligosaccharide 1,3-1,6-alpha-mannosidase activity	MF	2	1	0.373853	1
GO:0008252	nucleotidase activity	MF	14	3	0.374243	1
GO:0043028	cysteine-type endopeptidase regulator activity involved in apoptotic process	MF	40	8	0.375799	1
GO:0017002	activin-activated receptor activity	MF	7	2	0.376852	1
GO:0030551	cyclic nucleotide binding	MF	36	9	0.376946	1
GO:0004702	receptor signaling protein serine/threonine kinase activity	MF	79	18	0.377027	1
GO:0008184	glycogen phosphorylase activity	MF	3	1	0.377996	1
GO:0008430	selenium binding	MF	15	3	0.378123	1
GO:0016799	hydrolase activity, hydrolyzing N-glycosyl compounds	MF	22	5	0.379385	1
GO:0008134	transcription factor binding	MF	454	99	0.37981	1
GO:0047429	nucleoside-triphosphate diphosphatase activity	MF	8	2	0.380034	1
GO:0030553	cGMP binding	MF	15	4	0.38026	1
GO:0004579	dolichyl-diphosphooligosaccharide-protein glycotransferase activity	MF	8	2	0.380321	1
GO:0019826	oxygen sensor activity	MF	3	1	0.381177	1
GO:0016312	inositol bisphosphate phosphatase activity	MF	3	1	0.381222	1
GO:0036459	ubiquitinyl hydrolase activity	MF	71	14	0.381492	1
GO:0042731	PH domain binding	MF	4	2	0.383956	1
GO:0050664	oxidoreductase activity, acting on NAD(P)H, oxygen as acceptor	MF	12	3	0.384056	1
GO:0030619	U1 snRNA binding	MF	2	1	0.384256	1
GO:0031210	phosphatidylcholine binding	MF	14	3	0.385152	1
GO:0043559	insulin binding	MF	5	2	0.385325	1
GO:0004711	ribosomal protein S6 kinase activity	MF	5	2	0.386976	1
GO:0035255	ionotropic glutamate receptor binding	MF	17	5	0.38802	1
GO:0019865	immunoglobulin binding	MF	22	3	0.388202	1
GO:0000166	nucleotide binding	MF	2141	419	0.38988	1
GO:0042165	neurotransmitter binding	MF	17	4	0.390687	1
GO:0008413	8-oxo-7,8-dihydroguanosine triphosphate pyrophosphatase activity	MF	2	1	0.391659	1
GO:0035539	8-oxo-7,8-dihydrodeoxyguanosine triphosphate pyrophosphatase activity	MF	2	1	0.391659	1
GO:0008329	signaling pattern recognition receptor activity	MF	17	3	0.391758	1
GO:0038187	pattern recognition receptor activity	MF	17	3	0.391758	1
GO:0004114	3',5'-cyclic-nucleotide phosphodiesterase activity	MF	24	7	0.391809	1
GO:1901265	nucleoside phosphate binding	MF	2142	419	0.392314	1
GO:0042277	peptide binding	MF	198	38	0.392663	1
GO:0009041	uridylate kinase activity	MF	3	1	0.393005	1
GO:0004465	lipoprotein lipase activity	MF	3	1	0.397896	1
GO:0016653	oxidoreductase activity, acting on NAD(P)H, heme protein as acceptor	MF	12	3	0.398555	1
GO:0015203	polyamine transmembrane transporter activity	MF	2	1	0.398616	1
GO:0015489	putrescine transmembrane transporter activity	MF	2	1	0.398616	1
GO:0004499	N,N-dimethylaniline monooxygenase activity	MF	5	1	0.398683	1
GO:0004360	glutamine-fructose-6-phosphate transaminase (isomerizing) activity	MF	2	1	0.399433	1
GO:0016833	oxo-acid-lyase activity	MF	4	1	0.399677	1
GO:0016208	AMP binding	MF	8	2	0.400401	1
GO:0036094	small molecule binding	MF	2388	463	0.401206	1
GO:0030169	low-density lipoprotein particle binding	MF	15	4	0.401883	1
GO:0038049	ligand-activated RNA polymerase II transcription factor binding transcription factor activity	MF	2	1	0.402916	1
GO:0015645	fatty acid ligase activity	MF	14	3	0.403013	1
GO:0004447	iodide peroxidase activity	MF	2	1	0.403246	1
GO:0030742	GTP-dependent protein binding	MF	17	4	0.403379	1
GO:0015111	iodide transmembrane transporter activity	MF	2	1	0.403421	1
GO:0016175	superoxide-generating NADPH oxidase activity	MF	8	2	0.404468	1
GO:0005542	folic acid binding	MF	9	2	0.404482	1
GO:0005242	inward rectifier potassium channel activity	MF	21	5	0.404551	1
GO:0001078	RNA polymerase II core promoter proximal region sequence-specific DNA binding transcription factor activity involved in negative regulation of transcription	MF	89	22	0.405496	1
GO:0004532	exoribonuclease activity	MF	30	6	0.405684	1
GO:0005229	intracellular calcium activated chloride channel activity	MF	14	4	0.405744	1
GO:0005372	water transmembrane transporter activity	MF	12	2	0.406007	1
GO:0008160	protein tyrosine phosphatase activator activity	MF	2	1	0.406408	1
GO:0016746	transferase activity, transferring acyl groups	MF	217	38	0.40717	1
GO:0030332	cyclin binding	MF	19	5	0.407668	1
GO:0005004	GPI-linked ephrin receptor activity	MF	5	2	0.407852	1
GO:0004477	methenyltetrahydrofolate cyclohydrolase activity	MF	3	1	0.408195	1
GO:0004488	methylenetetrahydrofolate dehydrogenase (NADP+) activity	MF	3	1	0.408195	1
GO:0015562	efflux transmembrane transporter activity	MF	4	1	0.408659	1
GO:0008853	exodeoxyribonuclease III activity	MF	3	1	0.408815	1
GO:0005114	type II transforming growth factor beta receptor binding	MF	7	2	0.409126	1
GO:0052689	carboxylic ester hydrolase activity	MF	113	19	0.409179	1
GO:0004955	prostaglandin receptor activity	MF	9	2	0.409748	1
GO:0030676	Rac guanyl-nucleotide exchange factor activity	MF	13	4	0.409821	1
GO:0004991	parathyroid hormone receptor activity	MF	2	1	0.41032	1
GO:0004060	arylamine N-acetyltransferase activity	MF	3	1	0.411032	1
GO:0004692	cGMP-dependent protein kinase activity	MF	2	1	0.411476	1
GO:0015166	polyol transmembrane transporter activity	MF	12	2	0.411486	1
GO:0034648	histone demethylase activity (H3-dimethyl-K4 specific)	MF	3	1	0.412569	1
GO:0017080	sodium channel regulator activity	MF	32	7	0.412588	1
GO:0051428	peptide hormone receptor binding	MF	17	4	0.412594	1
GO:0048018	receptor agonist activity	MF	14	4	0.412842	1
GO:0005436	sodium:phosphate symporter activity	MF	8	2	0.41366	1
GO:0003960	NADPH:quinone reductase activity	MF	3	1	0.41445	1
GO:0016791	phosphatase activity	MF	245	49	0.414619	1
GO:0004402	histone acetyltransferase activity	MF	48	10	0.414897	1
GO:0090595	acetyl-CoA:L-lysine N6-acetyltransferase	MF	48	10	0.414897	1
GO:0008271	secondary active sulfate transmembrane transporter activity	MF	13	3	0.415203	1
GO:0015116	sulfate transmembrane transporter activity	MF	13	3	0.415203	1
GO:0016505	peptidase activator activity involved in apoptotic process	MF	20	4	0.415459	1
GO:0003865	3-oxo-5-alpha-steroid 4-dehydrogenase activity	MF	3	1	0.416313	1
GO:0033765	steroid dehydrogenase activity, acting on the CH-CH group of donors	MF	3	1	0.416313	1
GO:0047751	cholestenone 5-alpha-reductase activity	MF	3	1	0.416313	1
GO:0016418	S-acetyltransferase activity	MF	2	1	0.416831	1
GO:0004803	transposase activity	MF	3	1	0.417209	1
GO:0004303	estradiol 17-beta-dehydrogenase activity	MF	10	2	0.418382	1
GO:0043178	alcohol binding	MF	86	17	0.418647	1
GO:0055131	C3HC4-type RING finger domain binding	MF	6	2	0.418778	1
GO:0031406	carboxylic acid binding	MF	164	32	0.4199	1
GO:0016594	glycine binding	MF	11	3	0.420134	1
GO:0016520	growth hormone-releasing hormone receptor activity	MF	4	1	0.420209	1
GO:0004084	branched-chain-amino-acid transaminase activity	MF	2	1	0.420402	1
GO:0052654	L-leucine transaminase activity	MF	2	1	0.420402	1
GO:0052655	L-valine transaminase activity	MF	2	1	0.420402	1
GO:0052656	L-isoleucine transaminase activity	MF	2	1	0.420402	1
GO:0004144	diacylglycerol O-acyltransferase activity	MF	4	1	0.421298	1
GO:0047710	bis(5'-adenosyl)-triphosphatase activity	MF	2	1	0.421546	1
GO:0016757	transferase activity, transferring glycosyl groups	MF	253	48	0.421694	1
GO:0008597	calcium-dependent protein serine/threonine phosphatase regulator activity	MF	3	1	0.421747	1
GO:0004143	diacylglycerol kinase activity	MF	14	4	0.422149	1
GO:0015295	solute:proton symporter activity	MF	16	3	0.422503	1
GO:0010698	acetyltransferase activator activity	MF	2	1	0.422802	1
GO:0017127	cholesterol transporter activity	MF	18	4	0.423214	1
GO:0032190	acrosin binding	MF	4	1	0.423682	1
GO:0004385	guanylate kinase activity	MF	9	3	0.424157	1
GO:0004366	glycerol-3-phosphate O-acyltransferase activity	MF	4	1	0.424196	1
GO:0004435	phosphatidylinositol phospholipase C activity	MF	28	6	0.424369	1
GO:0048531	beta-1,3-galactosyltransferase activity	MF	8	2	0.424814	1
GO:1990380	Lys48-specific deubiquitinase activity	MF	3	1	0.42512	1
GO:0015278	calcium-release channel activity	MF	15	5	0.427171	1
GO:0031543	peptidyl-proline dioxygenase activity	MF	12	3	0.427373	1
GO:0008113	peptide-methionine (S)-S-oxide reductase activity	MF	2	1	0.428385	1
GO:0043236	laminin binding	MF	29	7	0.429101	1
GO:0019104	DNA N-glycosylase activity	MF	13	3	0.429138	1
GO:0042813	Wnt-activated receptor activity	MF	13	3	0.431364	1
GO:0043177	organic acid binding	MF	165	32	0.432025	1
GO:0030295	protein kinase activator activity	MF	47	10	0.432586	1
GO:0034987	immunoglobulin receptor binding	MF	3	1	0.43287	1
GO:0086089	voltage-gated potassium channel activity involved in atrial cardiac muscle cell action potential repolarization	MF	2	1	0.433623	1
GO:0004887	thyroid hormone receptor activity	MF	7	2	0.434207	1
GO:0045309	protein phosphorylated amino acid binding	MF	19	4	0.434208	1
GO:0019829	cation-transporting ATPase activity	MF	50	10	0.434347	1
GO:0050145	nucleoside phosphate kinase activity	MF	2	1	0.434683	1
GO:0008080	N-acetyltransferase activity	MF	72	14	0.434819	1
GO:0019899	enzyme binding	MF	1423	292	0.435037	1
GO:0004566	beta-glucuronidase activity	MF	3	1	0.435479	1
GO:0071558	histone demethylase activity (H3-K27 specific)	MF	2	1	0.435764	1
GO:0005052	peroxisome matrix targeting signal-1 binding	MF	2	1	0.436131	1
GO:0005523	tropomyosin binding	MF	13	3	0.436204	1
GO:0015114	phosphate ion transmembrane transporter activity	MF	13	3	0.436511	1
GO:0017040	ceramidase activity	MF	5	1	0.436546	1
GO:0030305	heparanase activity	MF	2	1	0.437497	1
GO:0017022	myosin binding	MF	50	10	0.437578	1
GO:0017124	SH3 domain binding	MF	108	24	0.437756	1
GO:0010736	serum response element binding	MF	2	1	0.438134	1
GO:0070324	thyroid hormone binding	MF	6	2	0.438144	1
GO:0004937	alpha1-adrenergic receptor activity	MF	3	1	0.438181	1
GO:0008073	ornithine decarboxylase inhibitor activity	MF	3	1	0.438446	1
GO:0019894	kinesin binding	MF	32	8	0.438577	1
GO:0051864	histone demethylase activity (H3-K36 specific)	MF	6	2	0.438744	1
GO:0047555	3',5'-cyclic-GMP phosphodiesterase activity	MF	11	3	0.439044	1
GO:0030594	neurotransmitter receptor activity	MF	70	12	0.439046	1
GO:0004062	aryl sulfotransferase activity	MF	6	1	0.439334	1
GO:0047237	glucuronylgalactosylproteoglycan 4-beta-N-acetylgalactosaminyltransferase activity	MF	2	1	0.43961	1
GO:0015385	sodium:proton antiporter activity	MF	7	2	0.439705	1
GO:0030197	extracellular matrix constituent, lubricant activity	MF	3	1	0.440284	1
GO:0004112	cyclic-nucleotide phosphodiesterase activity	MF	25	7	0.44121	1
GO:0033691	sialic acid binding	MF	8	2	0.441695	1
GO:0051765	inositol tetrakisphosphate kinase activity	MF	2	1	0.442008	1
GO:0016801	hydrolase activity, acting on ether bonds	MF	9	2	0.442406	1
GO:0001595	angiotensin receptor activity	MF	4	1	0.442555	1
GO:0004945	angiotensin type II receptor activity	MF	4	1	0.442555	1
GO:0043022	ribosome binding	MF	29	6	0.442643	1
GO:0001641	group II metabotropic glutamate receptor activity	MF	2	1	0.442969	1
GO:0035240	dopamine binding	MF	8	2	0.443641	1
GO:0070548	L-glutamine aminotransferase activity	MF	3	1	0.4442	1
GO:0004497	monooxygenase activity	MF	94	14	0.444444	1
GO:0097493	structural molecule activity conferring elasticity	MF	5	2	0.445201	1
GO:0046811	histone deacetylase inhibitor activity	MF	2	1	0.445578	1
GO:0004992	platelet activating factor receptor activity	MF	3	1	0.446131	1
GO:0016715	oxidoreductase activity, acting on paired donors, with incorporation or reduction of molecular oxygen, reduced ascorbate as one donor, and incorporation of one atom of oxygen	MF	5	1	0.446293	1
GO:0042608	T cell receptor binding	MF	7	2	0.446367	1
GO:0004576	oligosaccharyl transferase activity	MF	9	2	0.446474	1
GO:0003958	NADPH-hemoprotein reductase activity	MF	7	2	0.446832	1
GO:0015631	tubulin binding	MF	231	48	0.447434	1
GO:0001846	opsonin binding	MF	11	2	0.447933	1
GO:0046974	histone methyltransferase activity (H3-K9 specific)	MF	5	2	0.448461	1
GO:0004622	lysophospholipase activity	MF	14	3	0.448742	1
GO:1901981	phosphatidylinositol phosphate binding	MF	92	19	0.449086	1
GO:0005497	androgen binding	MF	3	1	0.449241	1
GO:0016763	transferase activity, transferring pentosyl groups	MF	45	8	0.449522	1
GO:0015459	potassium channel regulator activity	MF	43	10	0.450452	1
GO:0030369	ICAM-3 receptor activity	MF	3	1	0.450791	1
GO:0016247	channel regulator activity	MF	114	25	0.450796	1
GO:0009374	biotin binding	MF	5	2	0.451218	1
GO:0070698	type I activin receptor binding	MF	2	1	0.45214	1
GO:0005547	phosphatidylinositol-3,4,5-trisphosphate binding	MF	30	7	0.452467	1
GO:0004889	acetylcholine-activated cation-selective channel activity	MF	16	3	0.452569	1
GO:0016289	CoA hydrolase activity	MF	17	3	0.452654	1
GO:0015248	sterol transporter activity	MF	19	4	0.45269	1
GO:0008188	neuropeptide receptor activity	MF	40	7	0.452719	1
GO:0005078	MAP-kinase scaffold activity	MF	6	2	0.453064	1
GO:0047134	protein-disulfide reductase activity	MF	2	1	0.453155	1
GO:0042978	ornithine decarboxylase activator activity	MF	3	1	0.453317	1
GO:0042625	ATPase activity, coupled to transmembrane movement of ions	MF	51	10	0.453443	1
GO:0035242	protein-arginine omega-N asymmetric methyltransferase activity	MF	7	2	0.453537	1
GO:0004966	galanin receptor activity	MF	3	1	0.453775	1
GO:0001671	ATPase activator activity	MF	14	3	0.453806	1
GO:0005031	tumor necrosis factor-activated receptor activity	MF	7	2	0.4553	1
GO:0016810	hydrolase activity, acting on carbon-nitrogen (but not peptide) bonds	MF	118	21	0.456051	1
GO:0008429	phosphatidylethanolamine binding	MF	7	2	0.456377	1
GO:0070576	vitamin D 24-hydroxylase activity	MF	3	1	0.456816	1
GO:0004140	dephospho-CoA kinase activity	MF	2	1	0.457096	1
GO:0033906	hyaluronoglucuronidase activity	MF	2	1	0.457149	1
GO:0046790	virion binding	MF	9	2	0.457669	1
GO:0008191	metalloendopeptidase inhibitor activity	MF	13	3	0.457801	1
GO:0048551	metalloenzyme inhibitor activity	MF	13	3	0.457801	1
GO:0035651	AP-3 adaptor complex binding	MF	3	1	0.458306	1
GO:0008289	lipid binding	MF	580	112	0.458792	1
GO:0038062	protein tyrosine kinase collagen receptor activity	MF	2	1	0.459431	1
GO:0003945	N-acetyllactosamine synthase activity	MF	4	1	0.460047	1
GO:0004814	arginine-tRNA ligase activity	MF	3	1	0.460266	1
GO:0001161	intronic transcription regulatory region sequence-specific DNA binding	MF	6	2	0.460316	1
GO:0044213	intronic transcription regulatory region DNA binding	MF	6	2	0.460316	1
GO:0070097	delta-catenin binding	MF	7	2	0.460358	1
GO:0070403	NAD+ binding	MF	13	3	0.460416	1
GO:0016841	ammonia-lyase activity	MF	5	1	0.462231	1
GO:0005432	calcium:sodium antiporter activity	MF	5	2	0.46311	1
GO:0003684	damaged DNA binding	MF	53	10	0.463695	1
GO:0019783	ubiquitin-like protein-specific protease activity	MF	75	14	0.463726	1
GO:0031821	G-protein coupled serotonin receptor binding	MF	7	2	0.464824	1
GO:0019136	deoxynucleoside kinase activity	MF	4	1	0.465311	1
GO:0034416	bisphosphoglycerate phosphatase activity	MF	4	1	0.465856	1
GO:0005290	L-histidine transmembrane transporter activity	MF	3	1	0.466247	1
GO:0022839	ion gated channel activity	MF	41	9	0.466937	1
GO:0050786	RAGE receptor binding	MF	11	2	0.467305	1
GO:0004117	calmodulin-dependent cyclic-nucleotide phosphodiesterase activity	MF	3	1	0.467443	1
GO:0003846	2-acylglycerol O-acyltransferase activity	MF	5	1	0.46789	1
GO:0031701	angiotensin receptor binding	MF	11	3	0.468656	1
GO:0033188	sphingomyelin synthase activity	MF	2	1	0.468788	1
GO:0047493	ceramide cholinephosphotransferase activity	MF	2	1	0.468788	1
GO:0016508	long-chain-enoyl-CoA hydratase activity	MF	3	1	0.469256	1
GO:0004022	alcohol dehydrogenase (NAD) activity	MF	7	1	0.469534	1
GO:0008532	N-acetyllactosaminide beta-1,3-N-acetylglucosaminyltransferase activity	MF	3	1	0.469615	1
GO:0001784	phosphotyrosine binding	MF	13	3	0.471714	1
GO:0042834	peptidoglycan binding	MF	11	2	0.472294	1
GO:0051718	DNA (cytosine-5-)-methyltransferase activity, acting on CpG substrates	MF	2	1	0.472314	1
GO:0008048	calcium sensitive guanylate cyclase activator activity	MF	5	1	0.472584	1
GO:0030172	troponin C binding	MF	3	1	0.472844	1
GO:0042392	sphingosine-1-phosphate phosphatase activity	MF	3	1	0.47305	1
GO:0015016	[heparan sulfate]-glucosamine N-sulfotransferase activity	MF	4	1	0.473086	1
GO:0044325	ion channel binding	MF	84	19	0.473984	1
GO:0015924	mannosyl-oligosaccharide mannosidase activity	MF	8	2	0.474935	1
GO:0003909	DNA ligase activity	MF	3	1	0.475254	1
GO:0003910	DNA ligase (ATP) activity	MF	3	1	0.475254	1
GO:0004519	endonuclease activity	MF	103	18	0.475412	1
GO:0019763	immunoglobulin receptor activity	MF	6	1	0.477244	1
GO:0030977	taurine binding	MF	2	1	0.47727	1
GO:0070996	type 1 melanocortin receptor binding	MF	3	1	0.477469	1
GO:0019825	oxygen binding	MF	48	7	0.478881	1
GO:0033872	[heparan sulfate]-glucosamine 3-sulfotransferase 3 activity	MF	2	1	0.47995	1
GO:0046915	transition metal ion transmembrane transporter activity	MF	27	5	0.480573	1
GO:0004864	protein phosphatase inhibitor activity	MF	34	7	0.480905	1
GO:0050682	AF-2 domain binding	MF	2	1	0.480912	1
GO:0050544	arachidonic acid binding	MF	5	1	0.481141	1
GO:0004601	peroxidase activity	MF	38	7	0.481438	1
GO:0032183	SUMO binding	MF	12	3	0.481842	1
GO:0004668	protein-arginine deiminase activity	MF	5	1	0.482005	1
GO:0034236	protein kinase A catalytic subunit binding	MF	12	3	0.482396	1
GO:0017176	phosphatidylinositol N-acetylglucosaminyltransferase activity	MF	4	1	0.483454	1
GO:0005006	epidermal growth factor-activated receptor activity	MF	2	1	0.483469	1
GO:0030158	protein xylosyltransferase activity	MF	3	1	0.483529	1
GO:0033743	peptide-methionine (R)-S-oxide reductase activity	MF	4	1	0.483764	1
GO:0003727	single-stranded RNA binding	MF	54	11	0.484074	1
GO:0008900	hydrogen:potassium-exchanging ATPase activity	MF	3	1	0.486221	1
GO:0004629	phospholipase C activity	MF	30	6	0.486625	1
GO:0030515	snoRNA binding	MF	25	5	0.486945	1
GO:0046961	proton-transporting ATPase activity, rotational mechanism	MF	21	4	0.487098	1
GO:0004526	ribonuclease P activity	MF	10	2	0.487132	1
GO:0008476	protein-tyrosine sulfotransferase activity	MF	2	1	0.488038	1
GO:0019205	nucleobase-containing compound kinase activity	MF	44	9	0.488636	1
GO:0016798	hydrolase activity, acting on glycosyl bonds	MF	112	20	0.491226	1
GO:0031690	adrenergic receptor binding	MF	17	4	0.491229	1
GO:0070330	aromatase activity	MF	21	3	0.491469	1
GO:0003923	GPI-anchor transamidase activity	MF	5	1	0.491505	1
GO:0031625	ubiquitin protein ligase binding	MF	203	43	0.491582	1
GO:0008106	alcohol dehydrogenase (NADP+) activity	MF	11	2	0.492865	1
GO:0032453	histone demethylase activity (H3-K4 specific)	MF	4	1	0.49313	1
GO:0004839	ubiquitin activating enzyme activity	MF	3	1	0.494439	1
GO:0008545	JUN kinase kinase activity	MF	3	1	0.49447	1
GO:0004726	non-membrane spanning protein tyrosine phosphatase activity	MF	7	2	0.49511	1
GO:0051787	misfolded protein binding	MF	10	2	0.495366	1
GO:0004758	serine C-palmitoyltransferase activity	MF	5	1	0.495742	1
GO:0016454	C-palmitoyltransferase activity	MF	5	1	0.495742	1
GO:0008432	JUN kinase binding	MF	6	2	0.496099	1
GO:0008237	metallopeptidase activity	MF	176	32	0.49637	1
GO:0000700	mismatch base pair DNA N-glycosylase activity	MF	3	1	0.496519	1
GO:0019798	procollagen-proline dioxygenase activity	MF	7	2	0.496523	1
GO:0003796	lysozyme activity	MF	8	1	0.496807	1
GO:0008410	CoA-transferase activity	MF	3	1	0.497148	1
GO:0016647	oxidoreductase activity, acting on the CH-NH group of donors, oxygen as acceptor	MF	3	1	0.497519	1
GO:0008028	monocarboxylic acid transmembrane transporter activity	MF	32	6	0.497721	1
GO:0008266	poly(U) RNA binding	MF	13	3	0.497893	1
GO:0004954	prostanoid receptor activity	MF	10	2	0.497903	1
GO:0035326	enhancer binding	MF	85	19	0.498541	1
GO:0009922	fatty acid elongase activity	MF	3	1	0.498556	1
GO:1990226	histone methyltransferase binding	MF	3	1	0.498813	1
GO:0030159	receptor signaling complex scaffold activity	MF	23	6	0.499072	1
GO:0008469	histone-arginine N-methyltransferase activity	MF	8	2	0.499767	1
GO:0042835	BRE binding	MF	2	1	0.500133	1
GO:0008454	alpha-1,3-mannosylglycoprotein 4-beta-N-acetylglucosaminyltransferase activity	MF	3	1	0.500162	1
GO:0051059	NF-kappaB binding	MF	28	5	0.501364	1
GO:0070011	peptidase activity, acting on L-amino acid peptides	MF	527	89	0.501987	1
GO:0003720	telomerase activity	MF	3	1	0.502377	1
GO:0003964	RNA-directed DNA polymerase activity	MF	3	1	0.502377	1
GO:0070573	metallodipeptidase activity	MF	2	1	0.502406	1
GO:0030620	U2 snRNA binding	MF	3	1	0.503517	1
GO:0050662	coenzyme binding	MF	172	32	0.503656	1
GO:0015926	glucosidase activity	MF	9	2	0.50449	1
GO:0008474	palmitoyl-(protein) hydrolase activity	MF	3	1	0.504807	1
GO:0098599	palmitoyl hydrolase activity	MF	3	1	0.504807	1
GO:0031748	D1 dopamine receptor binding	MF	8	2	0.504987	1
GO:0016638	oxidoreductase activity, acting on the CH-NH2 group of donors	MF	16	3	0.506157	1
GO:0004052	arachidonate 12-lipoxygenase activity	MF	3	1	0.506449	1
GO:0016684	oxidoreductase activity, acting on peroxide as acceptor	MF	39	7	0.506917	1
GO:0005047	signal recognition particle binding	MF	4	1	0.506942	1
GO:0043014	alpha-tubulin binding	MF	22	4	0.507291	1
GO:0017169	CDP-alcohol phosphatidyltransferase activity	MF	8	2	0.50731	1
GO:0060228	phosphatidylcholine-sterol O-acyltransferase activator activity	MF	6	1	0.507729	1
GO:0016712	oxidoreductase activity, acting on paired donors, with incorporation or reduction of molecular oxygen, reduced flavin or flavoprotein as one donor, and incorporation of one atom of oxygen	MF	29	4	0.507793	1
GO:0004540	ribonuclease activity	MF	76	13	0.508885	1
GO:0044389	ubiquitin-like protein ligase binding	MF	205	43	0.50932	1
GO:0004032	alditol:NADP+ 1-oxidoreductase activity	MF	6	1	0.509833	1
GO:0015238	drug transmembrane transporter activity	MF	15	3	0.510223	1
GO:0055100	adiponectin binding	MF	3	1	0.510348	1
GO:0001205	RNA polymerase II distal enhancer sequence-specific DNA binding transcription factor activity involved in positive regulation of transcription	MF	23	5	0.510789	1
GO:0008484	sulfuric ester hydrolase activity	MF	11	3	0.511503	1
GO:0001102	RNA polymerase II activating transcription factor binding	MF	35	9	0.512937	1
GO:0004687	myosin light chain kinase activity	MF	3	1	0.513963	1
GO:0004784	superoxide dismutase activity	MF	5	1	0.514088	1
GO:0016721	oxidoreductase activity, acting on superoxide radicals as acceptor	MF	5	1	0.514088	1
GO:0016705	oxidoreductase activity, acting on paired donors, with incorporation or reduction of molecular oxygen	MF	150	25	0.514533	1
GO:0008297	single-stranded DNA exodeoxyribonuclease activity	MF	5	1	0.515718	1
GO:0070699	type II activin receptor binding	MF	3	1	0.515792	1
GO:0035671	enone reductase activity	MF	5	1	0.516489	1
GO:0005507	copper ion binding	MF	50	8	0.517085	1
GO:0052650	NADP-retinol dehydrogenase activity	MF	4	1	0.51748	1
GO:0042134	rRNA primary transcript binding	MF	3	1	0.518088	1
GO:0000175	3'-5'-exoribonuclease activity	MF	27	5	0.518387	1
GO:0015018	galactosylgalactosylxylosylprotein 3-beta-glucuronosyltransferase activity	MF	3	1	0.518891	1
GO:0005007	fibroblast growth factor-activated receptor activity	MF	5	2	0.520831	1
GO:0004813	alanine-tRNA ligase activity	MF	3	1	0.520838	1
GO:0032947	protein complex scaffold	MF	61	14	0.521162	1
GO:0001191	RNA polymerase II transcription factor binding transcription factor activity involved in negative regulation of transcription	MF	34	8	0.521398	1
GO:0005247	voltage-gated chloride channel activity	MF	8	2	0.52263	1
GO:0031826	type 2A serotonin receptor binding	MF	3	1	0.524123	1
GO:0050542	icosanoid binding	MF	6	1	0.524216	1
GO:1901567	fatty acid derivative binding	MF	6	1	0.524216	1
GO:0005546	phosphatidylinositol-4,5-bisphosphate binding	MF	41	8	0.524682	1
GO:0031434	mitogen-activated protein kinase kinase binding	MF	15	4	0.524893	1
GO:0005451	monovalent cation:proton antiporter activity	MF	8	2	0.525143	1
GO:0032934	sterol binding	MF	41	8	0.525409	1
GO:0043015	gamma-tubulin binding	MF	18	4	0.525654	1
GO:0005042	netrin receptor activity	MF	2	1	0.526703	1
GO:0016538	cyclin-dependent protein serine/threonine kinase regulator activity	MF	20	4	0.527603	1
GO:0043560	insulin receptor substrate binding	MF	11	3	0.528686	1
GO:0004558	alpha-1,4-glucosidase activity	MF	3	1	0.528793	1
GO:0032450	maltose alpha-glucosidase activity	MF	3	1	0.528793	1
GO:0005543	phospholipid binding	MF	302	60	0.531268	1
GO:0016209	antioxidant activity	MF	65	11	0.531352	1
GO:0016206	catechol O-methyltransferase activity	MF	2	1	0.532338	1
GO:0004518	nuclease activity	MF	169	29	0.534472	1
GO:0015079	potassium ion transmembrane transporter activity	MF	133	27	0.535202	1
GO:0004301	epoxide hydrolase activity	MF	5	1	0.535644	1
GO:0050659	N-acetylgalactosamine 4-sulfate 6-O-sulfotransferase activity	MF	2	1	0.536219	1
GO:0016628	oxidoreductase activity, acting on the CH-CH group of donors, NAD or NADP as acceptor	MF	23	4	0.53622	1
GO:0098772	molecular function regulator	MF	1085	211	0.536816	1
GO:0016778	diphosphotransferase activity	MF	4	1	0.537001	1
GO:0034452	dynactin binding	MF	8	2	0.537074	1
GO:0004873	asialoglycoprotein receptor activity	MF	3	1	0.53726	1
GO:0031779	melanocortin receptor binding	MF	4	1	0.537553	1
GO:0031781	type 3 melanocortin receptor binding	MF	4	1	0.537553	1
GO:0031782	type 4 melanocortin receptor binding	MF	4	1	0.537553	1
GO:0042577	lipid phosphatase activity	MF	4	1	0.538354	1
GO:0043142	single-stranded DNA-dependent ATPase activity	MF	5	1	0.539169	1
GO:0031489	myosin V binding	MF	16	3	0.540055	1
GO:0005251	delayed rectifier potassium channel activity	MF	32	7	0.54051	1
GO:0051537	2 iron, 2 sulfur cluster binding	MF	19	3	0.541056	1
GO:0003951	NAD+ kinase activity	MF	16	4	0.541576	1
GO:0070034	telomeric RNA binding	MF	2	1	0.541622	1
GO:0005522	profilin binding	MF	8	2	0.542893	1
GO:0051861	glycolipid binding	MF	24	4	0.543321	1
GO:0004528	phosphodiesterase I activity	MF	5	1	0.543822	1
GO:0005134	interleukin-2 receptor binding	MF	5	1	0.544124	1
GO:0004768	stearoyl-CoA 9-desaturase activity	MF	3	1	0.544236	1
GO:0016215	acyl-CoA desaturase activity	MF	3	1	0.544236	1
GO:0045569	TRAIL binding	MF	4	1	0.544808	1
GO:0050543	icosatetraenoic acid binding	MF	6	1	0.545208	1
GO:0044769	ATPase activity, coupled to transmembrane movement of ions, rotational mechanism	MF	23	4	0.545874	1
GO:0016941	natriuretic peptide receptor activity	MF	3	1	0.546073	1
GO:0001515	opioid peptide activity	MF	5	1	0.54609	1
GO:0035650	AP-1 adaptor complex binding	MF	4	1	0.546139	1
GO:0004430	1-phosphatidylinositol 4-kinase activity	MF	4	1	0.547305	1
GO:0010576	metalloenzyme regulator activity	MF	14	3	0.547689	1
GO:0042975	peroxisome proliferator activated receptor binding	MF	9	2	0.547696	1
GO:0001071	nucleic acid binding transcription factor activity	MF	1024	207	0.548003	1
GO:0003700	sequence-specific DNA binding transcription factor activity	MF	1024	207	0.548003	1
GO:0097016	L27 domain binding	MF	4	1	0.54822	1
GO:0030899	calcium-dependent ATPase activity	MF	2	1	0.548508	1
GO:0035174	histone serine kinase activity	MF	9	2	0.54917	1
GO:0008475	procollagen-lysine 5-dioxygenase activity	MF	3	1	0.549823	1
GO:0030274	LIM domain binding	MF	7	2	0.550248	1
GO:0004745	retinol dehydrogenase activity	MF	15	2	0.550921	1
GO:0004844	uracil DNA N-glycosylase activity	MF	4	1	0.550951	1
GO:0097506	deaminated base DNA N-glycosylase activity	MF	4	1	0.550951	1
GO:0016307	phosphatidylinositol phosphate kinase activity	MF	16	3	0.551105	1
GO:0019784	NEDD8-specific protease activity	MF	4	1	0.552079	1
GO:0004888	transmembrane signaling receptor activity	MF	1102	157	0.552175	1
GO:0003968	RNA-directed RNA polymerase activity	MF	2	1	0.552676	1
GO:1990050	phosphatidic acid transporter activity	MF	5	1	0.552943	1
GO:0090079	translation regulator activity, nucleic acid binding	MF	16	4	0.553057	1
GO:0005102	receptor binding	MF	1275	232	0.5531	1
GO:0005237	inhibitory extracellular ligand-gated ion channel activity	MF	4	1	0.553431	1
GO:0008242	omega peptidase activity	MF	17	3	0.555551	1
GO:0001156	TFIIIC-class transcription factor binding	MF	2	1	0.555864	1
GO:0030544	Hsp70 protein binding	MF	25	5	0.555933	1
GO:0005499	vitamin D binding	MF	5	1	0.556579	1
GO:0031433	telethonin binding	MF	5	1	0.557733	1
GO:0004849	uridine kinase activity	MF	4	1	0.559137	1
GO:0008296	3'-5'-exodeoxyribonuclease activity	MF	6	1	0.559182	1
GO:0010340	carboxyl-O-methyltransferase activity	MF	5	1	0.560529	1
GO:0051998	protein carboxyl O-methyltransferase activity	MF	5	1	0.560529	1
GO:0050997	quaternary ammonium group binding	MF	30	5	0.560749	1
GO:0048408	epidermal growth factor binding	MF	3	1	0.560987	1
GO:0005518	collagen binding	MF	63	13	0.561113	1
GO:0031005	filamin binding	MF	8	2	0.561235	1
GO:0004517	nitric-oxide synthase activity	MF	3	1	0.561818	1
GO:0050508	glucuronosyl-N-acetylglucosaminyl-proteoglycan 4-alpha-N-acetylglucosaminyltransferase activity	MF	3	1	0.563607	1
GO:0008656	cysteine-type endopeptidase activator activity involved in apoptotic process	MF	17	3	0.564541	1
GO:0052742	phosphatidylinositol kinase activity	MF	15	3	0.564583	1
GO:0008233	peptidase activity	MF	546	91	0.564762	1
GO:0016706	oxidoreductase activity, acting on paired donors, with incorporation or reduction of molecular oxygen, 2-oxoglutarate as one donor, and incorporation of one atom each of oxygen into both donors	MF	43	9	0.564925	1
GO:0033130	acetylcholine receptor binding	MF	8	2	0.565039	1
GO:0017070	U6 snRNA binding	MF	7	2	0.565679	1
GO:0043515	kinetochore binding	MF	4	1	0.566324	1
GO:0005329	dopamine transmembrane transporter activity	MF	3	1	0.566342	1
GO:0015485	cholesterol binding	MF	37	7	0.568475	1
GO:0005200	structural constituent of cytoskeleton	MF	95	18	0.568528	1
GO:0004035	alkaline phosphatase activity	MF	4	1	0.568817	1
GO:0016896	exoribonuclease activity, producing 5'-phosphomonoesters	MF	29	5	0.568887	1
GO:0016361	activin receptor activity, type I	MF	4	1	0.569687	1
GO:0034483	heparan sulfate sulfotransferase activity	MF	13	3	0.569853	1
GO:0016273	arginine N-methyltransferase activity	MF	9	2	0.569916	1
GO:0016274	protein-arginine N-methyltransferase activity	MF	9	2	0.569916	1
GO:0004300	enoyl-CoA hydratase activity	MF	5	1	0.570307	1
GO:0003690	double-stranded DNA binding	MF	105	20	0.57121	1
GO:0017128	phospholipid scramblase activity	MF	9	2	0.573178	1
GO:0070579	methylcytosine dioxygenase activity	MF	4	1	0.574368	1
GO:0004127	cytidylate kinase activity	MF	4	1	0.575053	1
GO:0030292	protein tyrosine kinase inhibitor activity	MF	4	1	0.57511	1
GO:0070405	ammonium ion binding	MF	49	8	0.575607	1
GO:0004908	interleukin-1 receptor activity	MF	6	1	0.576564	1
GO:0004725	protein tyrosine phosphatase activity	MF	95	19	0.576635	1
GO:0003682	chromatin binding	MF	424	88	0.576708	1
GO:0035091	phosphatidylinositol binding	MF	174	34	0.578841	1
GO:0004703	G-protein coupled receptor kinase activity	MF	7	2	0.578843	1
GO:0004832	valine-tRNA ligase activity	MF	2	1	0.579181	1
GO:0005249	voltage-gated potassium channel activity	MF	82	17	0.579599	1
GO:0005080	protein kinase C binding	MF	46	10	0.58003	1
GO:0034046	poly(G) binding	MF	4	1	0.580117	1
GO:1902936	phosphatidylinositol bisphosphate binding	MF	59	11	0.580213	1
GO:0004706	JUN kinase kinase kinase activity	MF	3	1	0.582242	1
GO:0004697	protein kinase C activity	MF	16	4	0.582582	1
GO:0019212	phosphatase inhibitor activity	MF	36	7	0.583196	1
GO:0004427	inorganic diphosphatase activity	MF	4	1	0.583328	1
GO:0008121	ubiquinol-cytochrome-c reductase activity	MF	6	1	0.584722	1
GO:0016681	oxidoreductase activity, acting on diphenols and related substances as donors, cytochrome as acceptor	MF	6	1	0.584722	1
GO:0019902	phosphatase binding	MF	136	28	0.584761	1
GO:0016917	GABA receptor activity	MF	19	4	0.584857	1
GO:0004698	calcium-dependent protein kinase C activity	MF	3	1	0.586588	1
GO:0004095	carnitine O-palmitoyltransferase activity	MF	4	1	0.588437	1
GO:0016416	O-palmitoyltransferase activity	MF	4	1	0.588437	1
GO:0016787	hydrolase activity	MF	2231	395	0.588756	1
GO:0051400	BH domain binding	MF	10	2	0.590322	1
GO:0071949	FAD binding	MF	10	2	0.590878	1
GO:0042799	histone methyltransferase activity (H4-K20 specific)	MF	3	1	0.591161	1
GO:0004089	carbonate dehydratase activity	MF	12	2	0.591841	1
GO:0019841	retinol binding	MF	12	2	0.59233	1
GO:0004351	glutamate decarboxylase activity	MF	3	1	0.59391	1
GO:0020037	heme binding	MF	129	20	0.594107	1
GO:0046624	sphingolipid transporter activity	MF	5	1	0.595052	1
GO:0005166	neurotrophin p75 receptor binding	MF	3	1	0.595168	1
GO:0016614	oxidoreductase activity, acting on CH-OH group of donors	MF	125	19	0.59578	1
GO:0019992	diacylglycerol binding	MF	10	2	0.596725	1
GO:0019911	structural constituent of myelin sheath	MF	4	1	0.596889	1
GO:0016886	ligase activity, forming phosphoric ester bonds	MF	5	1	0.596934	1
GO:0001227	RNA polymerase II transcription regulatory region sequence-specific DNA binding transcription factor activity involved in negative regulation of transcription	MF	122	28	0.597059	1
GO:0097602	cullin family protein binding	MF	4	1	0.59722	1
GO:0004709	MAP kinase kinase kinase activity	MF	24	5	0.598438	1
GO:0016755	transferase activity, transferring amino-acyl groups	MF	22	3	0.598978	1
GO:0042500	aspartic endopeptidase activity, intramembrane cleaving	MF	3	1	0.599344	1
GO:0034185	apolipoprotein binding	MF	15	3	0.599382	1
GO:0070742	C2H2 zinc finger domain binding	MF	14	4	0.599502	1
GO:0004553	hydrolase activity, hydrolyzing O-glycosyl compounds	MF	85	14	0.601055	1
GO:0050211	procollagen galactosyltransferase activity	MF	3	1	0.602003	1
GO:0042826	histone deacetylase binding	MF	75	15	0.602861	1
GO:0004720	protein-lysine 6-oxidase activity	MF	4	1	0.602893	1
GO:0047760	butyrate-CoA ligase activity	MF	7	1	0.603076	1
GO:0034618	arginine binding	MF	4	1	0.603503	1
GO:0008083	growth factor activity	MF	152	25	0.603647	1
GO:0047035	testosterone dehydrogenase (NAD+) activity	MF	6	1	0.605123	1
GO:0008428	ribonuclease inhibitor activity	MF	3	1	0.605238	1
GO:0030145	manganese ion binding	MF	45	7	0.605428	1
GO:0032184	SUMO polymer binding	MF	5	1	0.605527	1
GO:0036312	phosphatidylinositol 3-kinase regulatory subunit binding	MF	4	1	0.606154	1
GO:0032454	histone demethylase activity (H3-K9 specific)	MF	5	1	0.606882	1
GO:0015252	hydrogen ion channel activity	MF	4	1	0.607448	1
GO:0004550	nucleoside diphosphate kinase activity	MF	18	3	0.609598	1
GO:0005544	calcium-dependent phospholipid binding	MF	42	8	0.610225	1
GO:0051087	chaperone binding	MF	71	12	0.610684	1
GO:0004175	endopeptidase activity	MF	382	63	0.610692	1
GO:0030023	extracellular matrix constituent conferring elasticity	MF	3	1	0.611117	1
GO:0017034	Rap guanyl-nucleotide exchange factor activity	MF	5	1	0.611933	1
GO:0008330	protein tyrosine/threonine phosphatase activity	MF	4	1	0.612164	1
GO:0070008	serine-type exopeptidase activity	MF	11	2	0.612818	1
GO:0004936	alpha-adrenergic receptor activity	MF	6	1	0.614473	1
GO:0036374	glutathione hydrolase activity	MF	5	1	0.615716	1
GO:0016229	steroid dehydrogenase activity	MF	25	3	0.616348	1
GO:0001030	RNA polymerase III type 1 promoter DNA binding	MF	3	1	0.616969	1
GO:0001031	RNA polymerase III type 2 promoter DNA binding	MF	3	1	0.616969	1
GO:0001032	RNA polymerase III type 3 promoter DNA binding	MF	3	1	0.616969	1
GO:0080084	5S rDNA binding	MF	3	1	0.616969	1
GO:0032051	clathrin light chain binding	MF	4	1	0.617636	1
GO:0047372	acylglycerol lipase activity	MF	6	1	0.618387	1
GO:0043566	structure-specific DNA binding	MF	237	44	0.618704	1
GO:0003689	DNA clamp loader activity	MF	6	1	0.619016	1
GO:0033170	protein-DNA loading ATPase activity	MF	6	1	0.619016	1
GO:0031418	L-ascorbic acid binding	MF	20	4	0.619236	1
GO:0072345	NAADP-sensitive calcium-release channel activity	MF	3	1	0.619452	1
GO:0005021	vascular endothelial growth factor-activated receptor activity	MF	7	2	0.62062	1
GO:0031697	beta-1 adrenergic receptor binding	MF	3	1	0.621026	1
GO:0005035	death receptor activity	MF	9	2	0.621077	1
GO:0055102	lipase inhibitor activity	MF	16	2	0.621432	1
GO:0008408	3'-5' exonuclease activity	MF	42	7	0.621792	1
GO:0001758	retinal dehydrogenase activity	MF	7	1	0.622887	1
GO:0003886	DNA (cytosine-5-)-methyltransferase activity	MF	4	1	0.623589	1
GO:0005545	1-phosphatidylinositol binding	MF	19	4	0.624372	1
GO:0046934	phosphatidylinositol-4,5-bisphosphate 3-kinase activity	MF	5	1	0.624879	1
GO:0052813	phosphatidylinositol bisphosphate kinase activity	MF	5	1	0.624879	1
GO:0004699	calcium-independent protein kinase C activity	MF	3	1	0.625535	1
GO:0031694	alpha-2A adrenergic receptor binding	MF	5	1	0.625594	1
GO:0030276	clathrin binding	MF	52	11	0.626259	1
GO:0019201	nucleotide kinase activity	MF	19	4	0.626773	1
GO:0004708	MAP kinase kinase activity	MF	21	4	0.627163	1
GO:0051920	peroxiredoxin activity	MF	6	1	0.628058	1
GO:0016888	endodeoxyribonuclease activity, producing 5'-phosphomonoesters	MF	13	2	0.628309	1
GO:0019966	interleukin-1 binding	MF	6	1	0.628395	1
GO:0031492	nucleosomal DNA binding	MF	29	5	0.628553	1
GO:0043533	inositol 1,3,4,5 tetrakisphosphate binding	MF	3	1	0.629199	1
GO:0008510	sodium:bicarbonate symporter activity	MF	6	1	0.62951	1
GO:0051020	GTPase binding	MF	221	45	0.629579	1
GO:0086080	protein binding involved in heterotypic cell-cell adhesion	MF	9	2	0.629654	1
GO:0070644	vitamin D response element binding	MF	3	1	0.629766	1
GO:0047499	calcium-independent phospholipase A2 activity	MF	5	1	0.62986	1
GO:0008187	poly-pyrimidine tract binding	MF	15	3	0.630226	1
GO:0015288	porin activity	MF	7	1	0.630324	1
GO:0003917	DNA topoisomerase type I activity	MF	4	1	0.631089	1
GO:0008401	retinoic acid 4-hydroxylase activity	MF	3	1	0.631462	1
GO:0015232	heme transporter activity	MF	7	1	0.631604	1
GO:0000104	succinate dehydrogenase activity	MF	4	1	0.632396	1
GO:0004308	exo-alpha-sialidase activity	MF	4	1	0.633	1
GO:0016997	alpha-sialidase activity	MF	4	1	0.633	1
GO:0052794	exo-alpha-(2->3)-sialidase activity	MF	4	1	0.633	1
GO:0052795	exo-alpha-(2->6)-sialidase activity	MF	4	1	0.633	1
GO:0052796	exo-alpha-(2->8)-sialidase activity	MF	4	1	0.633	1
GO:0004549	tRNA-specific ribonuclease activity	MF	13	2	0.633373	1
GO:0043539	protein serine/threonine kinase activator activity	MF	17	3	0.633453	1
GO:0005520	insulin-like growth factor binding	MF	25	5	0.634105	1
GO:0060590	ATPase regulator activity	MF	20	3	0.635678	1
GO:0019903	protein phosphatase binding	MF	95	19	0.635706	1
GO:1901338	catecholamine binding	MF	13	2	0.635878	1
GO:0004111	creatine kinase activity	MF	6	1	0.636081	1
GO:0016918	retinal binding	MF	13	2	0.636139	1
GO:0005506	iron ion binding	MF	162	25	0.63759	1
GO:0005527	macrolide binding	MF	16	3	0.63801	1
GO:0005528	FK506 binding	MF	16	3	0.63801	1
GO:0051427	hormone receptor binding	MF	152	28	0.638895	1
GO:0016829	lyase activity	MF	160	26	0.638987	1
GO:0004467	long-chain fatty acid-CoA ligase activity	MF	12	2	0.64034	1
GO:0004529	exodeoxyribonuclease activity	MF	13	2	0.640713	1
GO:0016895	exodeoxyribonuclease activity, producing 5'-phosphomonoesters	MF	13	2	0.640713	1
GO:0001849	complement component C1q binding	MF	7	1	0.642101	1
GO:0043023	ribosomal large subunit binding	MF	6	1	0.643095	1
GO:0003756	protein disulfide isomerase activity	MF	20	3	0.643311	1
GO:0016864	intramolecular oxidoreductase activity, transposing S-S bonds	MF	20	3	0.643311	1
GO:0097371	MDM2/MDM4 family protein binding	MF	6	1	0.643965	1
GO:0042166	acetylcholine binding	MF	11	2	0.644425	1
GO:0005337	nucleoside transmembrane transporter activity	MF	12	2	0.644511	1
GO:0016830	carbon-carbon lyase activity	MF	46	7	0.644567	1
GO:0005072	transforming growth factor beta receptor, cytoplasmic mediator activity	MF	10	2	0.644915	1
GO:0008321	Ral guanyl-nucleotide exchange factor activity	MF	3	1	0.647118	1
GO:0086006	voltage-gated sodium channel activity involved in cardiac muscle cell action potential	MF	5	1	0.647505	1
GO:0030165	PDZ domain binding	MF	84	17	0.647915	1
GO:0016248	channel inhibitor activity	MF	34	6	0.64804	1
GO:0035257	nuclear hormone receptor binding	MF	128	23	0.649469	1
GO:0003847	1-alkyl-2-acetylglycerophosphocholine esterase activity	MF	5	1	0.649877	1
GO:0001965	G-protein alpha-subunit binding	MF	15	3	0.649888	1
GO:0047631	ADP-ribose diphosphatase activity	MF	5	1	0.65056	1
GO:0043426	MRF binding	MF	4	1	0.651405	1
GO:0004861	cyclin-dependent protein serine/threonine kinase inhibitor activity	MF	12	2	0.651616	1
GO:0008517	folic acid transporter activity	MF	6	1	0.65182	1
GO:0051525	NFAT protein binding	MF	4	1	0.652443	1
GO:0032050	clathrin heavy chain binding	MF	5	1	0.652898	1
GO:0001162	RNA polymerase II intronic transcription regulatory region sequence-specific DNA binding	MF	4	1	0.65321	1
GO:0046975	histone methyltransferase activity (H3-K36 specific)	MF	4	1	0.653268	1
GO:0051378	serotonin binding	MF	7	1	0.653557	1
GO:0047617	acyl-CoA hydrolase activity	MF	14	2	0.653662	1
GO:0045545	syndecan binding	MF	5	1	0.653685	1
GO:0001222	transcription corepressor binding	MF	8	2	0.654025	1
GO:0050998	nitric-oxide synthase binding	MF	15	3	0.654444	1
GO:0035014	phosphatidylinositol 3-kinase regulator activity	MF	8	2	0.656301	1
GO:0051082	unfolded protein binding	MF	94	15	0.657487	1
GO:0003872	6-phosphofructokinase activity	MF	3	1	0.657709	1
GO:0004693	cyclin-dependent protein serine/threonine kinase activity	MF	29	5	0.658396	1
GO:0097472	cyclin-dependent protein kinase activity	MF	29	5	0.658396	1
GO:0016433	rRNA (adenine) methyltransferase activity	MF	6	1	0.658998	1
GO:0010861	thyroid hormone receptor activator activity	MF	4	1	0.659477	1
GO:0030375	thyroid hormone receptor coactivator activity	MF	4	1	0.659477	1
GO:0016303	1-phosphatidylinositol-3-kinase activity	MF	11	2	0.660025	1
GO:0070815	peptidyl-lysine 5-dioxygenase activity	MF	4	1	0.6602	1
GO:0017108	5'-flap endonuclease activity	MF	6	1	0.66089	1
GO:0016811	hydrolase activity, acting on carbon-nitrogen (but not peptide) bonds, in linear amides	MF	58	9	0.662855	1
GO:0030621	U4 snRNA binding	MF	4	1	0.663467	1
GO:0030552	cAMP binding	MF	23	5	0.664104	1
GO:0047238	glucuronosyl-N-acetylgalactosaminyl-proteoglycan 4-beta-N-acetylgalactosaminyltransferase activity	MF	4	1	0.664927	1
GO:0005223	intracellular cGMP activated cation channel activity	MF	6	1	0.665267	1
GO:0032407	MutSalpha complex binding	MF	5	1	0.665296	1
GO:0046966	thyroid hormone receptor binding	MF	25	4	0.665725	1
GO:0010853	cyclase activator activity	MF	7	1	0.666257	1
GO:0030250	guanylate cyclase activator activity	MF	7	1	0.666257	1
GO:0038064	collagen receptor activity	MF	4	1	0.667276	1
GO:0017048	Rho GTPase binding	MF	63	13	0.668274	1
GO:0004523	RNA-DNA hybrid ribonuclease activity	MF	6	1	0.66856	1
GO:0004521	endoribonuclease activity	MF	39	6	0.67011	1
GO:0017110	nucleoside-diphosphatase activity	MF	13	2	0.671101	1
GO:0016901	oxidoreductase activity, acting on the CH-OH group of donors, quinone or similar compound as acceptor	MF	5	1	0.672301	1
GO:0016893	endonuclease activity, active with either ribo- or deoxyribonucleic acids and producing 5'-phosphomonoesters	MF	34	5	0.672504	1
GO:0051879	Hsp90 protein binding	MF	18	3	0.672804	1
GO:0004594	pantothenate kinase activity	MF	4	1	0.673168	1
GO:0003730	mRNA 3'-UTR binding	MF	36	7	0.677163	1
GO:0070577	lysine-acetylated histone binding	MF	16	3	0.677372	1
GO:0043422	protein kinase B binding	MF	11	2	0.677607	1
GO:0002161	aminoacyl-tRNA editing activity	MF	11	2	0.678007	1
GO:0016790	thiolester hydrolase activity	MF	26	4	0.678125	1
GO:0001190	RNA polymerase II transcription factor binding transcription factor activity involved in positive regulation of transcription	MF	39	8	0.678299	1
GO:0019842	vitamin binding	MF	74	12	0.678544	1
GO:0034056	estrogen response element binding	MF	4	1	0.67876	1
GO:0016616	oxidoreductase activity, acting on the CH-OH group of donors, NAD or NADP as acceptor	MF	110	16	0.679314	1
GO:0031957	very long-chain fatty acid-CoA ligase activity	MF	7	1	0.679929	1
GO:0003725	double-stranded RNA binding	MF	55	10	0.680394	1
GO:0003906	DNA-(apurinic or apyrimidinic site) lyase activity	MF	12	2	0.680704	1
GO:0045118	azole transporter activity	MF	6	1	0.681803	1
GO:1901474	azole transmembrane transporter activity	MF	6	1	0.681803	1
GO:0034237	protein kinase A regulatory subunit binding	MF	10	2	0.681947	1
GO:0004565	beta-galactosidase activity	MF	5	1	0.682297	1
GO:0051430	corticotropin-releasing hormone receptor 1 binding	MF	4	1	0.683097	1
GO:0016831	carboxy-lyase activity	MF	33	5	0.683791	1
GO:0005030	neurotrophin receptor activity	MF	4	1	0.685811	1
GO:0090484	drug transporter activity	MF	19	3	0.686425	1
GO:0034714	type III transforming growth factor beta receptor binding	MF	4	1	0.6872	1
GO:0030898	actin-dependent ATPase activity	MF	12	3	0.688216	1
GO:0030618	transforming growth factor beta receptor, pathway-specific cytoplasmic mediator activity	MF	5	1	0.689172	1
GO:0008020	G-protein coupled photoreceptor activity	MF	7	1	0.690184	1
GO:0004716	receptor signaling protein tyrosine kinase activity	MF	9	2	0.69097	1
GO:0030249	guanylate cyclase regulator activity	MF	8	1	0.691045	1
GO:0031702	type 1 angiotensin receptor binding	MF	10	2	0.692077	1
GO:0042287	MHC protein binding	MF	21	4	0.692568	1
GO:0048029	monosaccharide binding	MF	63	10	0.692583	1
GO:0005385	zinc ion transmembrane transporter activity	MF	15	2	0.693222	1
GO:0046870	cadmium ion binding	MF	6	1	0.69325	1
GO:0022824	transmitter-gated ion channel activity	MF	5	1	0.693978	1
GO:0022835	transmitter-gated channel activity	MF	5	1	0.693978	1
GO:0008173	RNA methyltransferase activity	MF	37	5	0.694689	1
GO:0000287	magnesium ion binding	MF	176	32	0.694873	1
GO:0009055	electron carrier activity	MF	93	13	0.694974	1
GO:0031013	troponin I binding	MF	5	1	0.69502	1
GO:0016922	ligand-dependent nuclear receptor binding	MF	18	3	0.695317	1
GO:0005220	inositol 1,4,5-trisphosphate-sensitive calcium-release channel activity	MF	3	1	0.695575	1
GO:0043184	vascular endothelial growth factor receptor 2 binding	MF	6	1	0.695897	1
GO:0043176	amine binding	MF	8	1	0.696362	1
GO:0000062	fatty-acyl-CoA binding	MF	18	3	0.696429	1
GO:0035035	histone acetyltransferase binding	MF	19	4	0.696917	1
GO:0008308	voltage-gated anion channel activity	MF	13	2	0.697008	1
GO:0035004	phosphatidylinositol 3-kinase activity	MF	12	2	0.697032	1
GO:0015355	secondary active monocarboxylate transmembrane transporter activity	MF	5	1	0.69709	1
GO:0034594	phosphatidylinositol trisphosphate phosphatase activity	MF	5	1	0.698877	1
GO:0005125	cytokine activity	MF	199	24	0.698998	1
GO:0043621	protein self-association	MF	38	7	0.699125	1
GO:0030911	TPR domain binding	MF	5	1	0.699401	1
GO:0016641	oxidoreductase activity, acting on the CH-NH2 group of donors, oxygen as acceptor	MF	13	2	0.7007	1
GO:0003828	alpha-N-acetylneuraminate alpha-2,8-sialyltransferase activity	MF	5	1	0.700993	1
GO:0005219	ryanodine-sensitive calcium-release channel activity	MF	4	1	0.701024	1
GO:0070567	cytidylyltransferase activity	MF	7	1	0.702686	1
GO:0005198	structural molecule activity	MF	588	99	0.702904	1
GO:0046906	tetrapyrrole binding	MF	138	20	0.70325	1
GO:0003840	gamma-glutamyltransferase activity	MF	8	1	0.703509	1
GO:0003729	mRNA binding	MF	114	20	0.704768	1
GO:0030983	mismatched DNA binding	MF	12	2	0.705078	1
GO:0035033	histone deacetylase regulator activity	MF	5	1	0.705451	1
GO:0000014	single-stranded DNA endodeoxyribonuclease activity	MF	7	1	0.705958	1
GO:0004012	phospholipid-translocating ATPase activity	MF	14	3	0.706521	1
GO:0016741	transferase activity, transferring one-carbon groups	MF	201	34	0.707331	1
GO:0005521	lamin binding	MF	12	2	0.707415	1
GO:0033038	bitter taste receptor activity	MF	17	1	0.707822	1
GO:0008168	methyltransferase activity	MF	194	33	0.707902	1
GO:0031852	mu-type opioid receptor binding	MF	3	1	0.709075	1
GO:0030297	transmembrane receptor protein tyrosine kinase activator activity	MF	5	1	0.709203	1
GO:0008157	protein phosphatase 1 binding	MF	12	2	0.709304	1
GO:0005131	growth hormone receptor binding	MF	5	1	0.709411	1
GO:0048487	beta-tubulin binding	MF	31	5	0.709503	1
GO:0008757	S-adenosylmethionine-dependent methyltransferase activity	MF	113	20	0.709615	1
GO:0000268	peroxisome targeting sequence binding	MF	5	1	0.709897	1
GO:0004571	mannosyl-oligosaccharide 1,2-alpha-mannosidase activity	MF	6	1	0.711775	1
GO:0017166	vinculin binding	MF	9	2	0.712397	1
GO:0016796	exonuclease activity, active with either ribo- or deoxyribonucleic acids and producing 5'-phosphomonoesters	MF	41	6	0.712517	1
GO:0004559	alpha-mannosidase activity	MF	12	2	0.712581	1
GO:0030296	protein tyrosine kinase activator activity	MF	12	2	0.712692	1
GO:0090599	alpha-glucosidase activity	MF	5	1	0.714864	1
GO:0016817	hydrolase activity, acting on acid anhydrides	MF	758	136	0.714997	1
GO:0005315	inorganic phosphate transmembrane transporter activity	MF	4	1	0.715994	1
GO:0005227	calcium activated cation channel activity	MF	29	5	0.716368	1
GO:0030291	protein serine/threonine kinase inhibitor activity	MF	28	5	0.716569	1
GO:0019888	protein phosphatase regulator activity	MF	70	12	0.71746	1
GO:0015665	alcohol transmembrane transporter activity	MF	17	2	0.718701	1
GO:0004677	DNA-dependent protein kinase activity	MF	4	1	0.718704	1
GO:0016783	sulfurtransferase activity	MF	8	1	0.719132	1
GO:0042056	chemoattractant activity	MF	24	3	0.721453	1
GO:0030546	receptor activator activity	MF	28	6	0.721777	1
GO:0015925	galactosidase activity	MF	6	1	0.721874	1
GO:0004721	phosphoprotein phosphatase activity	MF	159	29	0.722999	1
GO:0008565	protein transporter activity	MF	80	12	0.723489	1
GO:0004869	cysteine-type endopeptidase inhibitor activity	MF	52	6	0.723922	1
GO:0016780	phosphotransferase activity, for other substituted phosphate groups	MF	16	3	0.724011	1
GO:0016868	intramolecular transferase activity, phosphotransferases	MF	8	1	0.725294	1
GO:0000988	protein binding transcription factor activity	MF	535	105	0.726249	1
GO:0030368	interleukin-17 receptor activity	MF	7	1	0.72762	1
GO:0016863	intramolecular oxidoreductase activity, transposing C=C bonds	MF	11	1	0.727877	1
GO:0004791	thioredoxin-disulfide reductase activity	MF	4	1	0.727895	1
GO:0048037	cofactor binding	MF	250	41	0.728478	1
GO:0034235	GPI anchor binding	MF	8	1	0.728785	1
GO:0004602	glutathione peroxidase activity	MF	16	2	0.730771	1
GO:0016462	pyrophosphatase activity	MF	755	135	0.731604	1
GO:0086083	cell adhesive protein binding involved in bundle of His cell-Purkinje myocyte communication	MF	6	1	0.732057	1
GO:0008762	UDP-N-acetylmuramate dehydrogenase activity	MF	6	1	0.732514	1
GO:0003950	NAD+ ADP-ribosyltransferase activity	MF	22	3	0.734077	1
GO:0004935	adrenergic receptor activity	MF	9	1	0.735545	1
GO:0070410	co-SMAD binding	MF	9	2	0.735571	1
GO:0003713	transcription coactivator activity	MF	277	52	0.737166	1
GO:0000989	transcription factor binding transcription factor activity	MF	532	104	0.738062	1
GO:0048495	Roundabout binding	MF	4	1	0.739077	1
GO:0016857	racemase and epimerase activity, acting on carbohydrates and derivatives	MF	7	1	0.739367	1
GO:0016413	O-acetyltransferase activity	MF	6	1	0.740568	1
GO:0043021	ribonucleoprotein complex binding	MF	63	10	0.741974	1
GO:0008527	taste receptor activity	MF	29	2	0.742453	1
GO:0016818	hydrolase activity, acting on acid anhydrides, in phosphorus-containing anhydrides	MF	757	135	0.74246	1
GO:0010181	FMN binding	MF	15	2	0.742738	1
GO:0003688	DNA replication origin binding	MF	7	1	0.743149	1
GO:0045322	unmethylated CpG binding	MF	5	1	0.743297	1
GO:0008353	RNA polymerase II carboxy-terminal domain kinase activity	MF	15	2	0.744343	1
GO:0003714	transcription corepressor activity	MF	199	40	0.744514	1
GO:0017111	nucleoside-triphosphatase activity	MF	718	128	0.745059	1
GO:0051429	corticotropin-releasing hormone receptor binding	MF	6	1	0.746694	1
GO:0003916	DNA topoisomerase activity	MF	6	1	0.747988	1
GO:0008017	microtubule binding	MF	167	31	0.748781	1
GO:0043139	5'-3' DNA helicase activity	MF	7	1	0.748934	1
GO:0046976	histone methyltransferase activity (H3-K27 specific)	MF	5	1	0.749941	1
GO:0047485	protein N-terminus binding	MF	90	16	0.750904	1
GO:0031402	sodium ion binding	MF	6	1	0.751236	1
GO:0008046	axon guidance receptor activity	MF	8	2	0.753402	1
GO:0016405	CoA-ligase activity	MF	8	1	0.754048	1
GO:0033764	steroid dehydrogenase activity, acting on the CH-OH group of donors, NAD or NADP as acceptor	MF	22	2	0.754114	1
GO:0019843	rRNA binding	MF	35	5	0.756253	1
GO:0015923	mannosidase activity	MF	13	2	0.756283	1
GO:0004312	fatty acid synthase activity	MF	7	1	0.756898	1
GO:0048256	flap endonuclease activity	MF	8	1	0.757166	1
GO:0016717	oxidoreductase activity, acting on paired donors, with oxidation of a pair of donors resulting in the reduction of molecular oxygen to two molecules of water	MF	6	1	0.757552	1
GO:0008200	ion channel inhibitor activity	MF	33	5	0.757882	1
GO:0043295	glutathione binding	MF	11	1	0.75818	1
GO:1900750	oligopeptide binding	MF	11	1	0.75818	1
GO:0008022	protein C-terminus binding	MF	160	30	0.758376	1
GO:0004767	sphingomyelin phosphodiesterase activity	MF	7	1	0.758866	1
GO:0005168	neurotrophin TRKA receptor binding	MF	5	1	0.758925	1
GO:0001727	lipid kinase activity	MF	6	1	0.759201	1
GO:0003924	GTPase activity	MF	229	36	0.760619	1
GO:0052866	phosphatidylinositol phosphate phosphatase activity	MF	18	3	0.760634	1
GO:0004723	calcium-dependent protein serine/threonine phosphatase activity	MF	6	1	0.760926	1
GO:0031072	heat shock protein binding	MF	67	11	0.761007	1
GO:0008239	dipeptidyl-peptidase activity	MF	9	1	0.762023	1
GO:0015129	lactate transmembrane transporter activity	MF	6	1	0.763284	1
GO:0004652	polynucleotide adenylyltransferase activity	MF	8	1	0.763395	1
GO:0036002	pre-mRNA binding	MF	13	2	0.76348	1
GO:0016894	endonuclease activity, active with either ribo- or deoxyribonucleic acids and producing 3'-phosphomonoesters	MF	17	2	0.763538	1
GO:0005172	vascular endothelial growth factor receptor binding	MF	8	1	0.763754	1
GO:0050699	WW domain binding	MF	21	3	0.7639	1
GO:0005537	mannose binding	MF	17	2	0.764677	1
GO:0005501	retinoid binding	MF	30	5	0.76496	1
GO:0016491	oxidoreductase activity	MF	660	103	0.765577	1
GO:0019207	kinase regulator activity	MF	142	25	0.76588	1
GO:0031267	small GTPase binding	MF	208	40	0.766287	1
GO:0050321	tau-protein kinase activity	MF	12	2	0.768156	1
GO:0005176	ErbB-2 class receptor binding	MF	4	1	0.76818	1
GO:0030235	nitric-oxide synthase regulator activity	MF	10	2	0.768356	1
GO:0010485	H4 histone acetyltransferase activity	MF	14	2	0.769528	1
GO:0043274	phospholipase binding	MF	14	2	0.770146	1
GO:0046965	retinoid X receptor binding	MF	15	2	0.770175	1
GO:0005267	potassium channel activity	MF	114	21	0.770233	1
GO:0003674	molecular_function	MF	15315	2709	0.771046	1
GO:0031432	titin binding	MF	14	2	0.771771	1
GO:0042974	retinoic acid receptor binding	MF	34	4	0.772604	1
GO:0051184	cofactor transporter activity	MF	17	2	0.77308	1
GO:0016832	aldehyde-lyase activity	MF	9	1	0.773587	1
GO:0035258	steroid hormone receptor binding	MF	70	12	0.773873	1
GO:0050811	GABA receptor binding	MF	13	2	0.774082	1
GO:0000980	RNA polymerase II distal enhancer sequence-specific DNA binding	MF	57	10	0.774656	1
GO:0045502	dynein binding	MF	19	3	0.774757	1
GO:0016722	oxidoreductase activity, oxidizing metal ions	MF	16	2	0.77503	1
GO:0050681	androgen receptor binding	MF	39	7	0.776046	1
GO:0046872	metal ion binding	MF	3803	700	0.776178	1
GO:0072542	protein phosphatase activator activity	MF	8	1	0.777099	1
GO:0008528	G-protein coupled peptide receptor activity	MF	114	15	0.777469	1
GO:0070411	I-SMAD binding	MF	11	2	0.777548	1
GO:0005159	insulin-like growth factor receptor binding	MF	15	3	0.778016	1
GO:0070016	armadillo repeat domain binding	MF	11	2	0.77843	1
GO:0043208	glycosphingolipid binding	MF	8	1	0.778506	1
GO:0015651	quaternary ammonium group transmembrane transporter activity	MF	8	1	0.778584	1
GO:0008526	phosphatidylinositol transporter activity	MF	5	1	0.77908	1
GO:0070325	lipoprotein particle receptor binding	MF	20	3	0.779575	1
GO:0003705	RNA polymerase II distal enhancer sequence-specific DNA binding transcription factor activity	MF	87	16	0.779996	1
GO:0030971	receptor tyrosine kinase binding	MF	43	8	0.780132	1
GO:0030346	protein phosphatase 2B binding	MF	6	1	0.78129	1
GO:0004859	phospholipase inhibitor activity	MF	11	1	0.782109	1
GO:0016701	oxidoreductase activity, acting on single donors with incorporation of molecular oxygen	MF	24	3	0.782808	1
GO:0005536	glucose binding	MF	7	1	0.783043	1
GO:0036041	long-chain fatty acid binding	MF	10	1	0.783298	1
GO:0016667	oxidoreductase activity, acting on a sulfur group of donors	MF	46	6	0.783754	1
GO:0001642	group III metabotropic glutamate receptor activity	MF	4	1	0.784008	1
GO:0010851	cyclase regulator activity	MF	9	1	0.784289	1
GO:0016879	ligase activity, forming carbon-nitrogen bonds	MF	51	8	0.784537	1
GO:0004030	aldehyde dehydrogenase [NAD(P)+] activity	MF	6	1	0.784629	1
GO:0043125	ErbB-3 class receptor binding	MF	4	1	0.784717	1
GO:0035256	G-protein coupled glutamate receptor binding	MF	7	1	0.784883	1
GO:0017081	chloride channel regulator activity	MF	13	2	0.785444	1
GO:0008641	small protein activating enzyme activity	MF	9	1	0.785535	1
GO:0003824	catalytic activity	MF	5123	908	0.787194	1
GO:0032182	ubiquitin-like protein binding	MF	90	15	0.787207	1
GO:0070566	adenylyltransferase activity	MF	23	3	0.788091	1
GO:0005165	neurotrophin receptor binding	MF	10	2	0.788879	1
GO:0005217	intracellular ligand-gated ion channel activity	MF	22	4	0.789801	1
GO:0015379	potassium:chloride symporter activity	MF	4	1	0.791335	1
GO:0005218	intracellular ligand-gated calcium channel activity	MF	10	2	0.792057	1
GO:0015174	basic amino acid transmembrane transporter activity	MF	8	1	0.792506	1
GO:0004198	calcium-dependent cysteine-type endopeptidase activity	MF	20	3	0.792984	1
GO:0046933	proton-transporting ATP synthase activity, rotational mechanism	MF	10	1	0.793952	1
GO:0070717	poly-purine tract binding	MF	15	2	0.794123	1
GO:0017016	Ras GTPase binding	MF	194	37	0.794765	1
GO:0016891	endoribonuclease activity, producing 5'-phosphomonoesters	MF	23	3	0.795136	1
GO:0001206	RNA polymerase II distal enhancer sequence-specific DNA binding transcription factor activity involved in negative regulation of transcription	MF	6	1	0.795302	1
GO:0070883	pre-miRNA binding	MF	7	1	0.796376	1
GO:0043237	laminin-1 binding	MF	6	1	0.796883	1
GO:0035575	histone demethylase activity (H4-K20 specific)	MF	13	1	0.797295	1
GO:0019840	isoprenoid binding	MF	32	5	0.79945	1
GO:0051536	iron-sulfur cluster binding	MF	63	9	0.800693	1
GO:0051540	metal cluster binding	MF	63	9	0.800693	1
GO:0001653	peptide receptor activity	MF	116	15	0.800894	1
GO:0001530	lipopolysaccharide binding	MF	18	2	0.801411	1
GO:0005104	fibroblast growth factor receptor binding	MF	22	3	0.802083	1
GO:0019887	protein kinase regulator activity	MF	123	21	0.802196	1
GO:0005319	lipid transporter activity	MF	88	13	0.803324	1
GO:0043169	cation binding	MF	3870	709	0.803844	1
GO:0004842	ubiquitin-protein transferase activity	MF	280	48	0.804426	1
GO:0046983	protein dimerization activity	MF	1038	189	0.805279	1
GO:0035925	mRNA 3'-UTR AU-rich region binding	MF	6	1	0.808073	1
GO:0001608	G-protein coupled nucleotide receptor activity	MF	10	1	0.809195	1
GO:0045028	G-protein coupled purinergic nucleotide receptor activity	MF	10	1	0.809195	1
GO:0019855	calcium channel inhibitor activity	MF	9	1	0.809521	1
GO:0000979	RNA polymerase II core promoter sequence-specific DNA binding	MF	47	9	0.809763	1
GO:0016709	oxidoreductase activity, acting on paired donors, with incorporation or reduction of molecular oxygen, NAD(P)H as one donor, and incorporation of one atom of oxygen	MF	38	4	0.8112	1
GO:0032404	mismatch repair complex binding	MF	8	1	0.811366	1
GO:0070412	R-SMAD binding	MF	22	4	0.811653	1
GO:0015643	toxic substance binding	MF	10	1	0.811834	1
GO:0016308	1-phosphatidylinositol-4-phosphate 5-kinase activity	MF	7	1	0.812206	1
GO:0042288	MHC class I protein binding	MF	12	2	0.812869	1
GO:0001221	transcription cofactor binding	MF	16	3	0.814166	1
GO:0003712	transcription cofactor activity	MF	494	94	0.814225	1
GO:0016409	palmitoyltransferase activity	MF	32	4	0.814645	1
GO:0019003	GDP binding	MF	47	6	0.815293	1
GO:0000182	rDNA binding	MF	6	1	0.818426	1
GO:0008234	cysteine-type peptidase activity	MF	137	20	0.819115	1
GO:0061135	endopeptidase regulator activity	MF	160	19	0.820064	1
GO:0035612	AP-2 adaptor complex binding	MF	6	1	0.820124	1
GO:0001158	enhancer sequence-specific DNA binding	MF	72	13	0.820602	1
GO:0051183	vitamin transporter activity	MF	19	2	0.821151	1
GO:0003746	translation elongation factor activity	MF	16	2	0.822155	1
GO:0005548	phospholipid transporter activity	MF	43	7	0.824867	1
GO:0031545	peptidyl-proline 4-dioxygenase activity	MF	8	1	0.826523	1
GO:0001972	retinoic acid binding	MF	16	3	0.828485	1
GO:0008420	CTD phosphatase activity	MF	6	1	0.831262	1
GO:0048019	receptor antagonist activity	MF	9	1	0.831738	1
GO:0004812	aminoacyl-tRNA ligase activity	MF	42	6	0.83212	1
GO:0016875	ligase activity, forming carbon-oxygen bonds	MF	42	6	0.83212	1
GO:0016876	ligase activity, forming aminoacyl-tRNA and related compounds	MF	42	6	0.83212	1
GO:0031369	translation initiation factor binding	MF	23	3	0.832375	1
GO:0048306	calcium-dependent protein binding	MF	59	9	0.834807	1
GO:0016290	palmitoyl-CoA hydrolase activity	MF	11	1	0.834818	1
GO:0019869	chloride channel inhibitor activity	MF	8	1	0.835328	1
GO:0070696	transmembrane receptor protein serine/threonine kinase binding	MF	13	2	0.835525	1
GO:0015144	carbohydrate transmembrane transporter activity	MF	32	3	0.836377	1
GO:1901476	carbohydrate transporter activity	MF	32	3	0.836377	1
GO:0015280	ligand-gated sodium channel activity	MF	8	1	0.837134	1
GO:0042803	protein homodimerization activity	MF	630	112	0.837298	1
GO:0005344	oxygen transporter activity	MF	14	1	0.837621	1
GO:0004536	deoxyribonuclease activity	MF	54	7	0.837699	1
GO:0017056	structural constituent of nuclear pore	MF	9	1	0.839663	1
GO:0071933	Arp2/3 complex binding	MF	8	1	0.839762	1
GO:0001104	RNA polymerase II transcription cofactor activity	MF	77	13	0.839804	1
GO:0016417	S-acyltransferase activity	MF	26	3	0.840136	1
GO:0045236	CXCR chemokine receptor binding	MF	17	1	0.840613	1
GO:0048038	quinone binding	MF	17	2	0.84068	1
GO:0016668	oxidoreductase activity, acting on a sulfur group of donors, NAD(P) as acceptor	MF	8	1	0.841295	1
GO:0043130	ubiquitin binding	MF	78	12	0.842363	1
GO:0005167	neurotrophin TRK receptor binding	MF	6	1	0.843431	1
GO:0015095	magnesium ion transmembrane transporter activity	MF	11	1	0.844238	1
GO:0005109	frizzled binding	MF	36	6	0.84453	1
GO:0008504	monoamine transmembrane transporter activity	MF	8	1	0.84461	1
GO:0008270	zinc ion binding	MF	1128	204	0.844625	1
GO:0046935	1-phosphatidylinositol-3-kinase regulator activity	MF	6	1	0.845426	1
GO:0016887	ATPase activity	MF	368	65	0.845466	1
GO:0033612	receptor serine/threonine kinase binding	MF	14	2	0.847052	1
GO:0016411	acylglycerol O-acyltransferase activity	MF	16	2	0.847112	1
GO:0034450	ubiquitin-ubiquitin ligase activity	MF	10	1	0.847143	1
GO:0001047	core promoter binding	MF	123	23	0.848101	1
GO:0005272	sodium channel activity	MF	34	5	0.848867	1
GO:0070063	RNA polymerase binding	MF	35	5	0.849183	1
GO:0030545	receptor regulator activity	MF	40	7	0.849444	1
GO:0019789	SUMO transferase activity	MF	10	1	0.849698	1
GO:0004527	exonuclease activity	MF	67	9	0.850739	1
GO:0005222	intracellular cAMP activated cation channel activity	MF	8	1	0.85089	1
GO:0061134	peptidase regulator activity	MF	196	24	0.853607	1
GO:0016646	oxidoreductase activity, acting on the CH-NH group of donors, NAD or NADP as acceptor	MF	17	2	0.85523	1
GO:0008158	hedgehog receptor activity	MF	9	1	0.855411	1
GO:0019787	ubiquitin-like protein transferase activity	MF	295	49	0.858672	1
GO:0005041	low-density lipoprotein receptor activity	MF	10	1	0.859799	1
GO:0051539	4 iron, 4 sulfur cluster binding	MF	37	5	0.859993	1
GO:0008320	protein transmembrane transporter activity	MF	13	1	0.860006	1
GO:0030306	ADP-ribosylation factor binding	MF	7	1	0.860109	1
GO:0097110	scaffold protein binding	MF	37	6	0.860569	1
GO:0031681	G-protein beta-subunit binding	MF	9	1	0.861279	1
GO:0019213	deacetylase activity	MF	34	5	0.861915	1
GO:0008238	exopeptidase activity	MF	98	13	0.862268	1
GO:0019211	phosphatase activator activity	MF	11	1	0.863352	1
GO:0008170	N-methyltransferase activity	MF	71	12	0.863399	1
GO:0004890	GABA-A receptor activity	MF	16	2	0.863423	1
GO:0034593	phosphatidylinositol bisphosphate phosphatase activity	MF	14	2	0.863498	1
GO:0000400	four-way junction DNA binding	MF	9	1	0.865352	1
GO:0016853	isomerase activity	MF	137	17	0.86735	1
GO:0044183	protein binding involved in protein folding	MF	11	1	0.867418	1
GO:0004520	endodeoxyribonuclease activity	MF	42	5	0.867483	1
GO:0015269	calcium-activated potassium channel activity	MF	17	2	0.867699	1
GO:0030275	LRR domain binding	MF	16	2	0.867936	1
GO:0030547	receptor inhibitor activity	MF	10	1	0.86817	1
GO:0016866	intramolecular transferase activity	MF	23	2	0.870018	1
GO:0042802	identical protein binding	MF	1070	193	0.870427	1
GO:0001046	core promoter sequence-specific DNA binding	MF	82	15	0.870485	1
GO:0016854	racemase and epimerase activity	MF	12	1	0.871082	1
GO:0070402	NADPH binding	MF	11	1	0.871606	1
GO:0045499	chemorepellent activity	MF	8	1	0.87251	1
GO:0008574	ATP-dependent microtubule motor activity, plus-end-directed	MF	17	2	0.87267	1
GO:0001076	RNA polymerase II transcription factor binding transcription factor activity	MF	116	20	0.872818	1
GO:0009881	photoreceptor activity	MF	14	1	0.873041	1
GO:0019208	phosphatase regulator activity	MF	79	12	0.87381	1
GO:1901618	organic hydroxy compound transmembrane transporter activity	MF	39	4	0.873909	1
GO:0003680	AT DNA binding	MF	7	1	0.874625	1
GO:0016645	oxidoreductase activity, acting on the CH-NH group of donors	MF	26	3	0.874866	1
GO:0004075	biotin carboxylase activity	MF	6	1	0.875237	1
GO:0005355	glucose transmembrane transporter activity	MF	12	1	0.875451	1
GO:0050660	flavin adenine dinucleotide binding	MF	66	9	0.875802	1
GO:0016884	carbon-nitrogen ligase activity, with glutamine as amido-N-donor	MF	11	1	0.876107	1
GO:0004190	aspartic-type endopeptidase activity	MF	24	2	0.876375	1
GO:0046703	natural killer cell lectin-like receptor binding	MF	9	1	0.876689	1
GO:0016877	ligase activity, forming carbon-sulfur bonds	MF	37	4	0.878324	1
GO:0030170	pyridoxal phosphate binding	MF	55	6	0.8797	1
GO:0017091	AU-rich element binding	MF	18	2	0.880165	1
GO:0005158	insulin receptor binding	MF	32	5	0.880649	1
GO:0005113	patched binding	MF	8	1	0.880849	1
GO:0016651	oxidoreductase activity, acting on NAD(P)H	MF	88	11	0.881514	1
GO:0004407	histone deacetylase activity	MF	22	3	0.88158	1
GO:0033558	protein deacetylase activity	MF	22	3	0.88158	1
GO:0035615	clathrin adaptor activity	MF	8	1	0.882831	1
GO:0098748	endocytic adaptor activity	MF	8	1	0.882831	1
GO:0045294	alpha-catenin binding	MF	10	1	0.883216	1
GO:0004180	carboxypeptidase activity	MF	37	4	0.883547	1
GO:0008175	tRNA methyltransferase activity	MF	13	1	0.883827	1
GO:0070001	aspartic-type peptidase activity	MF	25	2	0.884198	1
GO:0015377	cation:chloride symporter activity	MF	8	1	0.88427	1
GO:0015101	organic cation transmembrane transporter activity	MF	29	3	0.885168	1
GO:0016885	ligase activity, forming carbon-carbon bonds	MF	7	1	0.885749	1
GO:0043522	leucine zipper domain binding	MF	10	1	0.886086	1
GO:0001085	RNA polymerase II transcription factor binding	MF	89	15	0.887838	1
GO:0008409	5'-3' exonuclease activity	MF	11	1	0.88834	1
GO:0048027	mRNA 5'-UTR binding	MF	6	1	0.888361	1
GO:0005221	intracellular cyclic nucleotide activated cation channel activity	MF	10	1	0.888605	1
GO:0043855	cyclic nucleotide-gated ion channel activity	MF	10	1	0.888605	1
GO:0015149	hexose transmembrane transporter activity	MF	13	1	0.89039	1
GO:0043425	bHLH transcription factor binding	MF	25	4	0.891469	1
GO:0034061	DNA polymerase activity	MF	30	3	0.893114	1
GO:0043167	ion binding	MF	5636	1030	0.893333	1
GO:0061631	ubiquitin conjugating enzyme activity	MF	18	2	0.893742	1
GO:0070182	DNA polymerase binding	MF	8	1	0.894651	1
GO:0008276	protein methyltransferase activity	MF	71	11	0.895532	1
GO:0042623	ATPase activity, coupled	MF	256	43	0.895541	1
GO:0048365	Rac GTPase binding	MF	27	4	0.895682	1
GO:0004993	serotonin receptor activity	MF	16	1	0.896624	1
GO:0005068	transmembrane receptor protein tyrosine kinase adaptor activity	MF	9	1	0.898139	1
GO:0005048	signal sequence binding	MF	24	3	0.898865	1
GO:0019706	protein-cysteine S-palmitoyltransferase activity	MF	22	2	0.901923	1
GO:0019707	protein-cysteine S-acyltransferase activity	MF	22	2	0.901923	1
GO:0001106	RNA polymerase II transcription corepressor activity	MF	23	3	0.902066	1
GO:0008179	adenylate cyclase binding	MF	10	1	0.903473	1
GO:0005149	interleukin-1 receptor binding	MF	15	1	0.904502	1
GO:0008519	ammonium transmembrane transporter activity	MF	22	2	0.905243	1
GO:0004000	adenosine deaminase activity	MF	11	1	0.905792	1
GO:0008143	poly(A) binding	MF	12	1	0.906276	1
GO:0022884	macromolecule transmembrane transporter activity	MF	15	1	0.906835	1
GO:0008599	protein phosphatase type 1 regulator activity	MF	12	1	0.90752	1
GO:0046914	transition metal ion binding	MF	1364	237	0.908225	1
GO:0003785	actin monomer binding	MF	17	2	0.910735	1
GO:0005092	GDP-dissociation inhibitor activity	MF	10	1	0.911072	1
GO:0070491	repressing transcription factor binding	MF	53	8	0.911153	1
GO:0042301	phosphate ion binding	MF	11	1	0.912132	1
GO:0051721	protein phosphatase 2A binding	MF	18	2	0.912321	1
GO:0046625	sphingolipid binding	MF	13	1	0.913298	1
GO:0042809	vitamin D receptor binding	MF	13	1	0.914229	1
GO:0031996	thioesterase binding	MF	13	1	0.91452	1
GO:0004535	poly(A)-specific ribonuclease activity	MF	11	1	0.915636	1
GO:0016702	oxidoreductase activity, acting on single donors with incorporation of molecular oxygen, incorporation of two atoms of oxygen	MF	23	2	0.916317	1
GO:0008235	metalloexopeptidase activity	MF	39	4	0.916771	1
GO:0046982	protein heterodimerization activity	MF	414	70	0.917667	1
GO:0015036	disulfide oxidoreductase activity	MF	27	2	0.918971	1
GO:0016812	hydrolase activity, acting on carbon-nitrogen (but not peptide) bonds, in cyclic amides	MF	10	1	0.919782	1
GO:0017137	Rab GTPase binding	MF	80	12	0.920449	1
GO:0061650	ubiquitin-like protein conjugating enzyme activity	MF	19	2	0.922443	1
GO:0008395	steroid hydroxylase activity	MF	30	2	0.92275	1
GO:0015145	monosaccharide transmembrane transporter activity	MF	15	1	0.923705	1
GO:0008601	protein phosphatase type 2A regulator activity	MF	18	2	0.924192	1
GO:0005549	odorant binding	MF	82	3	0.924623	1
GO:0004866	endopeptidase inhibitor activity	MF	155	16	0.926371	1
GO:0005126	cytokine receptor binding	MF	237	29	0.927116	1
GO:0042393	histone binding	MF	152	22	0.927147	1
GO:0031491	nucleosome binding	MF	41	5	0.927833	1
GO:0000993	RNA polymerase II core binding	MF	19	2	0.928152	1
[truncated: 2,111 more rows]

## Sheet: GO_CC - cellular component
Supplementary File S2
Gene ontology (GO) cellular component (CC) enrichment analysis for gastric CAM vs ATM differentially methylated CpG loci.
GO Identifier	GO Term	Ontology	N	DE	P.DE	FDR		CC - cellular component
GO:0071944	cell periphery	CC	4513	950	2.85329e-09	2.7657e-05		N - number of genes in the GO term
GO:0005886	plasma membrane	CC	4425	930	4.47345e-09	2.89075e-05		DE - number of genes that are differentially methylated
GO:0044425	membrane part	CC	6002	1169	4.03282e-08	0.00019545		P.DE - p-value for over-representation of the GO term
GO:0097458	neuron part	CC	920	265	6.67236e-08	0.000215584		FDR -False discovery rate
GO:0031224	intrinsic component of membrane	CC	5058	979	7.85079e-08	0.000217422
GO:0016021	integral component of membrane	CC	4940	948	1.08233e-06	0.00190747
GO:0042995	cell projection	CC	1503	384	1.2605e-06	0.00203635
GO:0016020	membrane	CC	8174	1572	2.29349e-06	0.00296411
GO:0043005	neuron projection	CC	750	220	2.5645e-06	0.00310721
GO:0044459	plasma membrane part	CC	2248	495	2.29318e-05	0.0177823
GO:0044295	axonal growth cone	CC	13	11	4.18579e-05	0.0279813
GO:0033267	axon part	CC	134	50	0.000230845	0.114748
GO:0044297	cell body	CC	384	111	0.000305214	0.144314
GO:0036477	somatodendritic compartment	CC	534	152	0.000542444	0.226178
GO:0030054	cell junction	CC	1059	269	0.000625328	0.242452
GO:0045202	synapse	CC	549	155	0.000733522	0.278825
GO:0019897	extrinsic component of plasma membrane	CC	126	43	0.00125469	0.367843
GO:0043025	neuronal cell body	CC	337	97	0.00124099	0.367843
GO:0044456	synapse part	CC	407	116	0.00130286	0.367843
GO:0008021	synaptic vesicle	CC	119	37	0.00331182	0.690355
GO:0033162	melanosome membrane	CC	7	5	0.00348492	0.711143
GO:0045009	chitosome	CC	7	5	0.00348492	0.711143
GO:0030424	axon	CC	307	90	0.00375753	0.735792
GO:0031226	intrinsic component of plasma membrane	CC	1419	292	0.00443374	0.790638
GO:0045121	membrane raft	CC	226	64	0.00460859	0.790638
GO:0005887	integral component of plasma membrane	CC	1367	280	0.00531984	0.873986
GO:0044463	cell projection part	CC	748	184	0.00635137	0.943636
GO:0005751	mitochondrial respiratory chain complex IV	CC	4	3	0.00673349	0.943636
GO:0045277	respiratory chain complex IV	CC	4	3	0.00673349	0.943636
GO:0043186	P granule	CC	14	6	0.00671282	0.943636
GO:0045495	pole plasm	CC	14	6	0.00671282	0.943636
GO:0060293	germ plasm	CC	14	6	0.00671282	0.943636
GO:0031234	extrinsic component of cytoplasmic side of plasma membrane	CC	91	31	0.00809405	0.976769
GO:0045177	apical part of cell	CC	321	75	0.00888122	0.98949
GO:0005575	cellular_component	CC	16229	2857	0.231709	1
GO:0005576	extracellular region	CC	4192	721	0.327432	1
GO:0005615	extracellular space	CC	1164	186	0.551723	1
GO:0031982	vesicle	CC	3415	599	0.711971	1
GO:0031988	membrane-bounded vesicle	CC	3315	581	0.695364	1
GO:0043226	organelle	CC	11671	2019	0.999994	1
GO:0043227	membrane-bounded organelle	CC	10856	1855	1	1
GO:0043230	extracellular organelle	CC	2635	442	0.876241	1
GO:0044421	extracellular region part	CC	3510	605	0.609939	1
GO:0065010	extracellular membrane-bounded organelle	CC	2635	442	0.876241	1
GO:0070062	extracellular vesicular exosome	CC	2634	442	0.875242	1
GO:0072562	blood microparticle	CC	112	13	0.79635	1
GO:1903561	extracellular vesicle	CC	2634	442	0.875242	1
GO:0005622	intracellular	CC	12329	2161	0.99997	1
GO:0005623	cell	CC	14371	2553	0.796147	1
GO:0005737	cytoplasm	CC	9491	1726	0.817666	1
GO:0005829	cytosol	CC	2726	494	0.852805	1
GO:0012505	endomembrane system	CC	3318	637	0.159601	1
GO:0016023	cytoplasmic membrane-bounded vesicle	CC	991	188	0.385648	1
GO:0030141	secretory granule	CC	296	58	0.0850587	1
GO:0031091	platelet alpha granule	CC	57	7	0.887043	1
GO:0031093	platelet alpha granule lumen	CC	43	3	0.987825	1
GO:0031410	cytoplasmic vesicle	CC	1076	202	0.458517	1
GO:0031974	membrane-enclosed lumen	CC	3856	613	1	1
GO:0031983	vesicle lumen	CC	77	8	0.941692	1
GO:0034774	secretory granule lumen	CC	58	5	0.975127	1
GO:0043229	intracellular organelle	CC	10675	1840	0.999999	1
GO:0043231	intracellular membrane-bounded organelle	CC	9731	1663	0.999999	1
GO:0043233	organelle lumen	CC	3802	604	1	1
GO:0044422	organelle part	CC	7366	1257	0.999975	1
GO:0044424	intracellular part	CC	12223	2133	0.999993	1
GO:0044433	cytoplasmic vesicle part	CC	509	98	0.461983	1
GO:0044444	cytoplasmic part	CC	7060	1252	0.95883	1
GO:0044446	intracellular organelle part	CC	7179	1218	0.99999	1
GO:0044464	cell part	CC	14371	2553	0.796147	1
GO:0060205	cytoplasmic membrane-bounded vesicle lumen	CC	76	7	0.966149	1
GO:0005634	nucleus	CC	6198	1040	0.999997	1
GO:0005783	endoplasmic reticulum	CC	1419	268	0.367232	1
GO:0005789	endoplasmic reticulum membrane	CC	845	154	0.434248	1
GO:0031090	organelle membrane	CC	2744	490	0.682341	1
GO:0042175	nuclear outer membrane-endoplasmic reticulum membrane network	CC	861	159	0.352146	1
GO:0044432	endoplasmic reticulum part	CC	1010	194	0.266446	1
GO:0098588	bounding membrane of organelle	CC	2073	394	0.21899	1
GO:0098589	membrane region	CC	1429	296	0.0141031	1
GO:0009986	cell surface	CC	657	132	0.12916	1
GO:0048471	perinuclear region of cytoplasm	CC	561	130	0.0188551	1
GO:0005739	mitochondrion	CC	1520	234	0.991468	1
GO:0005759	mitochondrial matrix	CC	328	37	0.997947	1
GO:0032144	4-aminobutyrate transaminase complex	CC	1	1	0.316582	1
GO:0032991	macromolecular complex	CC	4440	786	0.941277	1
GO:0043234	protein complex	CC	3819	697	0.792073	1
GO:0044429	mitochondrial part	CC	822	113	0.990818	1
GO:0070013	intracellular organelle lumen	CC	3749	600	1	1
GO:1902494	catalytic complex	CC	849	135	0.982164	1
GO:1990234	transferase complex	CC	561	83	0.990129	1
GO:0005794	Golgi apparatus	CC	1286	237	0.79419	1
GO:0009897	external side of plasma membrane	CC	210	40	0.186183	1
GO:0030139	endocytic vesicle	CC	210	35	0.814233	1
GO:0032994	protein-lipid complex	CC	39	5	0.74281	1
GO:0034358	plasma lipoprotein particle	CC	37	4	0.814587	1
GO:0034364	high-density lipoprotein particle	CC	25	2	0.874322	1
GO:0045335	phagocytic vesicle	CC	72	14	0.399051	1
GO:0098552	side of membrane	CC	287	56	0.231418	1
GO:0000323	lytic vacuole	CC	448	60	0.999126	1
GO:0005764	lysosome	CC	448	60	0.999126	1
GO:0005765	lysosomal membrane	CC	233	32	0.991502	1
GO:0005768	endosome	CC	683	122	0.800388	1
GO:0005773	vacuole	CC	513	69	0.999529	1
GO:0005774	vacuolar membrane	CC	275	38	0.991725	1
GO:0005815	microtubule organizing center	CC	561	94	0.932488	1
GO:0005856	cytoskeleton	CC	1803	347	0.502506	1
GO:0010008	endosome membrane	CC	344	59	0.801039	1
GO:0015630	microtubule cytoskeleton	CC	959	167	0.960084	1
GO:0043190	ATP-binding cassette (ABC) transporter complex	CC	8	3	0.260864	1
GO:0043228	non-membrane-bounded organelle	CC	3402	567	0.999166	1
GO:0043232	intracellular non-membrane-bounded organelle	CC	3402	567	0.999166	1
GO:0044430	cytoskeletal part	CC	1300	234	0.803095	1
GO:0044437	vacuolar part	CC	341	46	0.996568	1
GO:0044440	endosomal part	CC	360	59	0.879693	1
GO:0098533	ATPase dependent transmembrane transport complex	CC	23	7	0.135855	1
GO:1902495	transmembrane transporter complex	CC	292	71	0.105176	1
GO:1990351	transporter complex	CC	297	72	0.104395	1
GO:0012506	vesicle membrane	CC	403	80	0.458201	1
GO:0030659	cytoplasmic vesicle membrane	CC	390	78	0.401908	1
GO:0030667	secretory granule membrane	CC	72	20	0.0368805	1
GO:0042599	lamellar body	CC	12	2	0.59906	1
GO:0097208	alveolar lamellar body	CC	7	1	0.797902	1
GO:0097232	lamellar body membrane	CC	2	1	0.413275	1
GO:0097233	alveolar lamellar body membrane	CC	2	1	0.413275	1
GO:0005635	nuclear envelope	CC	366	78	0.136271	1
GO:0005654	nucleoplasm	CC	2627	424	0.999996	1
GO:0005840	ribosome	CC	197	17	0.997854	1
GO:0005844	polysome	CC	30	6	0.563797	1
GO:0030529	ribonucleoprotein complex	CC	630	72	0.999975	1
GO:0031967	organelle envelope	CC	968	158	0.819603	1
GO:0031975	envelope	CC	973	160	0.792063	1
GO:0031981	nuclear lumen	CC	3174	506	1	1
GO:0042788	polysomal ribosome	CC	4	0	1	1
GO:0044428	nuclear part	CC	3496	574	0.999989	1
GO:0001750	photoreceptor outer segment	CC	51	15	0.0374123	1
GO:0005929	cilium	CC	411	80	0.184354	1
GO:0031253	cell projection membrane	CC	249	61	0.0499864	1
GO:0031513	nonmotile primary cilium	CC	107	23	0.172695	1
GO:0044441	ciliary part	CC	271	51	0.406933	1
GO:0060170	ciliary membrane	CC	64	10	0.698841	1
GO:0072372	primary cilium	CC	168	30	0.553775	1
GO:0097381	photoreceptor disc membrane	CC	14	5	0.091116	1
GO:0098590	plasma membrane region	CC	481	112	0.00967146	1
GO:0005730	nucleolus	CC	781	110	0.999127	1
GO:0015629	actin cytoskeleton	CC	415	109	0.0118408	1
GO:0019898	extrinsic component of membrane	CC	219	57	0.0380944	1
GO:0031252	cell leading edge	CC	314	87	0.0229662	1
GO:0031965	nuclear membrane	CC	250	52	0.310912	1
GO:0005777	peroxisome	CC	121	22	0.326088	1
GO:0005911	cell-cell junction	CC	344	87	0.01653	1
GO:0005923	tight junction	CC	100	23	0.256027	1
GO:0042579	microbody	CC	121	22	0.326088	1
GO:0043296	apical junction complex	CC	116	28	0.19481	1
GO:0070160	occluding junction	CC	100	23	0.256027	1
GO:0001891	phagocytic cup	CC	17	3	0.688957	1
GO:0030027	lamellipodium	CC	148	40	0.110436	1
GO:0030425	dendrite	CC	360	103	0.013352	1
GO:0043197	dendritic spine	CC	95	27	0.188155	1
GO:0044309	neuron spine	CC	96	27	0.197525	1
GO:0000139	Golgi membrane	CC	567	103	0.705158	1
GO:0005795	Golgi stack	CC	121	21	0.666212	1
GO:0031984	organelle subcompartment	CC	95	19	0.452623	1
GO:0031985	Golgi cisterna	CC	91	17	0.57175	1
GO:0032580	Golgi cisterna membrane	CC	73	13	0.598774	1
GO:0044431	Golgi apparatus part	CC	759	141	0.684306	1
GO:0005782	peroxisomal matrix	CC	35	7	0.336303	1
GO:0031907	microbody lumen	CC	35	7	0.336303	1
GO:0044438	microbody part	CC	76	15	0.29847	1
GO:0044439	peroxisomal part	CC	76	15	0.29847	1
GO:0005740	mitochondrial envelope	CC	622	87	0.961063	1
GO:0005741	mitochondrial outer membrane	CC	133	26	0.296658	1
GO:0019867	outer membrane	CC	160	35	0.0976076	1
GO:0031966	mitochondrial membrane	CC	586	82	0.957554	1
GO:0031968	organelle outer membrane	CC	153	32	0.160206	1
GO:0005743	mitochondrial inner membrane	CC	422	51	0.98737	1
GO:0009295	nucleoid	CC	40	4	0.944428	1
GO:0019866	organelle inner membrane	CC	465	57	0.991516	1
GO:0042645	mitochondrial nucleoid	CC	40	4	0.944428	1
GO:0005578	proteinaceous extracellular matrix	CC	327	80	0.0478813	1
GO:0005604	basement membrane	CC	89	26	0.115009	1
GO:0005605	basal lamina	CC	22	7	0.225613	1
GO:0031012	extracellular matrix	CC	396	97	0.0288648	1
GO:0031225	anchored component of membrane	CC	143	38	0.0108551	1
GO:0031594	neuromuscular junction	CC	49	13	0.26937	1
GO:0044420	extracellular matrix component	CC	123	38	0.0261684	1
GO:0009346	citrate lyase complex	CC	1	0	1	1
GO:0001669	acrosomal vesicle	CC	86	17	0.21901	1
GO:0005798	Golgi-associated vesicle	CC	66	11	0.597791	1
GO:0043159	acrosomal matrix	CC	2	0	1	1
GO:0097223	sperm part	CC	115	24	0.117593	1
GO:0005778	peroxisomal membrane	CC	51	9	0.51649	1
GO:0031903	microbody membrane	CC	51	9	0.51649	1
GO:0009898	cytoplasmic side of plasma membrane	CC	53	11	0.562615	1
GO:0098562	cytoplasmic side of membrane	CC	58	11	0.643982	1
GO:0005775	vacuolar lumen	CC	72	9	0.921439	1
GO:0043202	lysosomal lumen	CC	68	9	0.90086	1
GO:0005770	late endosome	CC	184	26	0.964403	1
GO:0005771	multivesicular body	CC	31	5	0.700509	1
GO:0030175	filopodium	CC	74	21	0.10627	1
GO:0001725	stress fiber	CC	54	16	0.245318	1
GO:0005865	striated muscle thin filament	CC	22	3	0.79169	1
GO:0005884	actin filament	CC	71	22	0.0746101	1
GO:0030016	myofibril	CC	197	40	0.456292	1
GO:0030017	sarcomere	CC	174	34	0.5275	1
GO:0032432	actin filament bundle	CC	56	16	0.271145	1
GO:0036379	myofilament	CC	25	3	0.847411	1
GO:0042641	actomyosin	CC	64	20	0.135113	1
GO:0043292	contractile fiber	CC	208	41	0.517436	1
GO:0044449	contractile fiber part	CC	190	38	0.48467	1
GO:0030485	smooth muscle contractile fiber	CC	4	1	0.61322	1
GO:0000123	histone acetyltransferase complex	CC	75	7	0.990937	1
GO:0000228	nuclear chromosome	CC	404	61	0.957283	1
GO:0000785	chromatin	CC	397	63	0.941319	1
GO:0000790	nuclear chromatin	CC	245	39	0.917247	1
GO:0005694	chromosome	CC	748	106	0.999155	1
GO:0005912	adherens junction	CC	434	97	0.423128	1
GO:0005924	cell-substrate adherens junction	CC	371	78	0.628464	1
GO:0005925	focal adhesion	CC	367	77	0.643245	1
GO:0005938	cell cortex	CC	203	51	0.179514	1
GO:0014069	postsynaptic density	CC	126	36	0.121073	1
GO:0030055	cell-substrate junction	CC	374	79	0.612404	1
GO:0030863	cortical cytoskeleton	CC	68	20	0.135525	1
GO:0031248	protein acetyltransferase complex	CC	84	9	0.981125	1
GO:0034708	methyltransferase complex	CC	76	5	0.999084	1
GO:0035097	histone methyltransferase complex	CC	60	2	0.999958	1
GO:0035267	NuA4 histone acetyltransferase complex	CC	15	3	0.538926	1
GO:0035770	ribonucleoprotein granule	CC	120	22	0.432579	1
GO:0036464	cytoplasmic ribonucleoprotein granule	CC	120	22	0.432579	1
GO:0043189	H4/H2A histone acetyltransferase complex	CC	16	3	0.575599	1
GO:0044427	chromosomal part	CC	659	96	0.994824	1
GO:0044448	cell cortex part	CC	97	27	0.134334	1
GO:0044451	nucleoplasm part	CC	622	83	0.99996	1
GO:0044454	nuclear chromosome part	CC	357	54	0.958492	1
GO:0070161	anchoring junction	CC	450	99	0.453557	1
GO:0070688	MLL5-L complex	CC	6	0	1	1
GO:1902493	acetyltransferase complex	CC	84	9	0.981125	1
GO:1902562	H4 histone acetyltransferase complex	CC	16	3	0.575599	1
GO:0031674	I band	CC	115	25	0.440147	1
GO:0042643	actomyosin, actin portion	CC	1	0	1	1
GO:0031941	filamentous actin	CC	22	8	0.113505	1
GO:0030018	Z disc	CC	102	22	0.506991	1
GO:0031143	pseudopodium	CC	15	3	0.64858	1
GO:0016514	SWI/SNF complex	CC	15	4	0.392716	1
GO:0031011	Ino80 complex	CC	14	1	0.900304	1
GO:0033202	DNA helicase complex	CC	14	1	0.900304	1
GO:0070603	SWI/SNF superfamily-type complex	CC	65	12	0.715683	1
GO:0071564	npBAF complex	CC	12	0	1	1
GO:0090544	BAF-type complex	CC	20	5	0.425893	1
GO:0097346	INO80-type complex	CC	21	2	0.919231	1
GO:0001726	ruffle	CC	147	42	0.0382878	1
GO:0005913	cell-cell adherens junction	CC	45	15	0.0767723	1
GO:0005916	fascia adherens	CC	13	4	0.291781	1
GO:0014704	intercalated disc	CC	47	14	0.0667449	1
GO:0030864	cortical actin cytoskeleton	CC	45	15	0.0827262	1
GO:0044291	cell-cell contact zone	CC	56	15	0.187155	1
GO:0043235	receptor complex	CC	284	72	0.0560663	1
GO:0048179	activin receptor complex	CC	3	0	1	1
GO:1902554	serine/threonine protein kinase complex	CC	63	14	0.295998	1
GO:1902911	protein kinase complex	CC	82	19	0.321141	1
GO:0034673	inhibin-betaglycan-ActRII complex	CC	3	1	0.52061	1
GO:0032838	cell projection cytoplasm	CC	92	17	0.53223	1
GO:0032839	dendrite cytoplasm	CC	15	5	0.206974	1
GO:0002102	podosome	CC	22	6	0.406723	1
GO:0005767	secondary lysosome	CC	7	1	0.700538	1
GO:0031045	dense core granule	CC	12	3	0.450714	1
GO:0032010	phagolysosome	CC	6	1	0.65181	1
GO:0032127	dense core granule membrane	CC	1	1	0.29668	1
GO:0042581	specific granule	CC	14	2	0.599598	1
GO:0070820	tertiary granule	CC	6	3	0.0840871	1
GO:0071065	alpha9-beta1 integrin-vascular cell adhesion molecule-1 complex	CC	2	1	0.364307	1
GO:0071133	alpha9-beta1 integrin-ADAM8 complex	CC	1	1	0.29668	1
GO:0097038	perinuclear endoplasmic reticulum	CC	11	3	0.474066	1
GO:0097197	tetraspanin-enriched microdomain	CC	7	1	0.73324	1
GO:0005681	spliceosomal complex	CC	154	15	0.998163	1
GO:0044530	supraspliceosomal complex	CC	2	0	1	1
GO:0043195	terminal bouton	CC	41	13	0.0912309	1
GO:0043679	axon terminus	CC	75	23	0.0394232	1
GO:0044306	neuron projection terminus	CC	82	24	0.0655656	1
GO:0005791	rough endoplasmic reticulum	CC	55	8	0.742669	1
GO:0005901	caveola	CC	67	18	0.237735	1
GO:0044853	plasma membrane raft	CC	68	18	0.25733	1
GO:0008290	F-actin capping protein complex	CC	9	1	0.879314	1
GO:0045111	intermediate filament cytoskeleton	CC	233	25	0.928658	1
GO:0000793	condensed chromosome	CC	177	31	0.613955	1
GO:0000794	condensed nuclear chromosome	CC	73	14	0.436947	1
GO:0005811	lipid particle	CC	50	5	0.960642	1
GO:0016323	basolateral plasma membrane	CC	179	43	0.0786996	1
GO:0030673	axolemma	CC	13	4	0.555756	1
GO:0031256	leading edge membrane	CC	121	38	0.0116462	1
GO:0032279	asymmetric synapse	CC	6	1	0.754072	1
GO:0032589	neuron projection membrane	CC	31	10	0.244821	1
GO:0042734	presynaptic membrane	CC	54	16	0.263263	1
GO:0044304	main axon	CC	50	18	0.0643328	1
GO:0045211	postsynaptic membrane	CC	183	53	0.0246886	1
GO:0048786	presynaptic active zone	CC	23	2	0.985906	1
GO:0097060	synaptic membrane	CC	225	66	0.0147506	1
GO:0042629	mast cell granule	CC	20	2	0.871935	1
GO:0005667	transcription factor complex	CC	275	58	0.514567	1
GO:0005819	spindle	CC	266	39	0.976764	1
GO:0005874	microtubule	CC	358	69	0.718221	1
GO:0005876	spindle microtubule	CC	47	10	0.346289	1
GO:0030315	T-tubule	CC	39	11	0.255483	1
GO:0042383	sarcolemma	CC	101	30	0.0593021	1
GO:0005769	early endosome	CC	250	42	0.883145	1
GO:0016324	apical plasma membrane	CC	247	60	0.00912227	1
GO:0005905	coated pit	CC	63	16	0.239667	1
GO:0012510	trans-Golgi network transport vesicle membrane	CC	12	2	0.647638	1
GO:0030117	membrane coat	CC	80	13	0.749292	1
GO:0030118	clathrin coat	CC	44	9	0.47714	1
GO:0030119	AP-type membrane coat adaptor complex	CC	37	8	0.436226	1
GO:0030120	vesicle coat	CC	44	8	0.600357	1
GO:0030122	AP-2 adaptor complex	CC	11	4	0.301431	1
GO:0030125	clathrin vesicle coat	CC	23	6	0.354161	1
GO:0030128	clathrin coat of endocytic vesicle	CC	12	4	0.36809	1
GO:0030130	clathrin coat of trans-Golgi network vesicle	CC	11	2	0.620991	1
GO:0030131	clathrin adaptor complex	CC	31	7	0.373248	1
GO:0030132	clathrin coat of coated pit	CC	16	4	0.484847	1
GO:0030133	transport vesicle	CC	159	33	0.169165	1
GO:0030135	coated vesicle	CC	182	38	0.302762	1
GO:0030136	clathrin-coated vesicle	CC	127	29	0.212735	1
GO:0030140	trans-Golgi network transport vesicle	CC	25	7	0.12737	1
GO:0030658	transport vesicle membrane	CC	79	19	0.107479	1
GO:0030660	Golgi-associated vesicle membrane	CC	42	4	0.94854	1
GO:0030662	coated vesicle membrane	CC	116	22	0.563262	1
GO:0030665	clathrin-coated vesicle membrane	CC	73	16	0.389277	1
GO:0030666	endocytic vesicle membrane	CC	119	24	0.491403	1
GO:0030669	clathrin-coated endocytic vesicle membrane	CC	37	6	0.776399	1
GO:0045334	clathrin-coated endocytic vesicle	CC	43	7	0.773899	1
GO:0048475	coated membrane	CC	80	13	0.749292	1
GO:0005802	trans-Golgi network	CC	142	26	0.598434	1
GO:0032588	trans-Golgi network membrane	CC	39	7	0.580029	1
GO:0055037	recycling endosome	CC	115	19	0.746218	1
GO:0005796	Golgi lumen	CC	78	16	0.562332	1
GO:0016234	inclusion body	CC	60	13	0.357527	1
GO:0016528	sarcoplasm	CC	65	18	0.179027	1
GO:0016529	sarcoplasmic reticulum	CC	58	16	0.177264	1
GO:0043033	isoamylase complex	CC	1	0	1	1
GO:0042470	melanosome	CC	102	21	0.401232	1
GO:0048770	pigment granule	CC	102	21	0.401232	1
GO:0034751	aryl hydrocarbon receptor complex	CC	1	0	1	1
GO:0034752	cytosolic aryl hydrocarbon receptor complex	CC	1	0	1	1
GO:0034753	nuclear aryl hydrocarbon receptor complex	CC	1	0	1	1
GO:0044445	cytosolic part	CC	188	31	0.551434	1
GO:0032587	ruffle membrane	CC	73	23	0.0209069	1
GO:0043204	perikaryon	CC	65	17	0.179214	1
GO:0001520	outer dense fiber	CC	8	0	1	1
GO:0005930	axoneme	CC	77	12	0.734189	1
GO:0031514	motile cilium	CC	85	18	0.0715599	1
GO:0036126	sperm flagellum	CC	37	9	0.110454	1
GO:0044447	axoneme part	CC	26	5	0.425939	1
GO:0097014	ciliary cytoplasm	CC	77	12	0.734189	1
GO:0005758	mitochondrial intermembrane space	CC	67	10	0.592349	1
GO:0031970	organelle envelope lumen	CC	76	12	0.602431	1
GO:0097226	sperm mitochondrial sheath	CC	1	0	1	1
GO:0036064	ciliary basal body	CC	78	11	0.849288	1
GO:0031430	M band	CC	19	6	0.299325	1
GO:0031672	A band	CC	31	10	0.115663	1
GO:0005813	centrosome	CC	433	71	0.928405	1
GO:0034451	centriolar satellite	CC	17	1	0.984511	1
GO:0044450	microtubule organizing center part	CC	119	15	0.983366	1
GO:0005641	nuclear envelope lumen	CC	9	2	0.660804	1
GO:0016363	nuclear matrix	CC	89	15	0.863329	1
GO:0034399	nuclear periphery	CC	106	19	0.80247	1
GO:0000151	ubiquitin ligase complex	CC	181	28	0.851781	1
GO:0000153	cytoplasmic ubiquitin ligase complex	CC	10	0	1	1
GO:0000835	ER ubiquitin ligase complex	CC	5	0	1	1
GO:0000836	Hrd1p ubiquitin ligase complex	CC	5	0	1	1
GO:0030176	integral component of endoplasmic reticulum membrane	CC	109	19	0.624965	1
GO:0030426	growth cone	CC	121	33	0.173978	1
GO:0030427	site of polarized growth	CC	124	34	0.165502	1
GO:0031227	intrinsic component of endoplasmic reticulum membrane	CC	114	22	0.447483	1
GO:0031300	intrinsic component of organelle membrane	CC	234	51	0.135666	1
GO:0031301	integral component of organelle membrane	CC	222	46	0.244635	1
GO:0030672	synaptic vesicle membrane	CC	54	19	0.00999563	1
GO:0033268	node of Ranvier	CC	16	8	0.0202584	1
GO:0043194	axon initial segment	CC	10	5	0.128566	1
GO:0043196	varicosity	CC	8	2	0.547653	1
GO:0044300	cerebellar mossy fiber	CC	7	1	0.896157	1
GO:0060987	lipid tube	CC	1	1	0.314304	1
GO:0032311	angiogenin-PRI complex	CC	2	1	0.496868	1
GO:0005902	microvillus	CC	81	21	0.0892031	1
GO:0014731	spectrin-associated cytoskeleton	CC	8	4	0.144766	1
GO:0043034	costamere	CC	19	5	0.458047	1
GO:0009925	basal plasma membrane	CC	28	6	0.463278	1
GO:0016328	lateral plasma membrane	CC	47	11	0.292184	1
GO:0033270	paranode region of axon	CC	11	2	0.772514	1
GO:0045178	basal part of cell	CC	41	10	0.255802	1
GO:0005793	endoplasmic reticulum-Golgi intermediate compartment	CC	74	13	0.678405	1
GO:0001533	cornified envelope	CC	22	3	0.409274	1
GO:0030496	midbody	CC	119	16	0.934727	1
GO:0031902	late endosome membrane	CC	94	11	0.96637	1
GO:0035749	myelin sheath adaxonal region	CC	5	0	1	1
GO:0043209	myelin sheath	CC	39	12	0.118917	1
GO:0043218	compact myelin	CC	15	3	0.670125	1
GO:0043220	Schmidt-Lanterman incisure	CC	11	3	0.377872	1
GO:0044352	pinosome	CC	3	0	1	1
GO:0044354	macropinosome	CC	3	0	1	1
GO:0030670	phagocytic vesicle membrane	CC	46	11	0.221755	1
GO:0072563	endothelial microparticle	CC	2	1	0.182708	1
GO:0042583	chromaffin granule	CC	7	2	0.523801	1
GO:0042584	chromaffin granule membrane	CC	6	2	0.411383	1
GO:0005766	primary lysosome	CC	11	1	0.768924	1
GO:0042582	azurophil granule	CC	11	1	0.768924	1
GO:0070382	exocytic vesicle	CC	9	2	0.567631	1
GO:0043293	apoptosome	CC	3	0	1	1
GO:0034362	low-density lipoprotein particle	CC	12	1	0.900037	1
GO:0016604	nuclear body	CC	314	45	0.994524	1
GO:0016607	nuclear speck	CC	169	17	0.999745	1
GO:0000775	chromosome, centromeric region	CC	158	22	0.941874	1
GO:0000776	kinetochore	CC	109	14	0.937908	1
GO:0005881	cytoplasmic microtubule	CC	53	11	0.46517	1
GO:0016342	catenin complex	CC	9	5	0.0630115	1
GO:0030877	beta-catenin destruction complex	CC	10	1	0.929537	1
GO:0035371	microtubule plus-end	CC	15	3	0.688407	1
GO:0098687	chromosomal region	CC	216	28	0.982829	1
GO:0000803	sex chromosome	CC	23	2	0.934153	1
GO:0001741	XY body	CC	13	1	0.902613	1
GO:0035631	CD40 receptor complex	CC	11	0	1	1
GO:0000777	condensed chromosome kinetochore	CC	86	11	0.910797	1
GO:0000779	condensed chromosome, centromeric region	CC	93	13	0.857433	1
GO:0005814	centriole	CC	86	10	0.978642	1
GO:0005875	microtubule associated complex	CC	129	26	0.461207	1
GO:0031021	interphase microtubule organizing center	CC	1	0	1	1
GO:0032133	chromosome passenger complex	CC	5	1	0.523372	1
GO:0005788	endoplasmic reticulum lumen	CC	182	44	0.0925483	1
GO:0034361	very-low-density lipoprotein particle	CC	19	2	0.724851	1
GO:0034365	discoidal high-density lipoprotein particle	CC	3	0	1	1
GO:0034366	spherical high-density lipoprotein particle	CC	8	1	0.730194	1
GO:0034385	triglyceride-rich lipoprotein particle	CC	19	2	0.724851	1
GO:0042627	chylomicron	CC	13	2	0.505627	1
GO:0071682	endocytic vesicle lumen	CC	17	1	0.915118	1
GO:0031904	endosome lumen	CC	12	0	1	1
GO:0034359	mature chylomicron	CC	1	0	1	1
GO:0034360	chylomicron remnant	CC	1	0	1	1
GO:0034363	intermediate-density lipoprotein particle	CC	4	0	1	1
GO:0046691	intracellular canaliculus	CC	3	0	1	1
GO:0022626	cytosolic ribosome	CC	91	11	0.838407	1
GO:0031232	extrinsic component of external side of plasma membrane	CC	7	0	1	1
GO:0030134	ER to Golgi transport vesicle	CC	47	9	0.461048	1
GO:0035253	ciliary rootlet	CC	9	1	0.87969	1
GO:0043198	dendritic shaft	CC	32	8	0.484944	1
GO:0051233	spindle midzone	CC	25	3	0.867426	1
GO:0031264	death-inducing signaling complex	CC	8	0	1	1
GO:0031265	CD95 death-inducing signaling complex	CC	6	0	1	1
GO:0005903	brush border	CC	63	20	0.0149985	1
GO:0018995	host	CC	7	1	0.701492	1
GO:0020003	symbiont-containing vacuole	CC	2	0	1	1
GO:0020005	symbiont-containing vacuole membrane	CC	2	0	1	1
GO:0030430	host cell cytoplasm	CC	4	0	1	1
GO:0031526	brush border membrane	CC	41	10	0.186245	1
GO:0033643	host cell part	CC	7	1	0.701492	1
GO:0033646	host intracellular part	CC	5	1	0.58139	1
GO:0033655	host cell cytoplasm part	CC	4	0	1	1
GO:0043245	extraorganismal space	CC	10	2	0.447981	1
GO:0043656	intracellular region of host	CC	5	1	0.58139	1
GO:0043657	host cell	CC	7	1	0.701492	1
GO:0044215	other organism	CC	10	2	0.447981	1
GO:0044216	other organism cell	CC	10	2	0.447981	1
GO:0044217	other organism part	CC	10	2	0.447981	1
GO:0030126	COPI vesicle coat	CC	13	0	1	1
GO:0030137	COPI-coated vesicle	CC	19	3	0.688716	1
GO:0030663	COPI-coated vesicle membrane	CC	15	0	1	1
GO:0031527	filopodium membrane	CC	16	6	0.109664	1
GO:0032153	cell division site	CC	47	6	0.944634	1
GO:0032154	cleavage furrow	CC	44	5	0.965131	1
GO:0032155	cell division site part	CC	47	6	0.944634	1
GO:0055038	recycling endosome membrane	CC	36	4	0.881819	1
GO:0097610	cell surface furrow	CC	44	5	0.965131	1
GO:0001772	immunological synapse	CC	30	4	0.834327	1
GO:0032391	photoreceptor connecting cilium	CC	28	6	0.404505	1
GO:0044798	nuclear transcription factor complex	CC	98	21	0.355668	1
GO:0090575	RNA polymerase II transcription factor complex	CC	76	17	0.305305	1
GO:0016605	PML body	CC	89	20	0.370782	1
GO:0033391	chromatoid body	CC	12	1	0.872993	1
GO:0005834	heterotrimeric G-protein complex	CC	35	11	0.0934202	1
GO:0033017	sarcoplasmic reticulum membrane	CC	37	10	0.289195	1
GO:0014701	junctional sarcoplasmic reticulum membrane	CC	10	4	0.201526	1
GO:0032541	cortical endoplasmic reticulum	CC	2	0	1	1
GO:0033018	sarcoplasmic reticulum lumen	CC	8	3	0.117105	1
GO:0034702	ion channel complex	CC	262	62	0.217774	1
GO:0034703	cation channel complex	CC	160	37	0.393905	1
GO:0034704	calcium channel complex	CC	61	20	0.0417668	1
GO:0071782	endoplasmic reticulum tubular network	CC	9	1	0.822139	1
GO:0070852	cell body fiber	CC	6	2	0.419661	1
GO:1990590	ATF1-ATF4 transcription factor complex	CC	2	0	1	1
GO:1990622	CHOP-ATF3 complex	CC	2	1	0.406524	1
GO:0032590	dendrite membrane	CC	15	3	0.681832	1
GO:0097413	Lewy body	CC	5	3	0.0511163	1
GO:1990037	Lewy body core	CC	2	0	1	1
GO:1990589	ATF4-CREB1 transcription factor complex	CC	2	0	1	1
GO:1990617	CHOP-ATF4 complex	CC	2	0	1	1
GO:0000781	chromosome, telomeric region	CC	58	6	0.959185	1
GO:0000118	histone deacetylase complex	CC	49	8	0.896485	1
GO:0005890	sodium:potassium-exchanging ATPase complex	CC	10	4	0.093186	1
GO:0090533	cation-transporting ATPase complex	CC	15	4	0.255671	1
GO:0044326	dendritic spine neck	CC	2	0	1	1
GO:0044327	dendritic spine head	CC	3	1	0.440699	1
GO:0005889	hydrogen:potassium-exchanging ATPase complex	CC	2	0	1	1
GO:0031094	platelet dense tubular network	CC	11	1	0.973111	1
GO:0031095	platelet dense tubular network membrane	CC	9	1	0.959732	1
GO:0031673	H zone	CC	2	1	0.532739	1
GO:0014801	longitudinal sarcoplasmic reticulum	CC	2	0	1	1
GO:0090534	calcium ion-transporting ATPase complex	CC	2	0	1	1
GO:0005753	mitochondrial proton-transporting ATP synthase complex	CC	21	2	0.84511	1
GO:0008180	COP9 signalosome	CC	35	6	0.717687	1
GO:0016469	proton-transporting two-sector ATPase complex	CC	46	9	0.303299	1
GO:0033178	proton-transporting two-sector ATPase complex, catalytic domain	CC	16	4	0.189322	1
GO:0044455	mitochondrial membrane part	CC	148	22	0.676797	1
GO:0045259	proton-transporting ATP synthase complex	CC	22	2	0.860245	1
GO:0045261	proton-transporting ATP synthase complex, catalytic core F(1)	CC	6	1	0.634375	1
GO:0000275	mitochondrial proton-transporting ATP synthase complex, catalytic core F(1)	CC	5	1	0.499265	1
GO:0005754	mitochondrial proton-transporting ATP synthase, catalytic core	CC	1	0	1	1
GO:0045267	proton-transporting ATP synthase, catalytic core	CC	1	0	1	1
GO:0000276	mitochondrial proton-transporting ATP synthase complex, coupling factor F(o)	CC	6	1	0.570604	1
GO:0033177	proton-transporting two-sector ATPase complex, proton-transporting domain	CC	21	4	0.511363	1
GO:0045263	proton-transporting ATP synthase complex, coupling factor F(o)	CC	11	1	0.823289	1
GO:0033176	proton-transporting V-type ATPase complex	CC	22	6	0.172977	1
GO:0033180	proton-transporting V-type ATPase, V1 domain	CC	8	2	0.339007	1
GO:0016471	vacuolar proton-transporting V-type ATPase complex	CC	12	4	0.168758	1
GO:0033179	proton-transporting V-type ATPase, V0 domain	CC	10	3	0.336717	1
GO:0030285	integral component of synaptic vesicle membrane	CC	7	2	0.440456	1
GO:0000220	vacuolar proton-transporting V-type ATPase, V0 domain	CC	4	0	1	1
GO:0005871	kinesin complex	CC	51	10	0.668308	1
GO:0044228	host cell surface	CC	1	0	1	1
GO:0042611	MHC protein complex	CC	24	6	0.350504	1
GO:0042612	MHC class I protein complex	CC	11	1	0.892514	1
GO:0012507	ER to Golgi transport vesicle membrane	CC	38	8	0.393389	1
GO:0031901	early endosome membrane	CC	94	20	0.377959	1
GO:0031905	early endosome lumen	CC	2	0	1	1
GO:0031306	intrinsic component of mitochondrial outer membrane	CC	15	5	0.145905	1
GO:0031307	integral component of mitochondrial outer membrane	CC	14	5	0.115951	1
GO:0032592	integral component of mitochondrial membrane	CC	35	7	0.360982	1
GO:0046930	pore complex	CC	83	13	0.515768	1
GO:0098573	intrinsic component of mitochondrial membrane	CC	37	7	0.41439	1
GO:0000152	nuclear ubiquitin ligase complex	CC	36	8	0.398237	1
GO:0031436	BRCA1-BARD1 complex	CC	2	1	0.425929	1
GO:0070531	BRCA1-A complex	CC	6	1	0.745936	1
GO:0005757	mitochondrial permeability transition pore complex	CC	1	0	1	1
GO:0097136	Bcl-2 family protein complex	CC	4	2	0.142057	1
GO:0097144	BAX complex	CC	1	0	1	1
GO:0034464	BBSome	CC	10	0	1	1
GO:0000242	pericentriolar material	CC	17	2	0.870955	1
GO:0035869	ciliary transition zone	CC	24	2	0.948567	1
GO:0005947	mitochondrial alpha-ketoglutarate dehydrogenase complex	CC	4	0	1	1
GO:0030062	mitochondrial tricarboxylic acid cycle enzyme complex	CC	6	0	1	1
GO:0045239	tricarboxylic acid cycle enzyme complex	CC	11	0	1	1
GO:0045240	dihydrolipoyl dehydrogenase complex	CC	8	0	1	1
GO:1990204	oxidoreductase complex	CC	78	6	0.988969	1
GO:0000307	cyclin-dependent protein kinase holoenzyme complex	CC	20	5	0.548923	1
GO:0017053	transcriptional repressor complex	CC	66	16	0.482664	1
GO:0032996	Bcl3-Bcl10 complex	CC	1	0	1	1
GO:0033256	I-kappaB/NF-kappaB complex	CC	8	1	0.818054	1
GO:0033257	Bcl3/NF-kappaB2 complex	CC	2	0	1	1
GO:0045171	intercellular bridge	CC	43	5	0.941951	1
GO:0005657	replication fork	CC	57	6	0.963216	1
GO:0005801	cis-Golgi network	CC	35	6	0.46769	1
GO:0008076	voltage-gated potassium channel complex	CC	79	16	0.749512	1
GO:0034705	potassium channel complex	CC	81	17	0.709522	1
GO:0042622	photoreceptor outer segment membrane	CC	13	2	0.680299	1
GO:0005746	mitochondrial respiratory chain	CC	61	7	0.834317	1
GO:0005750	mitochondrial respiratory chain complex III	CC	6	1	0.567381	1
GO:0045275	respiratory chain complex III	CC	6	1	0.567381	1
GO:0070069	cytochrome complex	CC	13	4	0.0958352	1
GO:0070469	respiratory chain	CC	67	7	0.890478	1
GO:0030061	mitochondrial crista	CC	7	2	0.513816	1
GO:0005882	intermediate filament	CC	183	16	0.924914	1
GO:0033647	host intracellular organelle	CC	2	1	0.369907	1
GO:0033648	host intracellular membrane-bounded organelle	CC	2	1	0.369907	1
GO:0039713	viral factory	CC	1	0	1	1
GO:0039714	cytoplasmic viral factory	CC	1	0	1	1
GO:0045298	tubulin complex	CC	3	1	0.597894	1
GO:0072517	host cell viral assembly compartment	CC	1	0	1	1
GO:0000795	synaptonemal complex	CC	29	5	0.621617	1
GO:0000800	lateral element	CC	10	1	0.822329	1
GO:0001673	male germ cell nucleus	CC	18	4	0.375047	1
GO:0043073	germ cell nucleus	CC	23	5	0.427891	1
GO:0045120	pronucleus	CC	17	1	0.969484	1
GO:0000792	heterochromatin	CC	68	9	0.94733	1
GO:0031519	PcG protein complex	CC	40	7	0.73461	1
GO:0035102	PRC1 complex	CC	12	3	0.489642	1
GO:0044214	spanning component of plasma membrane	CC	1	1	0.156235	1
GO:0089717	spanning component of membrane	CC	1	1	0.156235	1
GO:0000428	DNA-directed RNA polymerase complex	CC	105	14	0.892105	1
GO:0005666	DNA-directed RNA polymerase III complex	CC	18	1	0.950386	1
GO:0030880	RNA polymerase complex	CC	107	15	0.860752	1
GO:0055029	nuclear DNA-directed RNA polymerase complex	CC	105	14	0.892105	1
GO:0031201	SNARE complex	CC	48	13	0.0617827	1
GO:0030056	hemidesmosome	CC	8	4	0.135499	1
GO:0000930	gamma-tubulin complex	CC	14	2	0.792575	1
GO:0000931	gamma-tubulin large complex	CC	7	2	0.441978	1
GO:0008274	gamma-tubulin ring complex	CC	7	2	0.441978	1
GO:0033593	BRCA2-MAGE-D1 complex	CC	1	0	1	1
GO:0002080	acrosomal membrane	CC	21	2	0.917468	1
GO:0000778	condensed nuclear chromosome kinetochore	CC	8	0	1	1
GO:0000780	condensed nuclear chromosome, centromeric region	CC	16	2	0.758458	1
GO:0000940	condensed chromosome outer kinetochore	CC	13	1	0.916603	1
GO:0000942	condensed nuclear chromosome outer kinetochore	CC	4	0	1	1
GO:0005680	anaphase-promoting complex	CC	21	4	0.490839	1
GO:0031461	cullin-RING ubiquitin ligase complex	CC	102	17	0.645668	1
GO:0005581	collagen trimer	CC	85	23	0.0631119	1
GO:0005602	complement component C1 complex	CC	2	0	1	1
GO:0005579	membrane attack complex	CC	7	0	1	1
GO:0000938	GARP complex	CC	3	0	1	1
GO:0000313	organellar ribosome	CC	61	4	0.985655	1
GO:0000315	organellar large ribosomal subunit	CC	22	3	0.665344	1
GO:0005761	mitochondrial ribosome	CC	61	4	0.985655	1
GO:0005762	mitochondrial large ribosomal subunit	CC	22	3	0.665344	1
GO:0015934	large ribosomal subunit	CC	75	11	0.615353	1
GO:0044391	ribosomal subunit	CC	133	14	0.951161	1
GO:0032059	bleb	CC	7	0	1	1
GO:0031233	intrinsic component of external side of plasma membrane	CC	23	6	0.209709	1
GO:0031362	anchored component of external side of plasma membrane	CC	18	5	0.177787	1
GO:0046658	anchored component of plasma membrane	CC	36	10	0.110215	1
GO:0031528	microvillus membrane	CC	19	5	0.349765	1
GO:0005891	voltage-gated calcium channel complex	CC	40	16	0.0187977	1
GO:0002095	caveolar macromolecular signaling complex	CC	1	1	0.358053	1
GO:0005921	gap junction	CC	28	7	0.177249	1
GO:0030478	actin cap	CC	4	1	0.634296	1
GO:0000922	spindle pole	CC	116	15	0.962439	1
GO:0005790	smooth endoplasmic reticulum	CC	29	5	0.595814	1
GO:0042824	MHC class I peptide loading complex	CC	4	4	0.0103961	1
GO:0071556	integral component of lumenal side of endoplasmic reticulum membrane	CC	24	6	0.358293	1
GO:0098553	lumenal side of endoplasmic reticulum membrane	CC	24	6	0.358293	1
GO:0098576	lumenal side of membrane	CC	24	6	0.358293	1
GO:0005618	cell wall	CC	1	0	1	1
GO:0030312	external encapsulating structure	CC	9	3	0.129209	1
GO:0044232	organelle membrane contact site	CC	10	2	0.591745	1
GO:0044233	ER-mitochondrion membrane contact site	CC	6	0	1	1
GO:0072686	mitotic spindle	CC	39	7	0.620753	1
GO:0090543	Flemming body	CC	6	1	0.624483	1
GO:0071203	WASH complex	CC	10	1	0.838825	1
GO:0072557	IPAF inflammasome complex	CC	3	0	1	1
GO:0072558	NLRP1 inflammasome complex	CC	4	1	0.422762	1
GO:0072559	NLRP3 inflammasome complex	CC	5	2	0.150271	1
GO:0097169	AIM2 inflammasome complex	CC	4	1	0.441015	1
GO:0030684	preribosome	CC	42	4	0.946062	1
GO:0030686	90S preribosome	CC	24	1	0.992211	1
GO:0030687	preribosome, large subunit precursor	CC	5	0	1	1
GO:0030689	Noc complex	CC	3	0	1	1
GO:0030690	Noc1p-Noc2p complex	CC	1	0	1	1
GO:0097342	ripoptosome	CC	7	0	1	1
GO:0014802	terminal cisterna	CC	4	2	0.208226	1
GO:0014804	terminal cisterna lumen	CC	1	1	0.117064	1
GO:0030314	junctional membrane complex	CC	7	4	0.0562677	1
GO:0016010	dystrophin-associated glycoprotein complex	CC	19	5	0.345795	1
GO:0016600	flotillin complex	CC	4	0	1	1
GO:0033011	perinuclear theca	CC	3	0	1	1
GO:0033150	cytoskeletal calyx	CC	2	0	1	1
GO:0043203	axon hillock	CC	7	2	0.496724	1
GO:0001939	female pronucleus	CC	8	0	1	1
GO:0001940	male pronucleus	CC	5	0	1	1
GO:0016591	DNA-directed RNA polymerase II, holoenzyme	CC	86	13	0.749984	1
GO:0016592	mediator complex	CC	33	2	0.984312	1
GO:0019005	SCF ubiquitin ligase complex	CC	29	8	0.214853	1
GO:0005675	holo TFIIH complex	CC	10	2	0.553493	1
GO:0019907	cyclin-dependent protein kinase activating kinase holoenzyme complex	CC	6	2	0.371226	1
GO:0019908	nuclear cyclin-dependent protein kinase holoenzyme complex	CC	9	2	0.556294	1
GO:0032806	carboxy-terminal domain protein kinase complex	CC	19	3	0.70881	1
GO:0070985	TFIIK complex	CC	1	1	0.117234	1
GO:0008023	transcription elongation factor complex	CC	42	8	0.499481	1
GO:0008024	positive transcription elongation factor complex b	CC	5	0	1	1
GO:0002199	zona pellucida receptor complex	CC	11	2	0.608964	1
GO:0005832	chaperonin-containing T-complex	CC	9	1	0.821038	1
GO:0042101	T cell receptor complex	CC	14	1	0.947219	1
GO:0042105	alpha-beta T cell receptor complex	CC	5	0	1	1
GO:0031092	platelet alpha granule membrane	CC	8	2	0.355334	1
GO:0036053	glomerular endothelium fenestra	CC	1	0	1	1
GO:0035692	macrophage migration inhibitory factor receptor complex	CC	2	0	1	1
GO:0031088	platelet dense granule membrane	CC	4	1	0.636116	1
GO:0042827	platelet dense granule	CC	5	1	0.686303	1
GO:0097487	multivesicular body, internal vesicle	CC	2	1	0.490516	1
GO:0035693	NOS2-CD74 complex	CC	1	0	1	1
GO:0042613	MHC class II protein complex	CC	13	5	0.129326	1
GO:0019814	immunoglobulin complex	CC	4	0	1	1
GO:0019815	B cell receptor complex	CC	3	0	1	1
GO:0000974	Prp19 complex	CC	6	0	1	1
GO:0005662	DNA replication factor A complex	CC	13	2	0.659902	1
GO:0030894	replisome	CC	25	4	0.596525	1
GO:0032993	protein-DNA complex	CC	148	17	0.962727	1
GO:0043596	nuclear replication fork	CC	32	4	0.835471	1
GO:0043601	nuclear replisome	CC	23	4	0.529357	1
GO:0071013	catalytic step 2 spliceosome	CC	80	5	0.999317	1
GO:0016235	aggresome	CC	28	3	0.943895	1
GO:0043219	lateral loop	CC	5	2	0.189821	1
GO:0043083	synaptic cleft	CC	3	1	0.577583	1
GO:0000805	X chromosome	CC	5	0	1	1
GO:0000806	Y chromosome	CC	2	0	1	1
GO:0015030	Cajal body	CC	46	4	0.963103	1
GO:0016533	cyclin-dependent protein kinase 5 holoenzyme complex	CC	3	1	0.542718	1
GO:0070557	PCNA-p21 complex	CC	2	1	0.456664	1
GO:0031464	Cul4A-RING E3 ubiquitin ligase complex	CC	9	0	1	1
GO:0080008	Cul4-RING E3 ubiquitin ligase complex	CC	22	1	0.983656	1
GO:0035985	senescence-associated heterochromatin focus	CC	3	0	1	1
GO:0030057	desmosome	CC	20	2	0.874717	1
GO:0071575	integral component of external side of plasma membrane	CC	1	0	1	1
GO:0035189	Rb-E2F complex	CC	4	1	0.613836	1
GO:0036488	CHOP-C/EBP complex	CC	2	0	1	1
GO:0000786	nucleosome	CC	91	7	0.981824	1
GO:0000939	condensed chromosome inner kinetochore	CC	2	0	1	1
GO:0044815	DNA packaging complex	CC	97	8	0.978764	1
GO:1990104	DNA bending complex	CC	91	7	0.981824	1
GO:0005721	pericentric heterochromatin	CC	14	3	0.626432	1
GO:1990023	mitotic spindle midzone	CC	7	0	1	1
GO:0031258	lamellipodium membrane	CC	18	5	0.317873	1
GO:0030867	rough endoplasmic reticulum membrane	CC	15	2	0.744404	1
GO:0031205	endoplasmic reticulum Sec complex	CC	3	0	1	1
GO:0034707	chloride channel complex	CC	44	10	0.373748	1
GO:0016581	NuRD complex	CC	16	3	0.757389	1
GO:0090545	CHD-type complex	CC	16	3	0.757389	1
GO:0090568	nuclear transcriptional repressor complex	CC	18	4	0.637636	1
GO:0005968	Rab-protein geranylgeranyltransferase complex	CC	3	0	1	1
GO:0005892	acetylcholine-gated channel complex	CC	17	3	0.489112	1
GO:0008385	IkappaB kinase complex	CC	10	3	0.285055	1
GO:0010494	cytoplasmic stress granule	CC	28	4	0.765954	1
GO:0000109	nucleotide-excision repair complex	CC	12	1	0.892044	1
GO:1990391	DNA repair complex	CC	32	4	0.857671	1
GO:0030121	AP-1 adaptor complex	CC	5	1	0.605179	1
GO:0030123	AP-3 adaptor complex	CC	4	1	0.611285	1
GO:0042588	zymogen granule	CC	13	3	0.217718	1
GO:0042589	zymogen granule membrane	CC	10	2	0.341958	1
GO:0097418	neurofibrillary tangle	CC	4	0	1	1
GO:0097440	apical dendrite	CC	6	3	0.254974	1
GO:0005776	autophagic vacuole	CC	48	4	0.989297	1
GO:0034709	methylosome	CC	10	2	0.455772	1
GO:0034715	pICln-Sm protein complex	CC	6	2	0.233609	1
GO:0071439	clathrin complex	CC	4	0	1	1
GO:0046581	intercellular canaliculus	CC	7	2	0.393837	1
GO:0017071	intracellular cyclic nucleotide activated cation channel complex	CC	1	0	1	1
GO:0035748	myelin sheath abaxonal region	CC	7	4	0.0922516	1
GO:0097058	CRLF-CLCF1 complex	CC	3	0	1	1
GO:0070110	ciliary neurotrophic factor receptor complex	CC	3	0	1	1
GO:0097059	CNTFR-CLCF1 complex	CC	2	0	1	1
GO:0005583	fibrillar collagen trimer	CC	13	5	0.161321	1
GO:0005584	collagen type I trimer	CC	2	1	0.450004	1
GO:0005585	collagen type II trimer	CC	1	0	1	1
GO:0005586	collagen type III trimer	CC	1	0	1	1
GO:0005587	collagen type IV trimer	CC	4	3	0.0572809	1
GO:0098642	network-forming collagen trimer	CC	5	4	0.0138512	1
GO:0098644	complex of collagen trimers	CC	9	5	0.0495406	1
GO:0098645	collagen network	CC	5	4	0.0138512	1
GO:0098651	basement membrane collagen trimer	CC	6	4	0.0292834	1
GO:0005588	collagen type V trimer	CC	3	1	0.512173	1
GO:0005589	collagen type VI trimer	CC	3	1	0.59003	1
GO:0098647	collagen beaded filament	CC	3	1	0.59003	1
GO:0005590	collagen type VII trimer	CC	1	0	1	1
GO:0030934	anchoring collagen complex	CC	3	0	1	1
GO:0098648	collagen anchoring fibril	CC	1	0	1	1
GO:0098652	collagen type VII anchoring fibril	CC	1	0	1	1
GO:0005591	collagen type VIII trimer	CC	1	1	0.161139	1
GO:0005598	short-chain collagen trimer	CC	1	1	0.161139	1
GO:0030935	sheet-forming collagen trimer	CC	1	1	0.161139	1
GO:0098646	collagen sheet	CC	1	1	0.161139	1
GO:0005593	FACIT collagen trimer	CC	6	2	0.547555	1
GO:0005594	collagen type IX trimer	CC	3	2	0.219523	1
GO:0005592	collagen type XI trimer	CC	2	1	0.441539	1
GO:0005595	collagen type XII trimer	CC	1	0	1	1
GO:0005600	collagen type XIII trimer	CC	1	1	0.33403	1
GO:0030936	transmembrane collagen trimer	CC	1	1	0.33403	1
GO:0005582	collagen type XV trimer	CC	1	0	1	1
GO:0005597	collagen type XVI trimer	CC	1	0	1	1
GO:0016327	apicolateral plasma membrane	CC	12	3	0.399406	1
GO:0000791	euchromatin	CC	28	2	0.97504	1
GO:0005719	nuclear euchromatin	CC	22	1	0.980011	1
GO:0035861	site of double-strand break	CC	21	1	0.974403	1
GO:0030526	granulocyte macrophage colony-stimulating factor receptor complex	CC	1	0	1	1
GO:0005847	mRNA cleavage and polyadenylation specificity factor complex	CC	9	1	0.885512	1
GO:0005849	mRNA cleavage factor complex	CC	14	1	0.946921	1
GO:0016580	Sin3 complex	CC	13	0	1	1
GO:0070822	Sin3-type complex	CC	15	1	0.948597	1
GO:0005956	protein kinase CK2 complex	CC	1	1	0.351081	1
GO:0005915	zonula adherens	CC	8	3	0.345533	1
GO:0034750	Scrib-APC-beta-catenin complex	CC	2	0	1	1
GO:0070369	beta-catenin-TCF7L2 complex	CC	2	0	1	1
GO:0071664	catenin-TCF7L2 complex	CC	3	0	1	1
GO:0036019	endolysosome	CC	7	0	1	1
GO:0036021	endolysosome lumen	CC	4	0	1	1
GO:0030173	integral component of Golgi membrane	CC	42	10	0.436013	1
GO:0031228	intrinsic component of Golgi membrane	CC	46	11	0.377089	1
GO:0032809	neuronal cell body membrane	CC	12	1	0.946381	1
GO:0044298	cell body membrane	CC	12	1	0.946381	1
GO:0043020	NADPH oxidase complex	CC	8	2	0.251496	1
GO:0097542	ciliary tip	CC	43	5	0.908541	1
GO:0070022	transforming growth factor beta receptor homodimeric complex	CC	4	2	0.151342	1
GO:0008250	oligosaccharyltransferase complex	CC	9	2	0.467315	1
GO:0009279	cell outer membrane	CC	5	3	0.0468925	1
GO:0016011	dystroglycan complex	CC	7	3	0.149919	1
GO:0030313	cell envelope	CC	6	3	0.0698592	1
GO:0044462	external encapsulating structure part	CC	5	3	0.0468925	1
GO:0070938	contractile ring	CC	9	3	0.344	1
GO:0034466	chromaffin granule lumen	CC	1	1	0.113217	1
GO:0032584	growth cone membrane	CC	8	4	0.0923416	1
GO:0005869	dynactin complex	CC	8	1	0.727354	1
GO:0030286	dynein complex	CC	38	10	0.163808	1
GO:0030904	retromer complex	CC	22	1	0.990935	1
GO:0031465	Cul4B-RING E3 ubiquitin ligase complex	CC	4	0	1	1
GO:0035976	AP1 complex	CC	1	0	1	1
GO:0071920	cleavage body	CC	1	0	1	1
GO:0072669	tRNA-splicing ligase complex	CC	7	1	0.598613	1
GO:0000932	cytoplasmic mRNA processing body	CC	64	9	0.820464	1
GO:0016442	RISC complex	CC	11	3	0.44631	1
GO:0031332	RNAi effector complex	CC	11	3	0.44631	1
GO:0070937	CRD-mediated mRNA stability complex	CC	6	0	1	1
GO:0005684	U2-type spliceosomal complex	CC	7	1	0.74455	1
GO:0005689	U12-type spliceosomal complex	CC	23	3	0.67013	1
GO:0071008	U2-type post-mRNA release spliceosomal complex	CC	3	0	1	1
GO:0071014	post-mRNA release spliceosomal complex	CC	3	0	1	1
GO:0035578	azurophil granule lumen	CC	3	0	1	1
GO:0005640	nuclear outer membrane	CC	21	6	0.176808	1
GO:0031304	intrinsic component of mitochondrial inner membrane	CC	15	2	0.689098	1
GO:0005833	hemoglobin complex	CC	12	1	0.690342	1
GO:0005967	mitochondrial pyruvate dehydrogenase complex	CC	3	1	0.383534	1
GO:0045254	pyruvate dehydrogenase complex	CC	4	1	0.460424	1
GO:0008328	ionotropic glutamate receptor complex	CC	47	14	0.225114	1
GO:0097025	MPP7-DLG1-LIN7 complex	CC	5	1	0.605967	1
GO:0044224	juxtaparanode region of axon	CC	9	3	0.458895	1
GO:0032281	alpha-amino-3-hydroxy-5-methyl-4-isoxazolepropionic acid selective glutamate receptor complex	CC	24	2	0.972227	1
GO:0060076	excitatory synapse	CC	18	5	0.473476	1
GO:0097481	neuronal postsynaptic density	CC	20	6	0.405924	1
GO:0045252	oxoglutarate dehydrogenase complex	CC	4	0	1	1
GO:0005760	gamma DNA polymerase complex	CC	2	1	0.262203	1
GO:0042575	DNA polymerase complex	CC	12	2	0.637437	1
GO:0005858	axonemal dynein complex	CC	12	5	0.0818075	1
GO:0005868	cytoplasmic dynein complex	CC	25	8	0.0924872	1
GO:0005720	nuclear heterochromatin	CC	32	4	0.871507	1
GO:0071437	invadopodium	CC	8	2	0.51792	1
GO:0071438	invadopodium membrane	CC	5	1	0.590161	1
GO:0005671	Ada2/Gcn5/Ada3 transcription activator complex	CC	14	0	1	1
GO:0097225	sperm midpiece	CC	10	3	0.25068	1
GO:0005614	interstitial matrix	CC	15	5	0.211809	1
GO:0031312	extrinsic component of organelle membrane	CC	18	4	0.503896	1
GO:0042406	extrinsic component of endoplasmic reticulum membrane	CC	3	0	1	1
GO:0044665	MLL1/2 complex	CC	24	2	0.926173	1
GO:0071339	MLL1 complex	CC	24	2	0.926173	1
GO:0031302	intrinsic component of endosome membrane	CC	1	1	0.340683	1
GO:0033093	Weibel-Palade body	CC	4	2	0.252393	1
GO:0097149	centralspindlin complex	CC	3	0	1	1
GO:0048237	rough endoplasmic reticulum lumen	CC	3	0	1	1
GO:0001739	sex chromatin	CC	7	1	0.792306	1
GO:0005853	eukaryotic translation elongation factor 1 complex	CC	4	1	0.600874	1
GO:0070435	Shc-EGFR complex	CC	2	1	0.532624	1
GO:0097489	multivesicular body, internal vesicle lumen	CC	1	1	0.341465	1
GO:0005850	eukaryotic translation initiation factor 2 complex	CC	3	0	1	1
GO:0005851	eukaryotic translation initiation factor 2B complex	CC	6	1	0.646138	1
GO:0033290	eukaryotic 48S preinitiation complex	CC	15	0	1	1
GO:0043614	multi-eIF complex	CC	1	0	1	1
GO:0070993	translation preinitiation complex	CC	16	0	1	1
GO:0016281	eukaryotic translation initiation factor 4F complex	CC	9	1	0.8981	1
GO:0005845	mRNA cap binding complex	CC	11	2	0.752574	1
GO:0034518	RNA cap binding complex	CC	11	2	0.752574	1
GO:0005642	annulate lamellae	CC	2	0	1	1
GO:0005643	nuclear pore	CC	67	11	0.513351	1
GO:0071953	elastic fiber	CC	3	1	0.33954	1
GO:0097431	mitotic spindle pole	CC	4	0	1	1
GO:0045180	basal cortex	CC	3	1	0.536268	1
GO:0097427	microtubule bundle	CC	3	1	0.595687	1
GO:0000015	phosphopyruvate hydratase complex	CC	3	0	1	1
GO:0001917	photoreceptor inner segment	CC	29	9	0.0253836	1
GO:0008091	spectrin	CC	9	3	0.427173	1
GO:0033116	endoplasmic reticulum-Golgi intermediate compartment membrane	CC	34	5	0.713271	1
GO:0017101	aminoacyl-tRNA synthetase multienzyme complex	CC	4	0	1	1
GO:0097452	GAIT complex	CC	4	1	0.571469	1
GO:0017146	N-methyl-D-aspartate selective glutamate receptor complex	CC	11	5	0.183566	1
GO:0032420	stereocilium	CC	27	8	0.239788	1
GO:0032421	stereocilium bundle	CC	37	11	0.106766	1
GO:0000110	nucleotide-excision repair factor 1 complex	CC	2	0	1	1
GO:0000784	nuclear chromosome, telomeric region	CC	25	3	0.847447	1
GO:0005669	transcription factor TFIID complex	CC	19	1	0.974834	1
GO:0000439	core TFIIH complex	CC	8	1	0.795335	1
GO:0071817	MMXD complex	CC	4	1	0.591182	1
GO:0005637	nuclear inner membrane	CC	43	6	0.822771	1
GO:1902555	endoribonuclease complex	CC	6	0	1	1
GO:1990332	Ire1 complex	CC	1	0	1	1
GO:1990604	IRE1-TRAF2-ASK1 complex	CC	4	2	0.185653	1
GO:1990630	IRE1-RACK1-PP2A complex	CC	2	0	1	1
GO:0001652	granular component	CC	4	0	1	1
GO:0005732	small nucleolar ribonucleoprotein complex	CC	14	3	0.442215	1
GO:0031428	box C/D snoRNP complex	CC	5	2	0.285199	1
GO:0032040	small-subunit processome	CC	30	3	0.909379	1
GO:0044452	nucleolar part	CC	53	4	0.982313	1
GO:0035327	transcriptionally active chromatin	CC	17	3	0.574826	1
GO:0018444	translation release factor complex	CC	1	0	1	1
GO:0031305	integral component of mitochondrial inner membrane	CC	14	2	0.660032	1
GO:0043541	UDP-N-acetylglucosamine transferase complex	CC	2	0	1	1
GO:0035098	ESC/E(Z) complex	CC	15	0	1	1
GO:0045179	apical cortex	CC	7	1	0.699854	1
GO:0043240	Fanconi anaemia nuclear complex	CC	12	3	0.479573	1
GO:0016589	NURF complex	CC	5	1	0.631738	1
GO:0031010	ISWI-type complex	CC	9	1	0.806561	1
GO:0042587	glycogen granule	CC	6	1	0.733021	1
GO:0015935	small ribosomal subunit	CC	59	3	0.99491	1
GO:0022627	cytosolic small ribosomal subunit	CC	35	2	0.973803	1
GO:0001527	microfibril	CC	10	4	0.175368	1
GO:0043205	fibril	CC	13	5	0.136662	1
GO:0032997	Fc receptor complex	CC	2	1	0.160759	1
GO:0032998	Fc-epsilon receptor I complex	CC	2	1	0.160759	1
GO:0005577	fibrinogen complex	CC	8	1	0.708681	1
GO:0005953	CAAX-protein geranylgeranyltransferase complex	CC	2	0	1	1
GO:0005965	protein farnesyltransferase complex	CC	2	0	1	1
GO:0005942	phosphatidylinositol 3-kinase complex	CC	18	3	0.725872	1
GO:0031931	TORC1 complex	CC	6	2	0.560195	1
GO:0031932	TORC2 complex	CC	8	2	0.672889	1
GO:0038201	TOR complex	CC	11	4	0.381132	1
GO:0008043	intracellular ferritin complex	CC	2	1	0.295948	1
GO:0070288	ferritin complex	CC	2	1	0.295948	1
GO:0000782	telomere cap complex	CC	12	2	0.695462	1
GO:0000783	nuclear telomere cap complex	CC	12	2	0.695462	1
GO:0043564	Ku70:Ku80 complex	CC	2	0	1	1
GO:0070419	nonhomologous end joining complex	CC	7	3	0.157158	1
GO:0038037	G-protein coupled receptor dimeric complex	CC	3	2	0.211227	1
GO:0038039	G-protein coupled receptor heterodimeric complex	CC	2	2	0.0916904	1
GO:0097648	G-protein coupled receptor complex	CC	3	2	0.211227	1
GO:1902710	GABA receptor complex	CC	5	2	0.329544	1
GO:1902711	GABA-A receptor complex	CC	4	2	0.232393	1
GO:0060077	inhibitory synapse	CC	9	4	0.120793	1
GO:0060198	clathrin-sculpted vesicle	CC	12	3	0.486003	1
GO:0061200	clathrin-sculpted gamma-aminobutyric acid transport vesicle	CC	8	3	0.262779	1
GO:0061202	clathrin-sculpted gamma-aminobutyric acid transport vesicle membrane	CC	8	3	0.262779	1
GO:0031082	BLOC complex	CC	19	4	0.359985	1
GO:0031083	BLOC-1 complex	CC	14	4	0.195583	1
GO:0030914	STAGA complex	CC	13	2	0.812922	1
GO:0033276	transcription factor TFTC complex	CC	13	1	0.945183	1
GO:0070461	SAGA-type complex	CC	25	2	0.966639	1
GO:0005960	glycine cleavage complex	CC	1	0	1	1
GO:0097386	glial cell projection	CC	10	3	0.335826	1
GO:0097449	astrocyte projection	CC	7	3	0.190355	1
GO:0097450	astrocyte end-foot	CC	2	1	0.371009	1
GO:0000138	Golgi trans cisterna	CC	5	2	0.349497	1
GO:0030112	glycocalyx	CC	2	0	1	1
GO:0070195	growth hormone receptor complex	CC	1	0	1	1
GO:0005922	connexon complex	CC	19	4	0.365708	1
GO:0017109	glutamate-cysteine ligase complex	CC	2	1	0.327905	1
GO:0097546	ciliary base	CC	21	4	0.636688	1
GO:0031512	motile primary cilium	CC	8	0	1	1
GO:1902560	GMP reductase complex	CC	2	0	1	1
GO:0000137	Golgi cis cisterna	CC	6	1	0.792171	1
GO:0017119	Golgi transport complex	CC	11	2	0.617432	1
GO:0090498	extrinsic component of Golgi membrane	CC	2	2	0.0952858	1
GO:0009331	glycerol-3-phosphate dehydrogenase complex	CC	3	0	1	1
GO:0032591	dendritic spine membrane	CC	7	4	0.0669465	1
GO:0045095	keratin filament	CC	84	7	0.704368	1
GO:0070436	Grb2-EGFR complex	CC	2	0	1	1
GO:0044308	axonal spine	CC	2	0	1	1
GO:0032983	kainate selective glutamate receptor complex	CC	7	2	0.481925	1
GO:0038038	G-protein coupled receptor homodimeric complex	CC	1	0	1	1
GO:0048787	presynaptic active zone membrane	CC	1	0	1	1
GO:0035838	growing cell tip	CC	3	1	0.59397	1
GO:0035841	new growing cell tip	CC	2	1	0.512936	1
GO:0051286	cell tip	CC	7	4	0.0557855	1
GO:0060187	cell pole	CC	9	5	0.0446323	1
GO:0035686	sperm fibrous sheath	CC	8	2	0.267139	1
GO:0097057	TRAF2-GSTP1 complex	CC	2	0	1	1
GO:0032300	mismatch repair complex	CC	11	0	1	1
GO:0032301	MutSalpha complex	CC	2	0	1	1
GO:0005672	transcription factor TFIIA complex	CC	5	2	0.224222	1
GO:0005673	transcription factor TFIIE complex	CC	1	0	1	1
GO:0005674	transcription factor TFIIF complex	CC	2	0	1	1
GO:0000126	transcription factor TFIIIB complex	CC	1	0	1	1
GO:0090576	RNA polymerase III transcription factor complex	CC	7	0	1	1
GO:0000127	transcription factor TFIIIC complex	CC	6	0	1	1
GO:0008074	guanylate cyclase complex, soluble	CC	2	2	0.0230053	1
GO:0043265	ectoplasm	CC	1	0	1	1
GO:0000788	nuclear nucleosome	CC	35	6	0.524607	1
GO:0016507	mitochondrial fatty acid beta-oxidation multienzyme complex	CC	2	1	0.36506	1
GO:0036125	fatty acid beta-oxidation multienzyme complex	CC	2	1	0.36506	1
GO:0036117	hyaluranon cable	CC	2	2	0.0398254	1
GO:0031838	haptoglobin-hemoglobin complex	CC	4	0	1	1
GO:0031209	SCAR complex	CC	8	0	1	1
GO:0097228	sperm principal piece	CC	13	5	0.0434707	1
GO:0005797	Golgi medial cisterna	CC	4	1	0.540573	1
GO:0070971	endoplasmic reticulum exit site	CC	9	0	1	1
GO:0032398	MHC class Ib protein complex	CC	1	0	1	1
GO:0005652	nuclear lamina	CC	6	2	0.411317	1
GO:0031085	BLOC-3 complex	CC	2	0	1	1
GO:0061474	phagolysosome membrane	CC	2	0	1	1
GO:0030868	smooth endoplasmic reticulum membrane	CC	6	0	1	1
GO:0097425	smooth endoplasmic reticulum part	CC	6	0	1	1
GO:0000502	proteasome complex	CC	65	12	0.317822	1
GO:0098554	cytoplasmic side of endoplasmic reticulum membrane	CC	2	0	1	1
GO:0036128	CatSper complex	CC	9	3	0.140524	1
GO:0034663	endoplasmic reticulum chaperone complex	CC	3	1	0.349716	1
GO:0046696	lipopolysaccharide receptor complex	CC	5	0	1	1
GO:0030896	checkpoint clamp complex	CC	5	1	0.552226	1
GO:0001931	uropod	CC	8	3	0.258092	1
GO:0031254	cell trailing edge	CC	8	3	0.258092	1
GO:0031597	cytosolic proteasome complex	CC	4	3	0.0122413	1
GO:0016942	insulin-like growth factor binding protein complex	CC	3	3	0.0164522	1
GO:0036454	growth factor complex	CC	3	3	0.0164522	1
GO:0042571	immunoglobulin complex, circulating	CC	1	0	1	1
GO:0071745	IgA immunoglobulin complex	CC	1	0	1	1
GO:0071746	IgA immunoglobulin complex, circulating	CC	1	0	1	1
GO:0071748	monomeric IgA immunoglobulin complex	CC	1	0	1	1
GO:0071749	polymeric IgA immunoglobulin complex	CC	1	0	1	1
GO:0071750	dimeric IgA immunoglobulin complex	CC	1	0	1	1
GO:0071751	secretory IgA immunoglobulin complex	CC	1	0	1	1
GO:0071752	secretory dimeric IgA immunoglobulin complex	CC	1	0	1	1
GO:0071753	IgM immunoglobulin complex	CC	1	0	1	1
GO:0071754	IgM immunoglobulin complex, circulating	CC	1	0	1	1
GO:0071756	pentameric IgM immunoglobulin complex	CC	1	0	1	1
GO:0002193	MAML1-RBP-Jkappa- ICN1 complex	CC	3	0	1	1
GO:0005896	interleukin-6 receptor complex	CC	3	0	1	1
GO:0005900	oncostatin-M receptor complex	CC	2	0	1	1
GO:0032002	interleukin-28 receptor complex	CC	3	1	0.299348	1
GO:0043514	interleukin-12 complex	CC	2	0	1	1
GO:0070743	interleukin-23 complex	CC	2	0	1	1
GO:0042022	interleukin-12 receptor complex	CC	1	0	1	1
GO:0072536	interleukin-23 receptor complex	CC	2	0	1	1
GO:0000801	central element	CC	6	1	0.57408	1
GO:0010369	chromocenter	CC	12	1	0.905145	1
GO:0016602	CCAAT-binding factor complex	CC	4	1	0.581324	1
GO:0043511	inhibin complex	CC	2	0	1	1
GO:0043512	inhibin A complex	CC	2	0	1	1
GO:0043509	activin A complex	CC	1	0	1	1
GO:0048180	activin complex	CC	1	0	1	1
GO:0032937	SREBP-SCAP-Insig complex	CC	3	0	1	1
GO:0005899	insulin receptor complex	CC	3	1	0.686576	1
GO:0005852	eukaryotic translation initiation factor 3 complex	CC	15	0	1	1
GO:0016282	eukaryotic 43S preinitiation complex	CC	15	0	1	1
GO:0008305	integrin complex	CC	30	10	0.0822868	1
GO:0034676	integrin alpha6-beta4 complex	CC	1	0	1	1
GO:0098636	protein complex involved in cell adhesion	CC	30	10	0.0822868	1
GO:0045323	interleukin-1 receptor complex	CC	4	0	1	1
GO:0034665	integrin alpha1-beta1 complex	CC	2	2	0.068683	1
GO:0034666	integrin alpha2-beta1 complex	CC	3	1	0.537157	1
GO:0034667	integrin alpha3-beta1 complex	CC	2	1	0.354082	1
GO:0034669	integrin alpha4-beta7 complex	CC	2	1	0.28704	1
GO:0071062	alphav-beta3 integrin-vitronectin complex	CC	3	2	0.0462348	1
GO:0005927	muscle tendon junction	CC	4	1	0.538855	1
GO:0034677	integrin alpha7-beta1 complex	CC	2	1	0.460055	1
GO:0034679	integrin alpha9-beta1 complex	CC	2	1	0.44193	1
GO:0034687	integrin alphaL-beta2 complex	CC	2	1	0.401849	1
GO:0034683	integrin alphav-beta3 complex	CC	2	2	0.0215775	1
GO:0034684	integrin alphav-beta5 complex	CC	2	1	0.38933	1
GO:0034686	integrin alphav-beta8 complex	CC	2	1	0.272255	1
GO:0035867	alphav-beta3 integrin-IGF-1-IGF1R complex	CC	1	1	0.164371	1
GO:0034678	integrin alpha8-beta1 complex	CC	3	2	0.0792782	1
GO:0034680	integrin alpha10-beta1 complex	CC	2	1	0.307658	1
GO:0034681	integrin alpha11-beta1 complex	CC	2	1	0.467698	1
GO:0005638	lamin filament	CC	5	1	0.712867	1
GO:0005955	calcineurin complex	CC	4	0	1	1
GO:0008287	protein serine/threonine phosphatase complex	CC	44	7	0.803038	1
GO:1903293	phosphatase complex	CC	44	7	0.803038	1
GO:0071665	gamma-catenin-TCF7L2 complex	CC	1	0	1	1
GO:0008282	ATP-sensitive potassium channel complex	CC	3	1	0.312418	1
GO:0097443	sorting endosome	CC	3	0	1	1
GO:0005606	laminin-1 complex	CC	7	2	0.562859	1
GO:0043256	laminin complex	CC	10	3	0.403263	1
GO:0005610	laminin-5 complex	CC	4	1	0.625107	1
GO:0043259	laminin-10 complex	CC	3	1	0.610031	1
GO:0043260	laminin-11 complex	CC	3	0	1	1
GO:0005607	laminin-2 complex	CC	2	2	0.0564184	1
GO:0043257	laminin-8 complex	CC	1	1	0.294239	1
GO:0005608	laminin-3 complex	CC	2	0	1	1
GO:0044194	cytolytic granule	CC	4	1	0.592414	1
GO:0005639	integral component of nuclear inner membrane	CC	13	4	0.161891	1
GO:0031229	intrinsic component of nuclear inner membrane	CC	13	4	0.161891	1
GO:0044453	nuclear membrane part	CC	14	4	0.185545	1
GO:0070421	DNA ligase III-XRCC1 complex	CC	1	0	1	1
GO:0005958	DNA-dependent protein kinase-DNA ligase 4 complex	CC	4	2	0.237644	1
GO:0032807	DNA ligase IV complex	CC	2	1	0.461491	1
GO:0044220	host cell perinuclear region of cytoplasm	CC	1	0	1	1
GO:0097013	phagocytic vesicle lumen	CC	1	0	1	1
GO:0000407	pre-autophagosomal structure	CC	34	3	0.982256	1
GO:0001674	female germ cell nucleus	CC	5	1	0.734103	1
GO:0042585	germinal vesicle	CC	3	1	0.559193	1
GO:0032444	activin responsive factor complex	CC	3	0	1	1
GO:0071141	SMAD protein complex	CC	5	1	0.718803	1
GO:0071144	SMAD2-SMAD3 protein complex	CC	2	1	0.428366	1
GO:0035145	exon-exon junction complex	CC	20	5	0.357354	1
GO:0048269	methionine adenosyltransferase complex	CC	2	0	1	1
GO:0033269	internode region of axon	CC	3	1	0.624664	1
GO:0000808	origin recognition complex	CC	9	2	0.457269	1
GO:0005664	nuclear origin of replication recognition complex	CC	9	2	0.457269	1
GO:0042555	MCM complex	CC	11	3	0.324622	1
GO:0005658	alpha DNA polymerase:primase complex	CC	3	1	0.350087	1
GO:0002079	inner acrosomal membrane	CC	4	0	1	1
GO:0017090	meprin A complex	CC	1	0	1	1
GO:0043527	tRNA methyltransferase complex	CC	3	1	0.374083	1
GO:0042405	nuclear inclusion body	CC	9	1	0.854599	1
GO:0005712	chiasma	CC	2	0	1	1
GO:0032389	MutLalpha complex	CC	4	0	1	1
GO:0019008	molybdopterin synthase complex	CC	2	1	0.305328	1
GO:0030870	Mre11 complex	CC	6	0	1	1
GO:0016459	myosin complex	CC	62	17	0.0965244	1
GO:0032302	MutSbeta complex	CC	2	0	1	1
GO:0016461	unconventional myosin complex	CC	8	1	0.85495	1
GO:0070701	mucus layer	CC	1	1	0.340047	1
GO:0070702	inner mucus layer	CC	1	1	0.340047	1
GO:0070703	outer mucus layer	CC	1	1	0.340047	1
GO:0032982	myosin filament	CC	21	5	0.360038	1
GO:0031523	Myb complex	CC	1	0	1	1
GO:0005859	muscle myosin complex	CC	18	3	0.486535	1
GO:0005863	striated muscle myosin thick filament	CC	3	0	1	1
GO:0014705	C zone	CC	1	0	1	1
GO:0016460	myosin II complex	CC	24	4	0.588021	1
GO:0005826	actomyosin contractile ring	CC	5	1	0.754191	1
GO:0097513	myosin II filament	CC	3	0	1	1
GO:0045160	myosin I complex	CC	1	0	1	1
GO:0060171	stereocilium membrane	CC	3	1	0.650179	1
GO:0032433	filopodium tip	CC	9	4	0.125829	1
GO:0032593	insulin-responsive compartment	CC	7	0	1	1
GO:0031477	myosin VII complex	CC	1	0	1	1
GO:0072357	PTW/PP1 phosphatase complex	CC	7	1	0.808282	1
GO:0005854	nascent polypeptide-associated complex	CC	1	0	1	1
GO:0042382	paraspeckles	CC	5	0	1	1
GO:0005846	nuclear cap binding complex	CC	2	0	1	1
GO:0000164	protein phosphatase type 1 complex	CC	8	1	0.78861	1
GO:0005747	mitochondrial respiratory chain complex I	CC	39	1	0.998478	1
GO:0030964	NADH dehydrogenase complex	CC	39	1	0.998478	1
GO:0045271	respiratory chain complex I	CC	39	1	0.998478	1
GO:0000145	exocyst	CC	16	5	0.315882	1
GO:0022625	cytosolic large ribosomal subunit	CC	49	8	0.499298	1
GO:0005883	neurofilament	CC	9	2	0.660237	1
GO:0033596	TSC1-TSC2 complex	CC	3	1	0.494554	1
GO:0031235	intrinsic component of the cytoplasmic side of the plasma membrane	CC	14	2	0.881601	1
GO:0035101	FACT complex	CC	2	1	0.388738	1
GO:1990425	ryanodine receptor complex	CC	1	0	1	1
GO:0030014	CCR4-NOT complex	CC	15	3	0.519967	1
GO:0097504	Gemini of coiled bodies	CC	10	0	1	1
GO:0036056	filtration diaphragm	CC	8	1	0.803237	1
GO:0036057	slit diaphragm	CC	8	1	0.803237	1
GO:0031616	spindle pole centrosome	CC	10	2	0.612691	1
GO:0070826	paraferritin complex	CC	1	0	1	1
GO:0071204	histone pre-mRNA 3'end processing complex	CC	6	1	0.616356	1
GO:0031080	nuclear pore outer ring	CC	10	4	0.056512	1
GO:0044615	nuclear pore nuclear basket	CC	4	1	0.571215	1
GO:0035805	egg coat	CC	1	0	1	1
GO:0098595	perivitelline space	CC	1	0	1	1
GO:0031240	external side of cell outer membrane	CC	1	1	0.153075	1
GO:0016222	procollagen-proline 4-dioxygenase complex	CC	3	0	1	1
GO:0000235	astral microtubule	CC	3	0	1	1
GO:0005818	aster	CC	3	0	1	1
GO:0071797	LUBAC complex	CC	5	1	0.680942	1
GO:1990452	Parkin-FBXW7-Cul1 ubiquitin ligase complex	CC	3	2	0.198906	1
GO:0036024	protein C inhibitor-TMPRSS7 complex	CC	1	0	1	1
GO:0036025	protein C inhibitor-TMPRSS11E complex	CC	1	0	1	1
GO:0036026	protein C inhibitor-PLAT complex	CC	1	0	1	1
GO:0036027	protein C inhibitor-PLAU complex	CC	1	0	1	1
GO:0036028	protein C inhibitor-thrombin complex	CC	1	0	1	1
GO:0036029	protein C inhibitor-KLK3 complex	CC	1	0	1	1
GO:0036030	protein C inhibitor-plasma kallikrein complex	CC	1	0	1	1
GO:0097179	protease inhibitor complex	CC	1	0	1	1
GO:0097180	serine protease inhibitor complex	CC	1	0	1	1
GO:0097181	protein C inhibitor-coagulation factor V complex	CC	1	0	1	1
GO:0097182	protein C inhibitor-coagulation factor Xa complex	CC	1	0	1	1
GO:0097183	protein C inhibitor-coagulation factor XI complex	CC	1	0	1	1
GO:0005663	DNA replication factor C complex	CC	6	1	0.679151	1
GO:0043626	PCNA complex	CC	1	0	1	1
GO:0044796	DNA polymerase processivity factor complex	CC	1	0	1	1
GO:0000815	ESCRT III complex	CC	9	1	0.835736	1
GO:0036452	ESCRT complex	CC	20	5	0.287976	1
GO:0032045	guanyl-nucleotide exchange factor complex	CC	7	1	0.808569	1
GO:0030956	glutamyl-tRNA(Gln) amidotransferase complex	CC	3	0	1	1
GO:0005779	integral component of peroxisomal membrane	CC	13	2	0.689247	1
GO:0031231	intrinsic component of peroxisomal membrane	CC	13	2	0.689247	1
GO:0016272	prefoldin complex	CC	6	1	0.695462	1
GO:0005945	6-phosphofructokinase complex	CC	2	0	1	1
GO:0000308	cytoplasmic cyclin-dependent protein kinase holoenzyme complex	CC	2	0	1	1
GO:0005914	spot adherens junction	CC	1	0	1	1
GO:0005964	phosphorylase kinase complex	CC	3	0	1	1
GO:0000506	glycosylphosphatidylinositol-N-acetylglucosaminyltransferase (GPI-GnT) complex	CC	6	1	0.616318	1
GO:0035032	phosphatidylinositol 3-kinase complex, class III	CC	5	0	1	1
GO:0005943	phosphatidylinositol 3-kinase complex, class IA	CC	2	1	0.386926	1
GO:0097651	phosphatidylinositol 3-kinase complex, class I	CC	5	2	0.283542	1
GO:0005944	phosphatidylinositol 3-kinase complex, class IB	CC	3	1	0.498489	1
GO:0002133	polycystin complex	CC	2	0	1	1
GO:0071458	integral component of cytoplasmic side of endoplasmic reticulum membrane	CC	6	1	0.731619	1
GO:0002116	semaphorin receptor complex	CC	6	3	0.281179	1
GO:0000176	nuclear exosome (RNase complex)	CC	10	1	0.790175	1
GO:0000178	exosome (RNase complex)	CC	21	2	0.834741	1
GO:0097227	sperm annulus	CC	2	0	1	1
GO:0043625	delta DNA polymerase complex	CC	2	0	1	1
GO:0008622	epsilon DNA polymerase complex	CC	5	1	0.5993	1
GO:0005665	DNA-directed RNA polymerase II, core complex	CC	16	1	0.92573	1
GO:0005736	DNA-directed RNA polymerase I complex	CC	13	0	1	1
GO:0000159	protein phosphatase type 2A complex	CC	19	4	0.593877	1
GO:0030289	protein phosphatase 4 complex	CC	5	0	1	1
GO:1990077	primosome complex	CC	2	0	1	1
GO:0031588	AMP-activated protein kinase complex	CC	12	4	0.150212	1
GO:0005952	cAMP-dependent protein kinase complex	CC	8	3	0.24212	1
GO:0044299	C-fiber	CC	4	0	1	1
GO:0045098	type III intermediate filament	CC	2	0	1	1
GO:0002189	ribose phosphate diphosphokinase complex	CC	2	0	1	1
GO:0097209	epidermal lamellar body	CC	4	1	0.317405	1
GO:0070765	gamma-secretase complex	CC	3	1	0.359446	1
GO:0005839	proteasome core complex	CC	20	1	0.980972	1
GO:0019773	proteasome core complex, alpha-subunit complex	CC	8	0	1	1
GO:1990111	spermatoproteasome complex	CC	5	0	1	1
GO:0005838	proteasome regulatory particle	CC	16	4	0.191485	1
GO:0022624	proteasome accessory complex	CC	23	6	0.0891333	1
GO:0031595	nuclear proteasome complex	CC	2	1	0.287432	1
GO:0008541	proteasome regulatory particle, lid subcomplex	CC	2	1	0.284311	1
GO:0008540	proteasome regulatory particle, base subcomplex	CC	4	1	0.420813	1
GO:0008537	proteasome activator complex	CC	3	1	0.375967	1
GO:0044292	dendrite terminus	CC	9	2	0.639886	1
GO:0044294	dendritic growth cone	CC	3	1	0.677176	1
GO:0072534	perineuronal net	CC	2	1	0.454997	1
GO:0034388	Pwp2p-containing subcomplex of 90S preribosome	CC	6	0	1	1
GO:0016593	Cdc73/Paf1 complex	CC	7	1	0.669941	1
GO:0060199	clathrin-sculpted glutamate transport vesicle	CC	4	1	0.63954	1
GO:0060200	clathrin-sculpted acetylcholine transport vesicle	CC	3	1	0.516956	1
GO:0060201	clathrin-sculpted acetylcholine transport vesicle membrane	CC	3	1	0.516956	1
GO:0060203	clathrin-sculpted glutamate transport vesicle membrane	CC	4	1	0.63954	1
GO:0070081	clathrin-sculpted monoamine transport vesicle	CC	5	1	0.621588	1
GO:0070083	clathrin-sculpted monoamine transport vesicle membrane	CC	5	1	0.621588	1
GO:0010009	cytoplasmic side of endosome membrane	CC	3	0	1	1
GO:0098559	cytoplasmic side of early endosome membrane	CC	2	0	1	1
GO:0032585	multivesicular body membrane	CC	7	1	0.763065	1
GO:0000798	nuclear cohesin complex	CC	5	1	0.584622	1
GO:0008278	cohesin complex	CC	10	1	0.822138	1
GO:0030893	meiotic cohesin complex	CC	6	1	0.656115	1
GO:0034991	nuclear meiotic cohesin complex	CC	5	1	0.584622	1
GO:0071942	XPC complex	CC	2	0	1	1
GO:0033061	DNA recombinase mediator complex	CC	7	1	0.772769	1
GO:0033063	Rad51B-Rad51C-Rad51D-XRCC2 complex	CC	4	1	0.572844	1
GO:0033065	Rad51C-XRCC3 complex	CC	2	0	1	1
GO:0048476	Holliday junction resolvase complex	CC	2	0	1	1
GO:0033186	CAF-1 complex	CC	3	0	1	1
GO:0048188	Set1C/COMPASS complex	CC	8	0	1	1
GO:0033165	interphotoreceptor matrix	CC	1	0	1	1
GO:0016035	zeta DNA polymerase complex	CC	2	0	1	1
GO:0060342	photoreceptor inner segment membrane	CC	2	0	1	1
GO:0005785	signal recognition particle receptor complex	CC	3	1	0.395111	1
GO:0033291	eukaryotic 80S initiation complex	CC	1	1	0.120965	1
GO:0070992	translation initiation complex	CC	1	1	0.120965	1
GO:0000421	autophagic vacuole membrane	CC	22	2	0.926909	1
GO:0071159	NF-kappaB complex	CC	1	0	1	1
GO:0042272	nuclear RNA export factor complex	CC	1	0	1	1
GO:0001518	voltage-gated sodium channel complex	CC	14	1	0.914477	1
GO:0034706	sodium channel complex	CC	17	1	0.955975	1
GO:0005895	interleukin-5 receptor complex	CC	1	0	1	1
GO:0005749	mitochondrial respiratory chain complex II, succinate dehydrogenase complex (ubiquinone)	CC	4	1	0.632396	1
GO:0045257	succinate dehydrogenase complex (ubiquinone)	CC	4	1	0.632396	1
GO:0045273	respiratory chain complex II	CC	4	1	0.632396	1
GO:0045281	succinate dehydrogenase complex	CC	4	1	0.632396	1
GO:0045283	fumarate reductase complex	CC	4	1	0.632396	1
GO:0016012	sarcoglycan complex	CC	6	2	0.353552	1
GO:0055087	Ski complex	CC	3	0	1	1
GO:0031467	Cul7-RING ubiquitin ligase complex	CC	4	1	0.54309	1
GO:0070821	tertiary granule membrane	CC	2	1	0.348543	1
GO:0071565	nBAF complex	CC	14	3	0.657126	1
GO:0005726	perichromatin fibrils	CC	4	0	1	1
GO:0032797	SMN complex	CC	10	0	1	1
GO:0034719	SMN-Sm protein complex	CC	16	1	0.906176	1
GO:0070032	synaptobrevin 2-SNAP-25-syntaxin-1a-complexin I complex	CC	4	2	0.230037	1
GO:0019185	snRNA-activating protein complex	CC	1	1	0.0876189	1
GO:0005685	U1 snRNP	CC	14	2	0.687031	1
GO:0030532	small nuclear ribonucleoprotein complex	CC	43	4	0.957102	1
GO:0005686	U2 snRNP	CC	6	1	0.68836	1
GO:0005683	U7 snRNP	CC	7	0	1	1
GO:0005687	U4 snRNP	CC	9	1	0.834117	1
GO:0000243	commitment complex	CC	1	1	0.116225	1
GO:0071004	U2-type prespliceosome	CC	2	1	0.268044	1
GO:0071010	prespliceosome	CC	2	1	0.268044	1
GO:0005682	U5 snRNP	CC	9	1	0.841222	1
GO:0046540	U4/U6 x U5 tri-snRNP complex	CC	10	0	1	1
GO:0071011	precatalytic spliceosome	CC	4	1	0.485608	1
GO:0097525	spliceosomal snRNP complex	CC	10	0	1	1
GO:0097526	spliceosomal tri-snRNP complex	CC	10	0	1	1
GO:0016013	syntrophin complex	CC	3	1	0.613285	1
GO:0031315	extrinsic component of mitochondrial outer membrane	CC	2	1	0.356038	1
GO:0032437	cuticular plate	CC	4	2	0.128698	1
GO:0005786	signal recognition particle, endoplasmic reticulum targeting	CC	6	0	1	1
GO:0048500	signal recognition particle	CC	6	0	1	1
GO:0005784	Sec61 translocon complex	CC	2	0	1	1
GO:0071256	translocon complex	CC	2	0	1	1
GO:0072687	meiotic spindle	CC	4	1	0.597386	1
GO:0036398	TCR signalosome	CC	1	0	1	1
GO:0070033	synaptobrevin 2-SNAP-25-syntaxin-1a-complexin II complex	CC	3	1	0.549204	1
GO:0070044	synaptobrevin 2-SNAP-25-syntaxin-1a complex	CC	3	1	0.464939	1
GO:0032044	DSIF complex	CC	2	0	1	1
GO:0000177	cytoplasmic exosome (RNase complex)	CC	9	1	0.778786	1
GO:0045025	mitochondrial degradosome	CC	2	1	0.259208	1
GO:0036449	microtubule minus-end	CC	3	1	0.601919	1
GO:0035579	specific granule membrane	CC	1	0	1	1
GO:0000802	transverse filament	CC	1	1	0.136729	1
GO:0032009	early phagosome	CC	4	0	1	1
GO:0000125	PCAF complex	CC	6	1	0.735424	1
GO:0070761	pre-snoRNP complex	CC	6	1	0.727206	1
GO:0033193	Lsd1/2 complex	CC	1	0	1	1
GO:0042825	TAP complex	CC	3	3	0.0452434	1
GO:0035068	micro-ribonucleoprotein complex	CC	7	1	0.806263	1
GO:0070578	RISC-loading complex	CC	6	1	0.747789	1
GO:0070722	Tle3-Aes complex	CC	1	1	0.343301	1
GO:0090571	RNA polymerase II transcription repressor complex	CC	2	1	0.426611	1
GO:0030891	VCB complex	CC	4	0	1	1
GO:0070449	elongin complex	CC	2	0	1	1
GO:0031462	Cul2-RING ubiquitin ligase complex	CC	7	0	1	1
GO:0031466	Cul5-RING ubiquitin ligase complex	CC	6	0	1	1
GO:0005697	telomerase holoenzyme complex	CC	5	1	0.767407	1
GO:0000333	telomerase catalytic core complex	CC	1	1	0.355015	1
GO:0031379	RNA-directed RNA polymerase complex	CC	2	1	0.431477	1
GO:1990572	TERT-RMRP complex	CC	1	1	0.355015	1
GO:0097165	nuclear stress granule	CC	1	0	1	1
GO:0035354	Toll-like receptor 1-Toll-like receptor 2 protein complex	CC	2	0	1	1
GO:0035355	Toll-like receptor 2-Toll-like receptor 6 protein complex	CC	2	0	1	1
GO:0036020	endolysosome membrane	CC	2	0	1	1
GO:0030008	TRAPP complex	CC	5	1	0.478525	1
GO:1990071	TRAPPII protein complex	CC	1	0	1	1
GO:0005861	troponin complex	CC	8	1	0.740016	1
GO:0031463	Cul3-RING ubiquitin ligase complex	CC	23	4	0.525936	1
GO:0031298	replication fork protection complex	CC	2	0	1	1
GO:0009330	DNA topoisomerase complex (ATP-hydrolyzing)	CC	2	0	1	1
GO:0019035	viral integration complex	CC	1	0	1	1
GO:0005862	muscle thin filament tropomyosin	CC	4	0	1	1
GO:0000813	ESCRT I complex	CC	9	3	0.235735	1
GO:0005827	polar microtubule	CC	5	1	0.757031	1
GO:0030990	intraciliary transport particle	CC	28	2	0.95814	1
GO:0030991	intraciliary transport particle A	CC	7	0	1	1
GO:0031371	ubiquitin conjugating enzyme complex	CC	8	1	0.722299	1
GO:0033503	HULC complex	CC	4	0	1	1
GO:0001650	fibrillar center	CC	2	0	1	1
GO:1990356	sumoylated E2 ligase complex	CC	1	0	1	1
GO:0031372	UBC13-MMS2 complex	CC	2	0	1	1
GO:0035370	UBC13-UEV1A complex	CC	2	1	0.341996	1
GO:0005596	collagen type XIV trimer	CC	1	0	1	1
GO:0002139	stereocilia coupling link	CC	4	2	0.228544	1
GO:0002141	stereocilia ankle link	CC	4	2	0.228544	1
GO:0002142	stereocilia ankle link complex	CC	4	2	0.228544	1
GO:1990075	periciliary membrane compartment	CC	5	3	0.0834696	1
GO:0044393	microspike	CC	2	1	0.392111	1
GO:0097454	Schwann cell microvillus	CC	1	1	0.285301	1
GO:0032021	NELF complex	CC	4	1	0.660256	1
GO:0002081	outer acrosomal membrane	CC	3	1	0.387726	1
GO:0070775	H3 histone acetyltransferase complex	CC	7	0	1	1
GO:0070776	MOZ/MORF histone acetyltransferase complex	CC	7	0	1	1
GO:0034045	pre-autophagosomal structure membrane	CC	14	2	0.871718	1
GO:0071818	BAT3 complex	CC	2	1	0.575161	1
GO:0072379	ER membrane insertion complex	CC	2	1	0.575161	1
GO:0000346	transcription export complex	CC	12	1	0.918892	1
GO:0005688	U6 snRNP	CC	3	0	1	1
GO:0032039	integrator complex	CC	13	3	0.476383	1
GO:0030992	intraciliary transport particle B	CC	18	2	0.790898	1
GO:0060091	kinocilium	CC	5	1	0.507739	1
GO:0097541	axonemal basal plate	CC	2	0	1	1
GO:0035363	histone locus body	CC	4	0	1	1
GO:0009368	endopeptidase Clp complex	CC	2	0	1	1
GO:0000812	Swr1 complex	CC	9	1	0.900117	1
GO:0035517	PR-DUB complex	CC	2	1	0.302607	1
GO:0005656	nuclear pre-replicative complex	CC	1	0	1	1
GO:0031261	DNA replication preinitiation complex	CC	1	0	1	1
GO:0036387	pre-replicative complex	CC	1	0	1	1
GO:0000306	extrinsic component of vacuolar membrane	CC	2	1	0.491333	1
GO:0034273	ATG1/UKL1 signaling complex	CC	5	0	1	1
GO:0070969	ULK1-ATG13-FIP200 complex	CC	4	0	1	1
GO:0097629	extrinsic component of omegasome membrane	CC	3	0	1	1
GO:0097632	extrinsic component of pre-autophagosomal structure membrane	CC	2	0	1	1
GO:0097635	extrinsic component of autophagic vacuole membrane	CC	2	1	0.491333	1
GO:1903349	omegasome membrane	CC	4	0	1	1
GO:1990462	omegasome	CC	4	0	1	1
GO:0005969	serine-pyruvate aminotransferase complex	CC	1	0	1	1
GO:0000124	SAGA complex	CC	5	0	1	1
GO:0005677	chromatin silencing complex	CC	7	1	0.81863	1
GO:0031213	RSF complex	CC	2	0	1	1
GO:1990031	pinceau fiber	CC	1	1	0.348184	1
GO:0033588	Elongator holoenzyme complex	CC	6	1	0.662243	1
GO:0000347	THO complex	CC	5	0	1	1
GO:0000445	THO complex part of transcription export complex	CC	5	0	1	1
GO:0030688	preribosome, small subunit precursor	CC	6	1	0.74473	1
GO:0030692	Noc4p-Nop14p complex	CC	2	0	1	1
GO:0002945	cyclin K-CDK13 complex	CC	2	0	1	1
GO:0071986	Ragulator complex	CC	6	1	0.588458	1
GO:0071541	eukaryotic translation initiation factor 3 complex, eIF3m	CC	7	0	1	1
GO:0035577	azurophil granule membrane	CC	1	0	1	1
GO:0098594	mucin granule	CC	1	0	1	1
GO:0034271	phosphatidylinositol 3-kinase complex, class III, type I	CC	2	0	1	1
GO:0034272	phosphatidylinositol 3-kinase complex, class III, type II	CC	2	0	1	1
GO:0042765	GPI-anchor transamidase complex	CC	5	1	0.491505	1
GO:0005828	kinetochore microtubule	CC	6	3	0.101865	1
GO:0042709	succinate-CoA ligase complex	CC	2	0	1	1
GO:0045244	succinate-CoA ligase complex (GDP-forming)	CC	2	0	1	1
GO:0002944	cyclin K-CDK12 complex	CC	2	0	1	1
GO:0031501	mannosyltransferase complex	CC	3	0	1	1
GO:0033185	dolichol-phosphate-mannose synthase complex	CC	3	0	1	1
GO:0032449	CBM complex	CC	3	0	1	1
GO:0048788	presynaptic cytoskeletal matrix assembled at active zones	CC	2	0	1	1
GO:0000120	RNA polymerase I transcription factor complex	CC	4	1	0.482355	1
GO:0070860	RNA polymerase I core factor complex	CC	1	1	0.117228	1
GO:0031313	extrinsic component of endosome membrane	CC	4	0	1	1
GO:0008280	cohesin core heterodimer	CC	1	0	1	1
GO:0071001	U4/U6 snRNP	CC	4	0	1	1
GO:0034274	Atg12-Atg5-Atg16 complex	CC	3	1	0.500666	1
GO:0097451	glial limiting end-foot	CC	1	0	1	1
GO:0005873	plus-end kinesin complex	CC	2	0	1	1
GO:0016939	kinesin II complex	CC	3	1	0.386597	1
GO:0097361	CIA complex	CC	4	1	0.631326	1
GO:0044302	dentate gyrus mossy fiber	CC	1	1	0.291529	1
GO:0002178	palmitoyltransferase complex	CC	7	1	0.630188	1
GO:0017059	serine C-palmitoyltransferase complex	CC	6	1	0.582005	1
GO:0031211	endoplasmic reticulum palmitoyltransferase complex	CC	6	1	0.582005	1
GO:0001740	Barr body	CC	3	0	1	1
GO:0097422	tubular endosome	CC	5	0	1	1
GO:0070552	BRISC complex	CC	3	0	1	1
GO:0036396	MIS complex	CC	3	0	1	1
GO:0045293	mRNA editing complex	CC	3	0	1	1
GO:0030127	COPII vesicle coat	CC	8	1	0.750414	1
GO:0072546	ER membrane protein complex	CC	9	1	0.793498	1
GO:1902937	inward rectifier potassium channel complex	CC	1	1	0.32267	1
GO:1990454	L-type voltage-gated calcium channel complex	CC	1	1	0.32267	1
GO:0005691	U6atac snRNP	CC	1	0	1	1
GO:0005787	signal peptidase complex	CC	3	0	1	1
GO:0005742	mitochondrial outer membrane translocase complex	CC	8	2	0.310851	1
GO:1990393	3M complex	CC	4	1	0.65074	1
GO:0034066	RIC1-RGP1 guanyl-nucleotide exchange factor complex	CC	2	0	1	1
GO:0044599	AP-5 adaptor complex	CC	1	0	1	1
GO:0000796	condensin complex	CC	6	1	0.699787	1
GO:0000797	condensin core heterodimer	CC	1	0	1	1
GO:0031251	PAN complex	CC	2	0	1	1
GO:0097140	BIM-BCL-xl complex	CC	1	1	0.253902	1
GO:0097141	BIM-BCL-2 complex	CC	1	1	0.253902	1
GO:0031510	SUMO activating enzyme complex	CC	2	0	1	1
GO:0070442	integrin alphaIIb-beta3 complex	CC	1	1	0.324843	1
GO:0005885	Arp2/3 protein complex	CC	11	1	0.886943	1
GO:0034457	Mpp10 complex	CC	3	0	1	1
GO:0000314	organellar small ribosomal subunit	CC	22	1	0.967022	1
GO:0005763	mitochondrial small ribosomal subunit	CC	22	1	0.967022	1
GO:0005655	nucleolar ribonuclease P complex	CC	7	1	0.643487	1
GO:0030677	ribonuclease P complex	CC	7	1	0.643487	1
GO:0030678	mitochondrial ribonuclease P complex	CC	1	1	0.138706	1
GO:0030681	multimeric ribonuclease P complex	CC	7	1	0.643487	1
GO:0061574	ASAP complex	CC	3	0	1	1
GO:0008352	katanin complex	CC	1	0	1	1
GO:0000229	cytoplasmic chromosome	CC	2	0	1	1
GO:0000789	cytoplasmic chromatin	CC	1	0	1	1
GO:1990246	uniplex complex	CC	5	1	0.60719	1
GO:0031262	Ndc80 complex	CC	4	0	1	1
GO:0005744	mitochondrial inner membrane presequence translocase complex	CC	5	0	1	1
GO:0016028	rhabdomere	CC	1	0	1	1
GO:0031074	nucleocytoplasmic shuttling complex	CC	2	0	1	1
GO:0042564	NLS-dependent protein nuclear import complex	CC	1	0	1	1
GO:0032777	Piccolo NuA4 histone acetyltransferase complex	CC	4	2	0.135466	1
GO:0032299	ribonuclease H2 complex	CC	3	0	1	1
GO:0035339	SPOTS complex	CC	2	0	1	1
GO:0005879	axonemal microtubule	CC	3	0	1	1
GO:0032280	symmetric synapse	CC	1	0	1	1
GO:0070618	Grb2-Sos complex	CC	1	0	1	1
GO:0034448	EGO complex	CC	3	0	1	1
GO:1990131	Gtr1-Gtr2 GTPase complex	CC	3	0	1	1
GO:0098536	deuterosome	CC	5	1	0.530721	1
GO:0000172	ribonuclease MRP complex	CC	2	0	1	1
GO:0070554	synaptobrevin 2-SNAP-25-syntaxin-3-complexin complex	CC	2	1	0.550814	1
GO:0009841	mitochondrial endopeptidase Clp complex	CC	1	0	1	1
GO:0044322	endoplasmic reticulum quality control compartment	CC	4	0	1	1
GO:0000214	tRNA-intron endonuclease complex	CC	3	0	1	1
GO:0071546	pi-body	CC	6	2	0.19424	1
GO:0071547	piP-body	CC	5	3	0.0163327	1
GO:0034098	Cdc48p-Npl4p-Ufd1p AAA ATPase complex	CC	4	0	1	1
GO:0033553	rDNA heterochromatin	CC	3	0	1	1
GO:0008623	CHRAC	CC	2	0	1	1
GO:0016590	ACF complex	CC	1	0	1	1
GO:0000262	mitochondrial chromosome	CC	1	0	1	1
GO:0031084	BLOC-2 complex	CC	3	0	1	1
GO:0000444	MIS12/MIND type complex	CC	4	0	1	1
GO:0000814	ESCRT II complex	CC	2	1	0.248101	1
GO:0031618	nuclear pericentric heterochromatin	CC	4	0	1	1
GO:1990072	TRAPPIII protein complex	CC	1	0	1	1
GO:0097539	ciliary transition fiber	CC	5	1	0.704016	1
GO:0030981	cortical microtubule cytoskeleton	CC	2	1	0.424013	1
GO:0033010	paranodal junction	CC	4	1	0.674191	1
GO:0071146	SMAD3-SMAD4 protein complex	CC	1	0	1	1
GO:0030915	Smc5-Smc6 complex	CC	7	2	0.340783	1
GO:0017177	glucosidase II complex	CC	1	0	1	1
GO:0034992	microtubule organizing center attachment site	CC	7	3	0.187038	1
GO:0034993	LINC complex	CC	7	3	0.187038	1
GO:0070545	PeBoW complex	CC	3	0	1	1
GO:0030849	autosome	CC	2	0	1	1
GO:0000799	nuclear condensin complex	CC	1	0	1	1
GO:0031592	centrosomal corona	CC	1	1	0.339183	1
GO:0060053	neurofilament cytoskeleton	CC	2	0	1	1
GO:0030897	HOPS complex	CC	12	2	0.597545	1
GO:0070652	HAUS complex	CC	7	0	1	1
GO:0032116	SMC loading complex	CC	2	0	1	1
GO:0071595	Nem1-Spo7 phosphatase complex	CC	2	1	0.322228	1
GO:0033167	ARC complex	CC	1	0	1	1
GO:0035061	interchromatin granule	CC	1	0	1	1
GO:0034423	autophagic vacuole lumen	CC	1	0	1	1
GO:0001401	mitochondrial sorting and assembly machinery complex	CC	1	0	1	1
GO:0034455	t-UTP complex	CC	4	0	1	1
GO:0005690	U4atac snRNP	CC	1	0	1	1
GO:0097598	sperm cytoplasmic droplet	CC	1	0	1	1
GO:0097229	sperm end piece	CC	1	1	0.133916	1
GO:0010370	perinucleolar chromocenter	CC	1	0	1	1
GO:0042719	mitochondrial intermembrane space protein transporter complex	CC	5	1	0.629941	1
GO:0097433	dense body	CC	2	2	0.114787	1
GO:0033263	CORVET complex	CC	1	0	1	1
GO:0036038	TCTN-B9D complex	CC	13	1	0.919655	1
GO:0097543	ciliary inversin compartment	CC	2	0	1	1
GO:0070685	macropinocytic cup	CC	1	0	1	1
GO:0009360	DNA polymerase III complex	CC	1	0	1	1
GO:0071006	U2-type catalytic step 1 spliceosome	CC	1	0	1	1
GO:0071012	catalytic step 1 spliceosome	CC	1	0	1	1
GO:0032545	CURI complex	CC	2	0	1	1
GO:0034456	UTP-C complex	CC	2	0	1	1
GO:0090537	CERF complex	CC	1	0	1	1
GO:0070877	microprocessor complex	CC	2	0	1	1
GO:1903095	ribonuclease III complex	CC	2	0	1	1
GO:0070695	FHF complex	CC	5	2	0.176606	1
GO:0030895	apolipoprotein B mRNA editing enzyme complex	CC	3	1	0.234427	1
GO:0071561	nucleus-vacuole junction	CC	1	0	1	1
GO:0031414	N-terminal protein acetyltransferase complex	CC	9	2	0.492378	1
GO:0031416	NatB complex	CC	2	1	0.378848	1
GO:0005731	nucleolus organizer region	CC	1	0	1	1
GO:0030874	nucleolar chromatin	CC	1	0	1	1
GO:0005724	nuclear telomeric heterochromatin	CC	2	0	1	1
GO:0031933	telomeric heterochromatin	CC	3	1	0.489859	1
GO:0000221	vacuolar proton-transporting V-type ATPase, V1 domain	CC	1	0	1	1
GO:0032426	stereocilium bundle tip	CC	8	3	0.124538	1
GO:0031429	box H/ACA snoRNP complex	CC	1	0	1	1
GO:0072588	box H/ACA RNP complex	CC	2	0	1	1
GO:0045092	interleukin-18 receptor complex	CC	1	0	1	1
GO:0031515	tRNA (m1A) methyltransferase complex	CC	2	1	0.269779	1
GO:0072487	MSL complex	CC	3	0	1	1
GO:0033644	host cell membrane	CC	1	0	1	1
GO:0044218	other organism cell membrane	CC	1	0	1	1
GO:0044221	host cell synapse	CC	1	0	1	1
GO:0044231	host cell presynaptic membrane	CC	1	0	1	1
GO:0044279	other organism membrane	CC	1	0	1	1
GO:0072556	other organism presynaptic membrane	CC	1	0	1	1
GO:0000408	EKC/KEOPS complex	CC	3	1	0.354604	1
GO:0070772	PAS complex	CC	1	0	1	1
GO:0008275	gamma-tubulin small complex	CC	1	0	1	1
GO:0032783	ELL-EAF complex	CC	2	0	1	1
GO:0034506	chromosome, centromeric core domain	CC	1	0	1	1
GO:0070390	transcription export complex 2	CC	1	0	1	1
GO:0071819	DUBm complex	CC	2	0	1	1
GO:0031260	pseudopodium membrane	CC	1	0	1	1
GO:0005954	calcium- and calmodulin-dependent protein kinase complex	CC	1	0	1	1
GO:0071821	FANCM-MHF complex	CC	3	1	0.518004	1
GO:0044609	DBIRD complex	CC	2	0	1	1
GO:0070876	SOSS complex	CC	4	0	1	1
GO:0097447	dendritic tree	CC	1	1	0.302922	1
GO:0031417	NatC complex	CC	3	0	1	1
GO:0036457	keratohyalin granule	CC	2	0	1	1
GO:0016938	kinesin I complex	CC	1	0	1	1
GO:0033557	Slx1-Slx4 complex	CC	3	0	1	1
GO:0031390	Ctf18 RFC-like complex	CC	1	0	1	1
GO:0005668	RNA polymerase transcription factor SL1 complex	CC	1	0	1	1
GO:0031314	extrinsic component of mitochondrial inner membrane	CC	3	0	1	1
GO:0031415	NatA complex	CC	4	1	0.509642	1
GO:0035003	subapical complex	CC	1	0	1	1
GO:0002177	manchette	CC	3	0	1	1
GO:0070188	Stn1-Ten1 complex	CC	3	0	1	1
GO:0061618	sublamina densa	CC	1	0	1	1
GO:1903767	sweet taste receptor complex	CC	2	1	0.359486	1
GO:1903768	taste receptor complex	CC	2	1	0.359486	1
GO:0097630	intrinsic component of omegasome membrane	CC	1	0	1	1
GO:0097631	integral component of omegasome membrane	CC	1	0	1	1
GO:0042720	mitochondrial inner membrane peptidase complex	CC	1	1	0.313039	1
GO:0070522	ERCC4-ERCC1 complex	CC	1	0	1	1
GO:0097362	MCM8-MCM9 complex	CC	2	0	1	1
GO:0070274	RES complex	CC	1	0	1	1
GO:0070176	DRM complex	CC	1	0	1	1
GO:0044317	rod spherule	CC	1	1	0.225964	1
GO:0036157	outer dynein arm	CC	1	0	1	1
GO:1990005	granular vesicle	CC	1	1	0.213726	1
GO:0002947	tumor necrosis factor receptor superfamily complex	CC	1	1	0.148856	1
GO:0032798	Swi5-Sfr1 complex	CC	2	0	1	1
GO:0032473	cytoplasmic side of mitochondrial outer membrane	CC	1	0	1	1
GO:0031105	septin complex	CC	1	0	1	1
GO:0032156	septin cytoskeleton	CC	1	0	1	1
GO:0097196	Shu complex	CC	2	0	1	1
GO:0071598	neuronal ribonucleoprotein granule	CC	1	0	1	1
GO:1990124	messenger ribonucleoprotein complex	CC	1	0	1	1
GO:0044316	cone cell pedicle	CC	1	1	0.228098	1
GO:0071914	prominosome	CC	1	0	1	1
GO:0030892	mitotic cohesin complex	CC	2	0	1	1
GO:0044301	climbing fiber	CC	1	0	1	1
GO:1990032	parallel fiber	CC	1	0	1	1
GO:1990597	AIP1-IRE1 complex	CC	1	0	1	1
GO:0031308	intrinsic component of nuclear outer membrane	CC	1	0	1	1
GO:0031309	integral component of nuclear outer membrane	CC	1	0	1	1
GO:0031230	intrinsic component of cell outer membrane	CC	1	0	1	1
GO:0045203	integral component of cell outer membrane	CC	1	0	1	1
GO:0031380	nuclear RNA-directed RNA polymerase complex	CC	1	0	1	1
GO:0097224	sperm connecting piece	CC	1	1	0.100006	1
GO:0097470	ribbon synapse	CC	1	1	0.355731	1
GO:0001534	radial spoke	CC	1	0	1	1
GO:0019012	virion	CC	2	0	1	1
GO:0019028	viral capsid	CC	1	0	1	1
GO:0044423	virion part	CC	2	0	1	1
GO:0031257	cell trailing edge membrane	CC	1	0	1	1
GO:0031259	uropod membrane	CC	1	0	1	1
GO:0019031	viral envelope	CC	1	0	1	1
GO:0036338	viral membrane	CC	1	0	1	1
GO:0060473	cortical granule	CC	1	0	1	1
GO:0042025	host cell nucleus	CC	1	1	0.125974	1
