# Supplementary material for: Integrated omics profiling reveals novel patterns of epigenetic programming in cancer-associated myofibroblasts
Source: Carcinogenesis. 2019 Jan 8;40(4):500–12. doi: 10.1093/carcin/bgz001 (PMC6556705; doi:10.1093/carcin/bgz001)
Supplement: bgz001_suppl_Supplementary_File_S3 [file bgz001_suppl_supplementary_file_s3.xlsx]

## Sheet: Ingenuity Processes
Supplementary File S2
Ingenuity enrichment analysis for gastric CAM differentially methylated genes.
© 2000-2015 QIAGEN. All rights reserved.
Category	p-value	Molecules
Cancer	2.13E-15-1.71E-02	ARNT2,LAMC1,NCAM2,LHX6,EXOC2,DMAP1,GUCY1B3,PDIA2,IL4R,CDH5,TMEM179,SGIP1,NDUFB7,TP53I11,STAC3,CTTNBP2,MTPAP,HLA-DQB2,BNIP1,CDK17,RNF19A,MTSS1L,SLC12A8,PDZD2,CLCN2,AFF3,BCL11A,SENP6,FER,KLHDC7A,PLXDC1,C6orf10,SMAD3,ZFP36L1,RGCC,MGAT5B,SMAP2,E2F6,C8orf4,SNRPD1,VNN2,NSMAF,ANKRD32,KDM2B,KCNAB2,STX1A,C1orf86,OIT3,USP29,GJA3,TRPS1,NAGLU,BAIAP2L2,SUN1,MDFI,GATA5,SH3TC2,STK33,KCNK3,FLRT1,CLUAP1,SEC14L1,C…
Gastrointestinal Disease	2.13E-15-1.7E-02	ARNT2,LAMC1,NCAM2,EXOC2,DMAP1,GUCY1B3,PDIA2,CDH5,TMEM179,SGIP1,NDUFB7,CTTNBP2,HLA-DQB2,CDK17,RNF19A,MTSS1L,SLC12A8,PDZD2,CLCN2,AFF3,BCL11A,SENP6,FER,KLHDC7A,C6orf10,SMAD3,RGCC,MGAT5B,SMAP2,E2F6,SNRPD1,VNN2,NSMAF,KDM2B,C1orf86,OIT3,USP29,TRPS1,NAGLU,BAIAP2L2,SUN1,GATA5,SH3TC2,STK33,KCNK3,CLUAP1,SEC14L1,COL6A1,SP8,PDK1,LASP1,PAQR5,CLIC5,CCNH,BRD3,TANGO6,WWC1,SPARC,CAMTA1,ANO3,HTR1F,ING1,RER1,FAM20C…
Organismal Injury and Abnormalities	2.13E-15-1.71E-02	ARNT2,LAMC1,NCAM2,LHX6,EXOC2,DMAP1,GUCY1B3,PDIA2,IL4R,CDH5,TMEM179,SGIP1,NDUFB7,TP53I11,STAC3,CTTNBP2,MTPAP,HLA-DQB2,BNIP1,CDK17,RNF19A,MTSS1L,SLC12A8,PDZD2,CLCN2,AFF3,BCL11A,SENP6,FER,KLHDC7A,PLXDC1,C6orf10,SMAD3,ZFP36L1,RGCC,MGAT5B,SMAP2,E2F6,C8orf4,SNRPD1,VNN2,NSMAF,ANKRD32,KDM2B,KCNAB2,STX1A,C1orf86,OIT3,USP29,GJA3,TRPS1,NAGLU,BAIAP2L2,SUN1,MDFI,GATA5,SH3TC2,STK33,KCNK3,FLRT1,CLUAP1,SEC14L1,C…
Gene Expression	4.81E-11-1.35E-02	AKAP8L,AGER,ARNT2,IKZF3,TESC,POR,LCK,DMAP1,IL4R,NPAT,ZEB1,IRF5,ZNF438,ARHGEF28,FOXF1,NHLH1,THRB,ADCYAP1,CPE,ZBED5,WNT7A,MXD1,GTF2H3,EPC1,TNFSF11,SALL1,ID3,BCL11A,CSF1,SOX9,PPARA,MLLT6,SMAD3,HSF2,RGCC,ETV1,ZFPM1,IL22,HMGCS2,GATA2,SOX2,E2F6,TCF25,ELP4,IL1RAP,E2F2,LZTR1,HAS3,BMP10,RAI1,TBKBP1,TRPS1,ELK3,ETV5,GATA5,SPIB,FRAT1,HOXD13,FOXJ1,LMO1,NRG1,STUB1,LARP1,CCNH,JAZF1,TP63,GTF3C4,SLA,BRD3,SERTAD3,…
Hepatic System Disease	1.27E-10-8.84E-03	AKAP8L,ARNT2,POR,LAMC1,NCAM2,JPH2,EXOC2,GUCY1B3,PDIA2,RELT,FREM1,TANC1,CDH5,SGIP1,DST,THBS2,IFITM10,ATG101,ACTG1,KIAA1217,CTTNBP2,HLA-DQB2,DRD1,ANTXR2,PALD1,ALPK2,RNF19A,MTSS1L,DIP2A,ID3,FAM155A,PDZD2,AFF3,CLCN2,BCL11A,SENP6,FER,DENND3,C6orf10,CA4,ETV1,MGAT5B,DNAJC15,INTS1,NSMAF,BCL2L1,TJP3,H3F3A/H3F3B,OIT3,USP29,CALHM1,TRPS1,TBKBP1,NAGLU,SUN1,ETV5,CACNA1I,GATA5,SH3TC2,STK33,KCNK3,CLUAP1,COL6A1,C…
Cellular Movement	2.4E-10-1.67E-02	SELL,WHSC1,AGER,DOCK4,SERPINA3,CCND1,ADAM8,HOXD10,LCK,TMIGD2,BCAN,SRCIN1,PLCL1,CCL15,LCP1,SELE,PRKCQ,FERMT2,FGFR2,STAT3,ZEB1,PITX2,DDR1,IL19,CDH1,CDH5,DST,THBS2,CTSB,HAS2,HRG,PARD3,WDR26,IL21R,GNA11,GDF15,GALNT2,EPHA4,PROX1,CCL22,PRAP1,SYNM,CDKN3,CD47,PTPRJ,SOS1,IL34,RNASE2,TNFSF11,TJP1,DISC1,CCK,ID3,MINK1,FOS,TNS3,MYOC,NTRK3,CSF1,FER,CDKN1A,SOX9,SLC5A5,ID4,PPARA,JAK1,DNAH1,SMAD3,KLF6,SKI,PTHLH,G…
Cell Death and Survival	6.31E-09-1.68E-02	AKAP8L,SELL,AGER,IKZF3,BMPR1B,POR,LCK,EXOC2,CDC40,TNFRSF21,IL4R,ZEB1,IRF5,RPS6,THBS2,PPP2R2B,CTSB,CRYAA/LOC102724652,ADCYAP1,FANCA,BAG6,GNA11,TP53I11,SYNM,BNIP1,MXD1,ANTXR2,ALPK2,HUS1B,AKAP5,TNFSF11,DIP2A,IGF2R,ID3,PACRG,CSF1,FER,SOX9,PPARA,CA4,SMAD3,HSF2,CSNK1A1,S100A4,IL22,DNAJC15,GATA2,SOX2,INTS3,E2F6,CYFIP2,C8orf4,SNRPD1,GPX4,NSMAF,KDM2B,H6PD,AURKA,CDCA2,C1orf86,BCL2L1,NUP210,BAP1,TRPS1,CCDC8…
Cellular Growth and Proliferation	3.83E-08-1.48E-02	PANX3,AGER,BMPR1B,TESC,POR,LAMC1,LCK,AHCY,TNFRSF21,IL4R,RELT,ZEB1,RPS6,UFL1,CDH5,THBS2,PPP2R2B,CTSB,ADCYAP1,ACTG1,CD34,FANCA,TP53I11,SYNM,WNT7A,MXD1,TNFSF11,TXNIP,ID3,IGF2R,MCM3,VENTX,CSF1,FER,SOX9,PPARA,GAS2L1,SMAD3,GNPAT,RGCC,CSNK1A1,S100A4,ETV1,IL22,GATA2,SOX2,C8orf4,GPX4,ELN,STK39,KDM2B,STK38L,AURKA,CDCA2,BMP10,HAS3,BCL2L1,TJP3,H3F3A/H3F3B,BAP1,LGALS12,SULF1,SFTPD,MYCL,KCNK3,RPH3AL,NOG,LMO1,N…
Embryonic Development	6.28E-08-1.54E-02	BMP4,HRAS,ARNT2,BMPR1B,LAMC1,EZR,EML1,PTF1A,FOXF2,MCL1,TIMP2,WT1,PTP4A3,ZIC2,TNFRSF10B,NKX2-2,OTX1,PITX2,CDH5,ANKRD11,TNFRSF25,HTT,TBR1,FOXF1,HRG,MAP2K6,SIAH1,TCF4,PROX1,MAP3K5,COL5A1,WNT7A,TRIM27,TFAP2A,HOXC11,DCC,BID,RASSF5,ROBO2,EGFR,NDUFS4,ITGB1,TNFSF11,MLLT11,GDF3,CUL7,SALL1,OTUB1,FOS,AFF3,MYOC,IGSF3,CSF1,PAX6,SOX9,CHD7,ATP6V1B1,PPARGC1A,MAP2K4,NODAL,T,TP73,SMAD3,HAND1,IL22,TMEFF2,HSPA5,MSX2…
Organismal Development	6.28E-08-1.55E-02	AGER,XDH,ARNT2,BMPR1B,HOXD10,LAMC1,TMIGD2,WT1,HSD17B3,IL4R,SELE,OTX1,PITX2,ADRA1D,CDH5,THBS2,CTSB,HRG,FOXF1,KLK1,CD34,SPAG4,PROX1,WNT7A,PTPRJ,TRIM27,MXD1,RYBP,TNFSF11,MLLT11,GDF3,CUL7,SALL1,ID3,AFF3,CSF1,CDKN1A,CSN2,SOX9,PPARGC1A,NODAL,PLXNA4,T,SMAD3,RGCC,HAND1,GATA2,STAB2,TGFBR2,RHOB,PIM1,LECT1,PHF2,STAB1,COL11A2,BLOC1S3,STK39,KDM2B,ADAMTS9,HAS3,BMP10,ORM1,AGTR1,IL6ST,SULF1,ID2,SFTPD,HOXD13,FOXJ…
Hereditary Disorder	1.56E-07-1.48E-02	PDE6G,SELL,BMPR1B,POR,ITPKB,PDE6B,GUCY1B3,AHCY,IL4R,PTPN3,DBH,FREM1,CNTN2,DST,PPP2R2B,CRYAA/LOC102724652,THRB,ACTG1,CLCNKB,RLBP1,GNA11,P2RX1,KCNQ1,TAP1,MTPAP,DRD1,ANTXR2,TNFSF11,ID3,ARPP19,BCL11A,PTH1R,SOX9,PPARA,EEF1A2,CA4,ZFP36L1,DNAJC15,HMGCS2,GATA2,CLRN1,SOX2,CYFIP2,ELN,KCNAB2,RHBDF2,RPL15,PRPH2,GJA3,BAP1,ETV5,SFTPD,SH3TC2,KCNK3,CHSY1,RNASEH2B,HOXD13,EXT1,ALAS1,NOG,COL6A1,FARS2,STUB1,ECE1,C14…
Inflammatory Disease	2.79E-07-1.64E-02	NELL1,HLA-DOA,AGER,XDH,COL9A3,CLSTN2,ADAM8,POR,LCK,SCN4A,CLEC4D,HLA-DPA1,SELE,IL4R,LCP1,TRIM21,TNFRSF10B,FGFR2,STAT3,KLF13,IRF5,CNTN2,DDR1,ADRA1D,UFL1,CDH1,TPST1,VARS2,THBS2,PPP2R2B,CTSB,TAGAP,THRB,CD34,CPE,ANAPC2,RNF39,CNTF,BAG6,GALNT2,HLA-DQB2,PTGFRN,DRD1,CTRB1,TNXB,NGFR,DHX16,TLR3,ALPK2,RNASE2,TNFSF11,TJP1,PTGS1,SPATS2L,DEDD2,MINK1,FOS,RASGRP3,NR4A2,TMEM135,GRIK4,CSF1,IL12B,PTH1R,PPARA,MT2A,C6…
Connective Tissue Disorders	4.99E-07-1.63E-02	AKAP8L,TIMM13,ARNT2,POR,NCAM2,LHX6,JPH2,CLEC4D,IL4R,WIZ,ZEB1,FREM1,CNTN2,SGIP1,DST,THBS2,THRB,ACTG1,KIAA1217,KCNQ1,SYNM,WNT7A,HLA-DQB2,DRD1,BNIP1,ALPK2,SLC12A8,TRIML1,SALL1,FAM155A,PDZD2,AFF3,BCL11A,FER,PTH1R,KLHDC7A,DENND3,PPARA,C6orf10,MLLT6,SMAD3,RGCC,ETV1,INTS1,SMAP2,E2F6,C8orf4,VNN2,NSMAF,ANKRD32,KDM2B,RPL15,H3F3A/H3F3B,USP29,GJA3,TRPS1,NAGLU,SUN1,ETAA1,CACNA1I,MDFI,SH3TC2,STK33,RPH3AL,FLRT1…
Skeletal and Muscular Disorders	4.99E-07-1.68E-02	AKAP8L,RPE,AGER,BMPR1B,POR,LCK,ITPKB,CLEC4D,GUCY1B3,AHCY,SLC2A5,IL4R,NDUFS7,PTPN3,ZEB1,IRF5,FREM1,CNTN2,UFL1,DST,THBS2,PPP2R2B,CTSB,THRB,CD34,CPE,BAG6,KCNQ1,WNT7A,HLA-DQB2,DRD1,ALPK2,TNFSF11,SALL1,SPATS2L,ID3,ARPP19,CSF1,PTH1R,COLGALT2,SOX9,PPARA,C6orf10,MLLT6,SMAD3,EEF1A2,GNPAT,S100A4,RGCC,IL22,HMGCS2,SOX2,CYFIP2,E2F2,RPL32,KCNAB2,RPL15,H3F3A/H3F3B,TRPS1,NAGLU,ETV5,KCNK3,CHRDL2,CHSY1,HOXD13,FOXJ…
Immunological Disease	1.34E-06-1.23E-02	SELL,KIAA1462,AGER,GSAP,IKZF3,POR,VANGL2,LCK,CLEC4D,JPH2,PDIA2,IL4R,NPAT,IRF5,FREM1,UFL1,DST,THBS2,PPP2R2B,CTSB,ARHGEF28,ACTG1,CD34,BAG6,TAP1,HLA-DQB2,PALD1,ALPK2,TNFSF11,SPATS2L,PDZD2,CLCN2,VENTX,CSF1,PTH1R,DENND3,PPARA,C6orf10,MLLT6,DPYSL4,RGCC,IL22,GATA2,SMAP2,CLRN1,VNN2,NSMAF,IL1RAP,E2F2,RPL32,KDM2B,AURKA,RPL15,BCL2L1,H3F3A/H3F3B,SPATA31A6 (includes others),NAGLU,GATA5,ALAS1,COL6A6,COL6A1,GAL…
Cardiovascular Disease	1.34E-06-1.68E-02	DBN1,AGER,XDH,CACNA1H,NPHP4,DOCK4,COL8A1,BMPR1B,SLC26A8,PLEKHA5,HOXD10,VANGL2,SCN4A,LHX6,ITPKB,CCL15,GUCY1B3,CASQ2,SELE,LCP1,TRIM21,SEMA5A,FERMT2,STAT3,SMOC2,DBH,ADRA1D,DOCK9,THBS2,PGBD1,CTSB,FOXF1,THRB,CD34,SAMD4A,HENMT1,GDF15,CKAP4,KCNQ1,PLXNA2,C10orf10,KIAA1598,CD47,DRD1,SORBS1,SSTR5,TINAGL1,RNASE2,SLC16A10,CACNA1D,PTGS1,ZNF362,ADIRF,FOS,RASGRP3,AFF3,AGPAT5,MYOC,NR4A2,FGGY,TMEM135,NTRK3,CSF1,C…
Dermatological Diseases and Conditions	3.2E-06-1.16E-02	AKAP8L,TIMM13,ARNT2,POR,NCAM2,LHX6,JPH2,CLEC4D,WIZ,ZEB1,FREM1,CNTN2,SGIP1,DST,THBS2,THRB,ACTG1,KIAA1217,KCNQ1,SYNM,WNT7A,HLA-DQB2,DRD1,BNIP1,ALPK2,SLC12A8,TRIML1,SALL1,FAM155A,PDZD2,AFF3,BCL11A,FER,KLHDC7A,DENND3,PPARA,C6orf10,MLLT6,ETV1,INTS1,SMAP2,E2F6,C8orf4,VNN2,NSMAF,ANKRD32,KDM2B,USP29,GJA3,TRPS1,SUN1,ETAA1,CACNA1I,MDFI,SH3TC2,STK33,RPH3AL,FLRT1,SEC14L1,COL6A1,ECE1,TECPR2,SLC8A3,BRD3,TANGO6…
Neurological Disease	1.2E-05-1.68E-02	NELL1,PCSK1,XDH,CACNA1H,SERPINA3,SLC26A8,DAB1,SCN4A,ITPKB,CADPS,BAIAP2,GUCY1B3,CASQ2,AHCY,MAP3K9,NDUFS7,TMTC1,PPP1R1B,SEMA5A,PTPN3,CD52,CA8,DDR1,ADRA1D,KIAA0513,PPP2R2B,CTSB,DUSP4,THRB,RXRA,PARD3,PTTG1IP,APBA2,GALNT7,SERPING1,GJB6,CAP2,BAG6,CNTF,SCUBE2,DGKB,EPHA4,CKAP4,PLXNA2,HRH3,TAP1,CD47,MTPAP,HLA-DQB2,MAL2,DRD1,TNXB,SORBS1,DHX16,MUSK,SSTR5,TINAGL1,CAMK1G,PEMT,RNASE2,MEGF10,MLLT11,CACNA1D,DISC…
Psychological Disorders	1.2E-05-1.68E-02	NELL1,XDH,PCSK1,CACNA1H,SERPINA3,SLC26A8,DAB1,SCN4A,ITPKB,CADPS,BAIAP2,CASQ2,GUCY1B3,AHCY,MAP3K9,NDUFS7,TMTC1,PPP1R1B,SEMA5A,PTPN3,DBH,DDR1,ADRA1D,KIAA0513,CTSB,THRB,RXRA,PTTG1IP,GALNT7,APBA2,GJB6,CAP2,CNTF,SCUBE2,DGKB,EPHA4,PLXNA2,HRH3,TAP1,DRD1,MAL2,TNXB,SORBS1,NGFR,SSTR5,CAMK1G,PEMT,MTSS1L,MLLT11,CACNA1D,DISC1,TXNIP,PTGS1,FASTKD5,TOB1,TDRD9,CCK,ID3,MMD,ARPP19,NR4A2,MAG,GRIK4,MEF2D,COLGALT2,SOX…
Cellular Development	1.91E-05-1.72E-02	PANX3,AGER,BMPR1B,DAB1,TESC,POR,LCK,IL4R,ZEB1,RPS6,UFL1,CDH5,PPP2R2B,CTSB,ADCYAP1,CD34,FANCA,SYNM,WNT7A,TNFSF11,TXNIP,CCK,IGF2R,ID3,VENTX,CSF1,BCL11A,SOX9,GAS2L1,SMAD3,CSNK1A1,S100A4,RGCC,ETV1,IL22,GATA2,SOX2,C8orf4,E2F2,STK39,KDM2B,STK38L,AURKA,CDCA2,HAS3,BCL2L1,ARHGAP21,LGALS12,ETV5,SULF1,SPIB,CLIC4,NOG,LMO1,NRG1,COL6A1,STUB1,ERRFI1,NHEJ1,THBS4,TP63,SERTAD1,CBFA2T3,WWC1,KLF5,SPARC,ANO3,ING1,BMP…
Cell Morphology	3.53E-05-1.68E-02	CHGA,AGER,HRAS,POMC,F7,DAB1,CCND1,ODC1,PAK1,CD2AP,TMIGD2,EZR,BAIAP2,NEK6,TIMP2,WT1,IL4R,LCP1,CDKN1C,FERMT2,STAT3,FBXW8,SERINC2,DOCK1,CDH1,CDH5,GAB1,HTT,VPS37B,MAP2K3,PARD3,ADCYAP1,EPHA2,MAP2K6,SIAH1,SNAI2,GNA11,GDF15,MAP3K5,PRKCZ,EIF4EBP1,SYNM,ID1,GLTSCR2,PTPRJ,TFAP2A,EFNA5,MXD1,STARD13,DCC,PDGFRA,IGF1R,BID,ROBO2,PARK2,COL18A1,NCKIPSD,IRF2,EGFR,ITGB1,CUL7,CCK,NUBPL,NCAPG2,F11R,FABP2,MYOC,ATP6V1F,…
Organ Development	5.2E-05-9.07E-03	IL6ST,NODAL,SFTPD,LEP,BMP4,SMAD3,NOG,WNT2,PTK2,COL5A1,TFAP2A,GLI3,ECE1,EGFR,TIMP2,ITGB1,DLL1,TNFSF11,BLOC1S3,GDF3,WNT9A,CUL7,WNT2B,SMOC1,SALL1,PITX2,FOXC1,IGSF3,CSF1,MAPT,HOXA5,PAX6,SOX9,HRG,CHD7,ATP6V1B1,PPARGC1A
Tissue Development	5.2E-05-1.68E-02	NELL1,ZC3H12A,GLI2,AGER,XDH,BMPR1B,DAB1,CCND1,LAMC1,GNA15,BAIAP2,WT1,IL4R,TNFRSF10B,FGFR2,STAT3,PITX2,FBXW8,UFL1,PEX2,CDH1,HAS2,HRG,NUP98,ADCYAP1,PARD3,CD34,FANCA,CNTF,PROX1,WNT7A,PTPRJ,MUSK,NRD1,TNFSF11,DISC1,GDF3,TXNIP,CUL7,TAF8,SALL1,CCK,ADIRF,MYOC,CSF1,BCL11A,IL12B,CDKN1A,SOX9,PPARGC1A,NODAL,PLXNA4,SNX8,GAS2L1,SMAD3,PTHLH,SKI,RGCC,PCDHB2,GATA2,SOX2,PIM1,SYNDIG1,COL11A2,ADAMTS12,BLOC1S3,STK39,…
Cell-To-Cell Signaling and Interaction	5.95E-05-1.45E-02	SELL,HLA-DOA,AGER,XDH,PCSK1,GJD3,SKAP2,NCK2,NCAM2,TMIGD2,ITPKB,NEK6,DGKG,CCL15,RHEB,IL4R,SELE,PPP1R1B,SEMA5A,IL12RB2,STAT3,ZEB1,ADRA1D,CDH1,THBS2,THRB,ADCYAP1,CD34,SIAH1,CAP2,GNA11,GDF15,P2RX1,CCL22,HRH3,WNT7A,PTPRJ,SORBS1,STK17A,NGFR,SSTR5,MUSK,NRD1,SH3BGR,TLR3,TJP1,TOB1,CCK,IGF2R,NR4A2,FER,SH2B2,PTH1R,TNFRSF13B,AMIGO2,PPARA,TRAF3,MPRIP,SMAD3,GNB2L1,PTHLH,S100A4,CSNK1A1,PCDHB2,STYXL1,TPRA1,CYFIP…
Cardiovascular System Development and Function	6.32E-05-1.55E-02	CHGA,GCGR,BMP4,AGER,SGK1,XDH,TGFBR3,HRAS,HOXD10,HOXA9,NEU1,HRH1,TMIGD2,CDH13,TIMP2,WT1,SELE,IL4R,TRIM21,PTP4A3,THY1,STAT3,CDH5,GAB1,TNFRSF25,THBS2,CTSB,MAP2K3,HRG,KLK1,FOXF1,SLC8A1,EPHA2,CD34,NRP1,MAP2K6,PROK2,VASH2,PRL,GNA11,BMPR2,PROX1,COL4A2,ID1,PTPRJ,TFAP2A,PPAP2B,COL18A1,NCKIPSD,EGFR,ITGB1,TNFSF11,SALL1,RAMP1,ID3,NPPB,MCF2L,F11R,CSF1,CDKN1A,PAX6,PLAU,CHD7,NODAL,T,PLXNA4,NR2F2,RGCC,HAND1,FBXW…
Endocrine System Disorders	1.75E-04-1.7E-02	AGER,BMPR1B,DAB1,POR,LAMC1,LCK,ITPKB,IL4R,RNF212,IRF5,THBS2,PPP2R2B,CTSB,THRB,ADCYAP1,CD34,GALNT7,BAG6,CLCNKB,PRR15,GNA11,KCNQ1,TAP1,HLA-DQB2,DRD1,PANX2,TNFSF11,PPARA,C6orf10,ADGRA2,GAS2L1,CA4,SLC9A9,ZFPM1,IL22,INTS1,PHF2,H6PD,C1orf86,BCL2L1,RAI1,CALHM1,GJA3,PCDHA8,TBKBP1,NAGLU,SPATA31A6 (includes others),BAIAP2L2,SUN1,CACNA1I,SULF1,SFTPD,GATA5,MYCL,GLIS3,KCNK3,FLRT1,HOXD13,ARL15,LASP1,CLIC5,JAZF…
Metabolic Disease	1.75E-04-1.7E-02	HLA-DOA,BGLAP,GCGR,AGER,PCSK1,XDH,DAB1,CCND1,CHRM2,SLC44A3,HRH1,PAK1,ANK2,PTF1A,HLA-DPA1,SELE,UBE2Q1,KCNG2,DBH,CD52,DDR1,ZKSCAN8,ADRA1D,PSMB7,VARS2,HTT,EHMT2,THBS2,PPP2R2B,ZNF311,LRIG1,THRB,ZKSCAN4,TAP2,SAMD4A,CD34,PRRC2A,RNF39,CACNA2D2,TRIM26,BAG6,GDF15,DGKB,BTNL2,PROX1,KCNQ1,TAP1,SLC6A3,HLA-DQB2,JUN,TRIM27,DRD1,TNXB,SSTR5,DHX16,HLA-DRA,PDGFRA,ABT1,ROBO2,PSMB9,TNFSF11,GRIN3B,CACNA1D,PTGS1,RAMP1,…
Cell Signaling	2.26E-04-1.63E-02	SOCS1,GLI2,GCGR,BMP4,XDH,FLT3,SERPINA3,MAP3K4,LIFR,CHRM2,LCK,SNX9,ITPKB,GNA15,MAP4K1,CDH13,MAP3K9,PTPRG,SELE,PPP1R1B,FERMT2,IL12RB2,GRK5,ADRA1D,DOCK1,MAP2K3,ADCYAP1,PARD3,ALK,PROK2,CAP2,BCAS3,TRIO,BMPR2,MAP3K5,PITRM1,INPP5A,AVPR1A,CD47,TRIM27,DRD1,MUSK,EGFR,ITGB1,TNFSF11,NLRP1,HIP1,NPPB,MMD,NTRK3,CSF1,MYOCD,FER,PTH1R,CDKN1A,TNIK,GAB2,SMAD3,NR2F2,GNB2L1,IL17RC,HSPA5,PTK2,PLCE1,ADRA1B,AKT1S1,PTPRD,…
Vitamin and Mineral Metabolism	2.26E-04-8.84E-03	PLG,CEL,CYP46A1,GABBR2,AKR1D1,ITPKB,P2RX4,SPHK1,HSPA5,ADCYAP1,INPP5A,CDH13
Energy Production	2.38E-04-8.26E-03	POR,PPARA,FABP2,FMO2,PRDX5,BID,NT5C2,FMO1,HMGCS2,PPARGC1A,BCL2
Lipid Metabolism	2.38E-04-8.84E-03	PPARA,FAAH,CYP46A1,CFTR,HMGCS2,BCL2,CEL,FABP2,AKR1D1,SCARB1,SLC27A6,BID,NT5C2,PPARGC1A
Organ Morphology	2.38E-04-1.02E-02	PLN,CHGA,TRIM21,WNT9A,WNT2B,SALL1,PITX2,WNT2,NOG,COL5A1,CAMK2D,TFAP2A,PAX6,CHD7,GHRL,ATP6V1B1
Small Molecule Biochemistry	2.38E-04-1.67E-02	PPARA,CHGA,GCGR,PTHLH,GBAS,HMGCS2,POR,CEL,SCARB1,TAS1R3,CHST11,SLC7A5,GPC1,AHR,TIMP2,UNC13D,FMO2,GCNT2,HAS3,SLC3A2,AKR1D1,NPR1,HTT,TGFB3,SLC27A6,AK4,HAS2,RIMS1,NT5C2,SYT1,CHST13,ADCYAP1,SIRPA,SIAH1,CYP46A1,LEP,GDNF,PRDX5,PRL,ARHGEF7,RAB27B,CHSY1,EXT1,CFTR,HRH3,NPS,SLC6A3,BCL2,NRG1,CD47,KL,SCT,CHST3,OPA1,BID,CMPK1,FMO1,PARK2,MFN2,ADRB2,FAAH,ITGB1,SLC16A10,SLC25A13,LETM1,GNAS,PLG,NPPB,GABBR2,FABP2,…
Visual System Development and Function	2.38E-04-4.28E-03	COL5A1,BLOC1S3,IGSF3,GDF3,MAPT,WNT9A,SMOC1,WNT2B,PAX6,HRG,PITX2,FOXC1,WNT2,TIMP2
Connective Tissue Development and Function	3.32E-04-1.02E-02	GAS7,LRP5,TNFSF11,SNAI2,PTHLH,FGFR3,WNT7A,CSF1,SDC2,LGALS3BP,ITGAV,SPARC,CD248,SOX9,SNX19,ADAMTS12,SOX5
Ophthalmic Disease	3.32E-04-1.48E-02	PDE6G,BMP4,ZNF469,CLDN19,CA4,UBE3B,ADAMTS10,BFSP2,C10orf11,CLRN1,ARL6,SOX2,GDF6,CHRM2,HRH1,SCN4A,ELP4,TTLL5,ADRA1B,PDE6B,TIMP2,USH2A,BLOC1S3,GCNT2,PDE4B,PITX2,FREM1,FOXC1,FAM126A,ADRA1D,PRPH2,CTDP1,C2orf71,GJA3,FBN1,TRPM1,CRYAA/LOC102724652,RIMS1,ACTG1,EPHA2,VAX1,RAB28,RLBP1,CDHR1,PROM1,TENM3,NR3C1,CHRM1,C8orf37,LCA5,SLC7A14,ALDH1A3,OPA1,AGK,SEMA4A,IDH3B,RPE65,SLC45A2,ADRB2,GRIN1,GRIN3B,CHRNA4,GU…
Skeletal and Muscular System Development and Function	3.32E-04-1.48E-02	IL6ST,GAS7,SND1,NELL1,ID2,LEP,SNAI2,GLI2,BMP4,SMAD3,SKI,PTHLH,CHSY1,BMPR2,BMPR1B,NOG,FGFR3,PTK2,SOX2,ID1,COL6A1,WNT7A,PHB,GLI3,CHST3,CHST11,ECE1,PLCL1,COL11A2,ADAMTS12,SOX5,LRP5,TNFSF11,DLL1,TWIST2,TP63,SMOC1,FGFR2,SALL1,UFL1,AFF3,MYOC,CSF1,SOX9,CHST13,SNX19,CHD7,PPARGC1A
Tissue Morphology	3.32E-04-9.07E-03	LRP5,TNFSF11,ANGPT2,NTF3,WNT7A,BMP4,GDNF,CSF1,ATXN1,CNTF,PTHLH,HTT,OTX1
Developmental Disorder	4.79E-04-1.63E-02	BMP4,GLI2,ZNF469,FAM20C,TGFBR3,COL9A3,HRAS,ADAMTS10,BMPR1B,BFSP2,HOXD10,C10orf11,POR,TTLL5,PSMA2,TAPBP,PDE6B,CDKN1C,CFL1,ZIC2,MASP1,FGFR2,CHRNA10,DBH,PITX2,SMOC2,FREM1,PLOD1,FAM126A,NKX3-2,ADRA1D,CDH1,ANKRD11,PIP5K1C,TRPM1,CRYAA/LOC102724652,EDN3,FOXF1,TAP2,ACTG1,EPHA2,CACNA2D2,RAB28,CFC1/CFC1B,RLBP1,KCNQ1,COL4A2,TENM3,PROM1,TAP1,C8orf37,COL5A1,WNT7A,TFAP2A,ALDH1A3,TNXB,SSTR5,HLA-DRA,SOS1,CHST3,A…
Cell Cycle	5.7E-04-1.48E-02	BMP4,SGK1,FLT3,CDC7,HRAS,POMC,HES1,CCND1,RFFL,CCNA1,CAMK2A,NEK6,SSH2,CDH13,AHR,TIMP2,TRIM21,CDKN1C,TFDP1,NPAT,RPA1,STAT3,PITX2,RPS6,CDH1,CCND2,MXD4,HAS2,MAP2K3,RXRA,MAP2K6,VASH2,PPP2R2A,GDF15,MAP3K5,KMT2E,REG4,SYNM,EIF4EBP1,CDKN3,ID1,JUN,LZTS1,MXD1,SSTR5,DCC,ELAC2,RASSF5,PARK2,EGFR,FCER2,ITGB1,NES,PPIF,TXNIP,MGMT,ID3,CYP1B1,ARPP19,CSF1,MYOCD,CDKN1A,SOX9,PLAU,RASSF3,PPARA,KLF6,RGCC,SOX2,YWHAQ,CEL,…
Cellular Assembly and Organization	8.84E-04-1.68E-02	TNIK,MPRIP,SYTL2,AGER,SNX8,GNB2L1,S100A4,DOCK4,HRAS,PCDHB2,POMC,F7,DAB1,GJD3,MYO18A,STMN1,PAK1,SNX9,RHOB,BAIAP2,VAMP3,SYNDIG1,SNX2,GOLPH3,DLG1,GJA1,KIF18B,SNX18,PTP4A3,STAT3,SYNJ2,FBXW8,CDH1,LST1,NRCAM,PIP5K1C,HTT,S100B,VPS37B,PARD3,ADCYAP1,GDNF,RAB27B,GDF15,SLC16A4,VTI1B,WNT7A,EFNA5,NGFR,MUSK,DCC,ADGRB1,PDGFRA,PID1,NRD1,ROBO2,COL18A1,GHRL,GJB2,ITGB1,CRTC3,LETM1,YKT6,TJP1,CUL7,SMAD7,CCK,NUBPL,ITG…
Molecular Transport	8.84E-04-1.01E-02	SIAH1,CHGA,LEP,GCGR,GDNF,PRL,ARHGEF7,RAB27B,PTHLH,CFTR,HRH3,TAP1,NPS,SLC6A3,ABCC6,CD47,SCARB1,KL,SCT,ABCC1,TAS1R3,PARK2,TAPBP,AHR,ADRB2,TIMP2,FAAH,ITGB1,UNC13D,GNAS,NPPB,GABBR2,GPER1,MYOC,NPR1,PTH1R,SLC27A6,RIMS1,ADRA2C,NPPA,GAP43,SYT1,ADCYAP1,SNCAIP,SIRPA,CALCA
Post-Translational Modification	9.22E-04-1.63E-02	SOCS1,ZC3H12A,SELL,BMP4,AGER,XDH,FAM20C,USP20,FLT3,HRAS,MAP3K4,BMPR1B,CCND1,PAK1,LCK,SNX9,CAMK2A,RARA,NEK6,USP10,MAP4K1,MAP3K9,CDKN1C,PRKCQ,PPP1R1B,PAQR3,FGFR2,GRK5,USP6,DDR1,CNTN2,CCND2,MAP2K3,ADCYAP1,PARD3,CD34,ALK,MAP2K6,PROK2,CDK12,PRL,GNA11,GALNT2,EPHA4,MAP3K5,PRKCZ,CD47,TRIM27,HERC5,STK17A,USP42,PPAP2B,IL34,MUSK,IGF1R,PDGFRA,PID1,PARK2,EGFR,NDUFS4,ITGB1,AKAP5,HIP1,OTUB2,MMD,ITGB2,MINK1,NTRK…
Infectious Diseases	9.79E-04-1.61E-02	SESTD1,ZC3H12A,HLA-DOA,RMI1,GBAS,STXBP2,POR,LCK,VAMP3,CDC40,MUC5B,DMAP1,PLCL1,FAM172A,MAP3K9,TRIM21,NDUFS7,TMTC1,BAHD1,TNFRSF10B,FGFR2,TBK1,STAT3,ZEB1,USP6,ADRA1D,RPS6,SYNJ2,TIAM2,TRIM62,ZNF831,NDUFB7,CTSB,CRYAA/LOC102724652,NUP98,RXRA,ANAPC2,ERI3,NUP160,RAB28,BAG6,ZBED5,P2RX1,CCL22,KCNQ1,TECR,TAP1,GLTSCR2,PTPRJ,PNRC1,MXD1,TLR3,TRIM29,RNASE2,RBM5,TXNIP,RNF150,POLR1E,PTGS1,SPATS2L,HIP1,IGF2R,MINK1…
Hematological System Development and Function	1.39E-03-1.02E-02	IL6ST,CHGA,GCGR,SGK1,SMAD3,HRAS,CCND1,HOXA9,GNB3,RARA,PDGFRA,CDH13,EGFR,PLN,GCH1,LRP5,TNFSF11,DLL1,STK39,P2RX4,RPS6,BCL2L1,CCND2,CSF1,HOXA5,CDKN1A,SOX9,NPPA,NUP98,CD34,FANCA,CALCA,PPARGC1A
Hematopoiesis	1.39E-03-1.02E-02	IL6ST,DLL1,TNFSF11,LRP5,SMAD3,HRAS,CCND1,HOXA9,RPS6,BCL2L1,CCND2,CSF1,RARA,HOXA5,CDKN1A,FOXO3,PDGFRA,SOX9,NUP98,FANCA,EGFR,PPARGC1A
Protein Folding	1.48E-03-2.46E-03	UBA7,HERC5,UBE2E2,PRKCZ
Reproductive System Development and Function	1.48E-03-1.01E-02	NODAL,BMP4,TP73,HRAS,FBXW7,SYCP1,CCND1,PTK2,POR,FGFR3,CCNA1,C8orf4,FOXF2,MCL1,HSD17B3,PCSK6,FGFR2,STAT3,EIF3E,NANOS3,CDH1,GAB1,CTSB,HAS2,ADAM29,EPHA2,NUDT1,PROK2,BRD2,LEP,SPAG4,NRG1,ID1,TRIM27,RPTOR,ANTXR2,KIT,BLM,SPAG9,EGFR,MEMO1,TP63,MKKS,MGMT,CUL7,YBX2,PLG,TDRP,KLF5,CSN2,SOX9,CHD7,GATA4
Auditory and Vestibular System Development and Function	1.75E-03-8.84E-03	TFAP2A,SALL1,ECE1,CHD7,ATP6V1B1,NOG
Hematological Disease	1.84E-03-1.44E-02	SELL,ZC3H12A,WHSC1,KIAA1462,PCSK1,XDH,LRRC1,GSAP,SERPINA3,ANKRD20A4 (includes others),WFDC3,IKZF3,CCND1,ODC1,ZNF484,POR,VANGL2,LCK,KIF9,SLCO6A1,BCAN,NEK6,JPH2,RFTN1,MUC5B,FBXO9,PDIA2,WT1,RHEB,NPAT,SEMA5A,MTMR11,TNFRSF10B,FGFR2,ZEB1,MLIP,STAT3,CD52,FREM1,DDR1,ADRA1D,RPS6,CDH1,DST,TMEM168,THBS2,PPP2R2B,ARHGEF28,DUSP4,PARD3,RXRA,CD34,ACTG1,PTTG1IP,GJB6,IL21R,PRR15,GNA11,GDF15,DAGLA,DGKB,EGFLAM,NCKAP…
Respiratory Disease	2.06E-03-1.44E-02	ATP4B,PHOX2B,GDNF,PTGS1,PDE4B,CHRM1,NR3C1,ADRA1D,SLC6A3,HRH1,CHRM2,NTSR2,ADRA2C,EDN3,ADRA1B,ASCL1,ADRB2
Nervous System Development and Function	2.1E-03-1.68E-02	TNIK,BMP4,AGER,ATXN1,PCDHB2,POMC,DAB1,BAIAP2,SYNDIG1,ACPP,OTX1,FBXW8,LST1,NRCAM,MAPT,S100B,HTT,PARD3,ADCYAP1,ALK,PROK2,ANGPT2,NTF3,GDNF,CNTF,AVPR1A,BCL2,NRG1,WNT7A,GLI3,PARK7,EFNA5,MUSK,DCC,ADGRB1,PDGFRA,NRD1,ROBO2,PARK2,GHRL,DISC1,FAM134B,P2RX4,CUL7,CCK,ASPA,MYOC,BCL11A,CSF1,NTSR2,OPRK1,TRPV2
Cellular Compromise	2.46E-03-1.44E-02	ITGB2,SOCS1,SELE,SELL,TP73,CDKN1A,HTT,MAP3K5,HSPA5,MFN2,EIF4EBP1,BCL2
Protein Synthesis	2.46E-03-2.46E-03	GALNT3,GALNT2,GALNT1
Reproductive System Disease	2.46E-03-1.66E-02	AKAP8L,SELL,AGER,RPE,POR,GOLGA4,VANGL2,LCK,ALPK3,ITPKB,DGKG,SLC2A5,NDUFS7,FERMT2,ZEB1,CDH5,DST,THBS2,CD34,MBOAT4,MTPAP,WNT7A,DRD1,PNRC1,TNFSF11,PPARA,MICALL2,SMAD3,S100A4,ETV1,MGAT5B,SOX2,INTS3,SNRPD1,H3F3A/H3F3B,RAI1,NUP210,TRPS1,PCDHA8,SPATA31A6 (includes others),CCDC66,SULF1,RPH3AL,CHRDL2,PCDHGB4,TRAK1,LMO1,LASP1,LRRN2,TP63,RP1L1,EIF3F,POLR3B,KLF5,SPARC,ING1,BGLAP,QKI,FLT3,DLG2,DNAH5,CORIN,ADA…
Tumor Morphology	3.03E-03-1.48E-02	PHLDA1,SELL,BMP4,TP73,SMAD3,GNB2L1,FLT3,SKI,HRAS,HES1,CCND1,ODC1,PAX7,RHOB,EZR,RARA,ITGAV,AKT1S1,MCL1,CSF3R,SELE,TNFRSF10B,STAT3,IRF5,INHBB,NCOA3,SLC3A2,TAF1B,BCL2L1,CDH1,CDH5,ADAM12,PAX3,TGFB3,CTSB,RXRA,LGALS12,MAP2K6,IL6ST,ID2,SNAI2,LEP,RPS3A,PRL,EIF4EBP1,BCL2,ID1,JUN,TFAP2A,SDC2,LZTS1,NGFR,FOXO3,CD22,IGF1R,BID,KIT,FCER2,EGFR,TP63,ASB2,MGMT,APAF1,ID3,ITGB2,FOS,NR4A2,MAPK14,ZNF622,CDKN1A,CD82,TN…
Nucleic Acid Metabolism	4.71E-03-1.67E-02	GCGR,PRL,PRDX5,PTHLH,GBAS,HRH3,NPS,POR,CD47,KL,SCT,TAS1R3,OPA1,CMPK1,FMO1,PARK2,MFN2,AHR,ADRB2,TIMP2,ITGB1,SLC25A13,LETM1,GNAS,FMO2,PLG,NPPB,GABBR2,MYOC,GPER1,NPR1,HTT,PTH1R,PRKAG2,AK4,NT5C2,GAP43,NPPA,ADCYAP1,CALCA
Cellular Function and Maintenance	5.12E-03-1.68E-02	ZC3H12A,AGER,PCSK1,CACNA1H,DAB1,GJD3,CCND1,LCK,GNA15,BAIAP2,CDC40,CCL15,PPP1R1B,TNFRSF10B,HAAO,STAT3,ZEB1,CD52,FBXW8,CDH1,CDH5,THBS2,PARD3,ADCYAP1,KCNQ1,HRH3,CD47,WNT7A,PTPRJ,NGFR,MUSK,PID1,NRD1,FCER2,MLLT11,MEGF10,TJP1,CUL7,CCK,HIP1,IGF2R,MYOC,FGGY,ATP6V1F,IL12B,BCL11A,CSF1,CDKN1A,ABCC3,PPARGC1A,MT2A,GNB2L1,PCDHB2,RNASE1,HSPA5,AP2A2,GATA2,NRBP2,STAB2,SOX2,PIM1,SYNDIG1,STAB1,NEDD4L,KIF25,SNX18,NE…
Drug Metabolism	6.24E-03-6.24E-03	SIAH1,LEP,ARHGEF7,SNCAIP,SLC6A3
Hair and Skin Development and Function	6.24E-03-6.24E-03	CHRM2,CYP19A1,CHRM1,ADRA1B,ADRA1D
Free Radical Scavenging	7.25E-03-7.25E-03	MAP2K4,GAB2,MSRB2,AGER,ITSN1,TP73,GNB2L1,HRAS,POMC,F7,SESN1,LCK,CYP2E1,PIM1,RALGDS,SFTPA1,SELE,PRKCQ,SDHC,CD52,ADRA1D,BCL2L1,PRSS23,CDH5,S100B,HTT,CRYAA/LOC102724652,ADCYAP1,AGTR1,SFTPD,ANGPT2,PRDX5,GPX1,PRKCZ,BCL2,CD47,PARK7,KL,NGFR,BID,COL18A1,MT3,VAV2,ITGB1,LETM1,HTN3,SH3PXD2A,SEPP1,ITGB2,RIPK1,CSF1,CDKN1A,NOXA1,PNPT1
Behavior	8.14E-03-8.14E-03	HRH1,HTT,CCK,DRD3,ADRA1B,ADRA1D,BCL2,SLC6A3
DNA Replication, Recombination, and Repair	8.26E-03-8.26E-03	POR,FMO2,PRDX5,FMO1
Lymphoid Tissue Structure and Development	8.26E-03-9.07E-03	IL6ST,DLL1,TNFSF11,SMAD3,HOXA9,BCL2L1,CSF1,HOXA5,SOX9,NUP98,FANCA,EGFR,PPARGC1A
Inflammatory Response	8.84E-03-8.84E-03	IL6ST,GNAS,STAT3
Respiratory System Development and Function	8.84E-03-8.84E-03	ITGB1,MTG2,SFTPD,IL4R,BMP4,MTG1
Carbohydrate Metabolism	1.19E-02-1.19E-02	NRG1,GCNT2,CHSY1,TGFB3,CHST3,EXT1,HAS2,CHST11,GPC1,CHST13,HAS3
Nutritional Disease	1.26E-02-1.26E-02	HRH1,PTGS1,DRD3,AGTR1,ADRA1B,ADRA1D,SLC6A3

## Sheet: Ingenuity Canonical Pathways
Supplementary File S3
Ingenuity Pathway enrichment analysis for gastric CAM differentially methylated genes.
© 2000-2015 QIAGEN. All rights reserved.
Ingenuity Canonical Pathways	-log(p-value)	Ratio	z-score	Molecules
STAT3 Pathway	5.28E00	3.42E-01	NaN	MAP2K4,MAP3K9,SOCS1,TGFBR3,FGFR2,BMPR2,HRAS,STAT3,BMPR1B,IGF2R,DDR1,BCL2,FGFR3,TGFBR2,MAPK14,NTRK3,PIM1,NGFR,CDKN1A,IGF1R,PDGFRA,FGFRL1,SOCS7,SOCS5,EGFR
TGF-β Signaling	4.74E00	3.1E-01	NaN	MAP2K6,MAP2K4,NODAL,BMP4,SMAD3,SKI,HRAS,BMPR2,BMPR1B,BCL2,TGFBR2,JUN,SOS1,MAP4K1,RUNX3,HDAC1,SMAD7,PITX2,INHBB,ZNF423,FOS,GSC,PIAS4,MAPK14,TGFB3,MAP2K3,PMEPA1
Molecular Mechanisms of Cancer	4.19E00	2.09E-01	NaN	MAP2K4,GAB2,BMP4,JAK1,SMAD3,HRAS,WNT16,BMPR1B,CCND1,TGFBR2,PTK2,E2F6,CTNNA2,PAK1,CAMK2D,CAMK2A,RHOB,GNA15,WNT7B,RALGDS,E2F2,PRKCQ,TFDP1,WNT9A,ARHGEF17,AURKA,BMP10,BCL2L1,CDH1,CCND2,GAB1,ARHGEF16,FZD6,TGFB3,APH1B,MAP2K3,LEF1,ARHGEF10,FNBP1,MAP2K6,TCF4,ARHGEF7,GNA11,BMPR2,FZD1,GNA14,MAP3K5,WNT2,PRKCZ,BCL2,ARHGEF19,WNT7A,JUN,SOS1,PRKAR1B,RHOU,BID,ARHGEF3,ADCY8,ITGB1,LRP5,GNAS,WNT2B,ADCY3,APAF1,SMAD7…
Wnt/β-catenin Signaling	4.14E00	2.47E-01	NaN	TCF4,SFRP2,FRZB,PPP2R2A,FRAT1,TGFBR3,CSNK1A1,BMPR2,WNT16,FZD1,CCND1,WNT2,TGFBR2,SOX2,JUN,WNT7A,RARA,WNT7B,PPM1J,MAP4K1,PPP2R5C,SOX5,SOX4,GJA1,LRP5,CSNK1G2,WNT9A,WNT2B,HDAC1,CDH1,FZD4,CDH5,PPP2R2B,TLE4,TLE3,TGFB3,FZD6,SOX8,LEF1,SOX9,LRP1
Transcriptional Regulatory Network in Embryonic Stem Cells	3.91E00	3.75E-01	NaN	GBX2,CDX2,GJD2,HAND1,STAT3,OTX1,FOXC1,GSX2,ONECUT1,SOX2,RFX4,TRIM24,RIF1,PAX6,GATA4
Cardiac Hypertrophy Signaling	3.62E00	2.23E-01	NaN	MAP2K4,MYL10,GNB2L1,HAND1,HRAS,GNG13,MAP3K4,PLCH2,TGFBR2,GNB3,PLCE1,GNA15,RHOB,PLCL1,ADRA1B,MAP3K9,ADRA1D,TGFB3,MAP2K3,FNBP1,MAP2K6,GNA11,ATF6,GNA14,MAP3K5,PLCD1,HAND2,JUN,GNG11,SOS1,IGF1R,PRKAR1B,RHOU,ADCY8,ADRB2,CACNA1D,GNAS,MAP3K6,MAP3K1,ADCY3,GNAI2,CALM1 (includes others),MAPK14,PRKAR2B,MEF2D,EIF2B1,PRKAG2,ADRA2C,GATA4
GPCR-Mediated Integration of Enteroendocrine Signaling Exemplified by an L Cell	3.6E00	3E-01	NaN	GNAS,NMB,ADCY3,GNA11,CCK,GNA14,PLCH2,PLCD1,GNAI2,CHRM2,PLCE1,PRKAR2B,GNA15,SSTR5,PRKAR1B,PRKAG2,ADCYAP1,ADCY8,PLCL1,ADRB2,CALCA
Role of NFAT in Cardiac Hypertrophy	3.55E00	2.33E-01	NaN	MAP2K6,MAP2K4,IL6ST,GNB2L1,CSNK1A1,HAND1,HRAS,GNG13,PLCH2,PRKCZ,PLCD1,TGFBR2,CAMK2A,CAMK2D,GNG11,PLCE1,GNB3,SOS1,CAMK1G,IGF1R,PRKAR1B,PLCL1,ADCY8,AKAP5,PRKCQ,GNAS,HDAC4,MAP3K1,HDAC1,ADCY3,SLC8A3,GNAI2,CALM1 (includes others),MAPK14,PRKAR2B,MEF2D,TGFB3,PRKAG2,MAP2K3,SLC8A1,GATA4
Axonal Guidance Signaling	3.1E00	1.9E-01	NaN	MYL10,BMP4,GLI2,ITSN1,GNB2L1,GNG13,HRAS,WNT16,PLCH2,ADAM8,PTK2,NCK2,PAK1,GNB3,PLCE1,GNA15,WNT7B,BAIAP2,EFNB3,PLCL1,EFNA2,PRKCQ,KALRN,CFL1,WNT9A,SEMA5A,ADAMTS9,BMP10,EPHA6,DOCK1,ADAM12,FZD6,ADAM29,PDGFD,EPHA2,NRP1,MMP21,ENPEP,NTF3,UNC5A,PDGFA,ARHGEF7,GNA11,EPHA4,FZD1,GNA14,PLXNA2,BCAR1,ABLIM1,PRKCZ,WNT2,NFATC1,PLCD1,WNT7A,GNG11,GLI3,SDC2,GLIS1,NGFR,EFNA5,SOS1,PRKAR1B,DCC,PLXNB1,SEMA4A,ROBO2,RASSF5…
Human Embryonic Stem Cell Pluripotency	2.95E00	2.37E-01	NaN	NTF3,NODAL,TCF4,BMP4,PDGFA,SMAD3,BMPR2,WNT16,FZD1,NOG,WNT2,TGFBR2,SOX2,FGFR3,WNT7A,WNT7B,PDGFRA,SPHK1,GNAS,WNT9A,WNT2B,SMAD7,FGFR2,BMP10,FZD4,NTRK3,TGFB3,FZD6,LEF1,FGFRL1,PDGFD
GPCR-Mediated Nutrient Sensing in Enteroendocrine Cells	2.92E00	2.65E-01	NaN	GNAS,PRKCQ,ADCY3,GNA11,GNG13,RAPGEF4,CCK,GNA14,PLCH2,PRKCZ,PLCD1,GNAI2,PLCE1,GNG11,PRKAR2B,GNA15,GPBAR1,PRKAR1B,PRKAG2,TAS1R3,ADCY8,PLCL1
Protein Kinase A Signaling	2.9E00	1.92E-01	NaN	ENPP6,PDE6G,MYL10,PDE3A,SMAD3,GNB2L1,GNG13,PTPN5,PLCH2,TGFBR2,PTK2,YWHAQ,TH,GNB3,PLCE1,CAMK2D,CAMK2A,TDP2,PLCL1,PDE6B,PTPRE,PTPRG,PRKCQ,PTPRD,PPP1R1B,PDE10A,PTPN18,PTPN3,PDE4B,CNGA3,AKAP13,H3F3A/H3F3B,PYGM,TGFB3,DUSP4,LEF1,EBI3,SIRPA,ANAPC2,TCF4,PTPN13,DUSP6,PPP1CB,UBASH3B,NFATC1,PRKCZ,AKAP11,PLCD1,CDKN3,GNG11,PTPRJ,GLI3,NGFR,DCC,PRKAR1B,RYR1,ADCY8,AKAP5,PLN,GNAS,MAP3K1,ADCY3,ANAPC13,GNAI2,DHH,CA…
Factors Promoting Cardiogenesis in Vertebrates	2.87E00	2.58E-01	NaN	LRP5,TCF4,NODAL,BMP4,PRKCQ,TGFBR3,CER1,BMPR2,BMPR1B,FZD1,NOG,BMP10,PRKCZ,NPPB,TGFBR2,MAPK14,FZD4,TGFB3,FZD6,LEF1,NPPA,GATA4,LRP1
GNRH Signaling	2.87E00	2.36E-01	NaN	MAP2K6,MAP2K4,GNA11,HRAS,MAP3K4,MAP3K5,GNA14,PRKCZ,PTK2,PAK1,CAMK2D,CAMK2A,JUN,GNA15,SOS1,PRKAR1B,ADCY8,EGFR,MAP3K9,PRKCQ,GNAS,MAP3K6,ADCY3,MAP3K1,GNAI2,FOS,PRKAR2B,MAPK14,PRKAG2,MAP2K3
Sertoli Cell-Sertoli Cell Junction Signaling	2.83E00	2.2E-01	NaN	EPN3,MAP2K4,CLDN11,CLDN20,CLDN19,TGFBR3,HRAS,MAP3K5,MAP3K4,BCAR1,MPP6,CTNNA2,JUN,SORBS1,PRKAR1B,PVRL1,RAB8B,ACTA1,GUCY1B3,ITGB1,DLG1,MAP3K9,MAP3K6,GUCY1A3,TJP1,MAP3K1,F11R,TJP3,CDH1,CLDN24,PRKAR2B,MAPK14,CLDN23,CLDN1,TGFB3,PRKAG2,MAP2K3,ACTG1
IL-1 Signaling	2.73E00	2.53E-01	NaN	MAP2K6,MAP2K4,TOLLIP,GNAS,ADCY3,GNA11,GNB2L1,MAP3K1,GNG13,GNA14,GNAI2,FOS,GNB3,JUN,GNG11,MAPK14,PRKAR2B,GNA15,PRKAR1B,PRKAG2,MAP2K3,ADCY8,IL1RAP
PPARα/RXRα Activation	2.66E00	2.18E-01	NaN	MAP2K6,MAP2K4,PPARA,SMAD3,TGFBR3,GNA11,BMPR2,HRAS,GNA14,PLCH2,AP2A2,TGFBR2,PLCD1,NR2F1,PLCE1,JUN,CHD5,GNA15,LPL,SOS1,PRKAR1B,PLCL1,ADCY8,IL1RAP,GNAS,ADCY3,NCOA6,NCOA3,PRKAR2B,MAPK14,TGFB3,PRKAG2,MAP2K3,NCOR2,RXRA,PPARGC1A
Colorectal Cancer Metastasis Signaling	2.62E00	2.03E-01	NaN	MAP2K4,IL6ST,SIAH1,TCF4,JAK1,SMAD3,GNB2L1,MMP15,WNT16,HRAS,GNG13,FZD1,CCND1,WNT2,TGFBR2,JUN,GNG11,WNT7A,GNB3,RHOB,WNT7B,TLR1,SOS1,PRKAR1B,DCC,RHOU,TLR3,ADCY8,RALGDS,EGFR,LRP5,GNAS,WNT9A,WNT2B,ADCY3,STAT3,BCL2L1,FOS,CDH1,PRKAR2B,FZD4,TGFB3,PRKAG2,FZD6,LEF1,FNBP1,LRP1
Adipogenesis pathway	2.61E00	2.3E-01	NaN	LEP,BMP4,SMAD3,NR2F2,BMPR2,FBXW7,FZD1,CTBP1,FGFR3,LPIN1,LPL,TBL1XR1,GTF2H3,ARNTL,CCNH,HDAC4,TXNIP,HDAC1,FGFR2,SLC2A4,CCRN4L,ZNF423,FZD4,SREBF1,KLF5,FZD6,SOX9,FGFRL1,RPS6KC1
Antigen Presentation Pathway	2.6E00	3.24E-01	NaN	PSMB9,CALR,HLA-DOA,HLA-DQB2,HLA-DRA,CIITA,HLA-DOB,TAP1,HLA-DPB1,TAP2,TAPBP,HLA-DPA1
Dopamine Receptor Signaling	2.6E00	2.6E-01	NaN	GCH1,GNAS,PPP2R2A,PPP1R1B,PRL,ADCY3,PPP1CB,SLC6A3,TH,PRKAR2B,DRD1,PPM1J,PPP2R2B,PRKAR1B,PRKAG2,PPP2R5C,ADCY8,DRD3,CALY,QDPR
PTEN Signaling	2.43E00	2.29E-01	NaN	TGFBR3,HRAS,BMPR2,BMPR1B,BCAR1,CCND1,PRKCZ,BCL2,FGFR3,PTK2,TGFBR2,NGFR,SOS1,FOXO3,IGF1R,PDGFRA,EGFR,ITGB1,FGFR2,CNKSR3,IGF2R,DDR1,SYNJ2,BCL2L1,NTRK3,CDKN1A,FGFRL1
Role of NANOG in Mammalian Embryonic Stem Cell Pluripotency	2.31E00	2.29E-01	NaN	IL6ST,BMP4,JAK1,T,WNT9A,CDX2,WNT2B,WNT16,BMPR2,HRAS,STAT3,FZD1,BMPR1B,BMP10,WNT2,SOX2,LIFR,FZD4,RIF1,WNT7A,GAB1,WNT7B,SOS1,FZD6,GATA4
Cardiac β-adrenergic Signaling	2.3E00	2.2E-01	NaN	ENPP6,PDE6G,PPP2R2A,PDE3A,GNB2L1,GNG13,PPP1CB,AKAP11,GNB3,GNG11,PPM1J,PRKAR1B,TDP2,PPP2R5C,ADCY8,PDE6B,PLN,AKAP5,GNAS,CACNA1D,PDE10A,ADCY3,SLC8A3,PDE4B,AKAP13,PRKAR2B,PPP2R2B,PRKAG2,SLC8A1
Hepatic Fibrosis / Hepatic Stellate Cell Activation	2.22E00	2.04E-01	NaN	LEP,PDGFA,SMAD3,KLF6,COL9A3,COL8A1,COL4A2,COL6A6,BCL2,COL5A1,TGFBR2,COL6A1,CYP2E1,NGFR,PDGFRA,IGF1R,ECE1,KLF12,TNFRSF1B,COL11A2,COL18A1,IL1RAP,COL27A1,EGFR,TIMP2,IL4R,SMAD7,FGFR2,COL1A1,COL21A1,COL13A1,COL6A3,CSF1,TGFB3,COL6A5,PDGFD,AGTR1
Regulation of the Epithelial-Mesenchymal Transition Pathway	2.18E00	2.03E-01	NaN	MAP2K6,MAP2K4,TCF4,ID2,JAK1,SNAI2,SMAD3,WNT16,HRAS,FZD1,WNT2,TGFBR2,FGFR3,WNT7A,WNT7B,SOS1,EGFR,TWIST2,NOTCH3,ESRP2,WNT9A,WNT2B,FGFR2,ZEB1,STAT3,GSC,CDH1,FZD4,GAB1,TGFB3,FZD6,FGF20,APH1B,LEF1,MAP2K3,FGFRL1,PDGFD
Ephrin B Signaling	2.14E00	2.47E-01	NaN	VAV2,GNAS,KALRN,ITSN1,CFL1,GNA11,GNB2L1,GNG13,HRAS,GNA14,GNAI2,PTK2,NCK2,PAK1,GNB3,GNG11,GNA15,EFNB3
Melatonin Signaling	2.11E00	2.5E-01	NaN	MAP2K4,MAP2K6,PRKCQ,PLCH2,SLC2A4,PRKCZ,PLCD1,GNAI2,CALM1 (includes others),PRKAR2B,CAMK2A,CAMK2D,PLCE1,PRKAR1B,PRKAG2,MAP2K3,PLCL1
Superpathway of Serine and Glycine Biosynthesis I	2.08E00	5.71E-01	NaN	PSAT1,UBAC2,SHMT1,SHMT2
Gαi Signaling	2.04E00	2.17E-01	NaN	GRM2,GNB2L1,GNG13,HRAS,RGS12,HRH3,CHRM2,GNG11,GNB3,SOS1,RGS10,PRKAR1B,ADCY8,DRD3,RALGDS,GNAS,ADCY3,STAT3,GNAI2,GABBR2,PRKAR2B,OPRK1,PRKAG2,HTR1F,ADRA2C,AGTR1
Cardiomyocyte Differentiation via BMP Receptors	2.03E00	3.68E-01	NaN	NPPB,BMP4,BMPR2,BMPR1B,NPPA,BMP10,GATA4
Tec Kinase Signaling	2.02E00	2.05E-01	NaN	MAP2K4,JAK1,GNB2L1,GNA11,GNG13,GNA14,PRKCZ,BLK,PTK2,PAK1,LCK,GNG11,GNB3,GNA15,RHOB,RHOU,ACTA1,VAV2,ITGB1,TNFRSF21,GNAS,PRKCQ,TNFRSF10B,STAT3,GNAI2,STAT4,TEC,FOS,TNFRSF25,MS4A2,ACTG1,FNBP1
Thrombin Signaling	1.99E00	1.98E-01	NaN	GATA5,MYL10,MPRIP,GNB2L1,GNA11,HRAS,GNG13,PPP1CB,GNA14,PLCH2,GATA2,PRKCZ,PTK2,PLCD1,CAMK2A,CAMK2D,GNG11,PLCE1,GNB3,GNA15,RHOB,SOS1,RHOU,CAMK1G,ARHGEF3,ADCY8,PLCL1,EGFR,PRKCQ,GNAS,ADCY3,GNAI2,MAPK14,ARHGEF16,ARHGEF10,FNBP1,GATA4
Dopamine-DARPP32 Feedback in cAMP Signaling	1.98E00	2.04E-01	NaN	PPP2R2A,KCNJ16,CSNK1A1,PPP1CB,PLCH2,PRKCZ,PLCD1,PLCE1,DRD1,PPM1J,PRKAR1B,PPP2R5C,PLCL1,ADCY8,DRD3,GUCY1B3,CALY,GRIN1,GRIN3B,GNAS,CACNA1D,PRKCQ,GUCY1A3,PPP1R1B,CSNK1G2,ADCY3,GNAI2,CALM1 (includes others),PRKAR2B,KCNJ9,PPP2R2B,PRKAG2
RhoGDI Signaling	1.87E00	1.98E-01	NaN	MYL10,ARHGEF7,GNB2L1,GNA11,PIP4K2B,GNG13,GNA14,CDH11,ARHGEF19,PAK1,GNB3,GNG11,GNA15,RHOB,EZR,RHOU,ARHGEF3,CDH16,CDH13,ACTA1,ITGB1,GNAS,CFL1,ARHGEF17,CDH19,GNAI2,ARHGAP5,CDH1,CDH5,PIP5K1C,ARHGEF16,ARHGEF10,ACTG1,FNBP1
Ephrin Receptor Signaling	1.87E00	1.98E-01	NaN	ITSN1,PTPN13,PDGFA,GNB2L1,GNA11,HRAS,GNG13,EPHA4,GNA14,BCAR1,PTK2,NCK2,PAK1,GNG11,GNB3,GNA15,SORBS1,SDC2,EFNA5,SOS1,EFNB3,EFNA2,ITGB1,GRIN1,GRIN3B,GNAS,KALRN,CFL1,STAT3,EFNA4,GNAI2,EPHA6,PDGFD,EPHA2
Synaptic Long Term Depression	1.85E00	2.06E-01	NaN	GRM2,PPP2R2A,GRID1,GNA11,HRAS,GNA14,PLCH2,PRKCZ,PLCD1,PLCE1,GNA15,PPM1J,PLB1,IGF1R,PPP2R5C,RYR1,PLCL1,GUCY1B3,GNAS,PRKCQ,GUCY1A3,GRIA2,PPP1R17,GNAI2,PLA2G6,NPR1,PPP2R2B,RARRES3
cAMP-mediated signaling	1.84E00	1.9E-01	NaN	ENPP6,PDE6G,GRM2,DUSP6,PDE3A,RAPGEF4,RGS12,CHRM1,HRH3,AKAP11,CHRM2,CAMK2A,CAMK2D,DRD1,RGS10,PRKAR1B,CAMK1G,TDP2,ADCY8,DRD3,PDE6B,ADRB2,AKAP5,GNAS,PDE10A,ADCY3,PDE4B,STAT3,CNGA3,GNAI2,CALM1 (includes others),GABBR2,AKAP13,GPER1,PRKAR2B,PTH1R,OPRK1,DUSP4,HTR1F,ADRA2C,AGTR1
CD27 Signaling in Lymphocytes	1.8E00	2.55E-01	NaN	MAP2K6,MAP2K4,FOS,BCL2L1,MAP3K9,JUN,MAP3K6,MAP3K1,APAF1,BID,MAP2K3,MAP3K4,MAP3K5
Sperm Motility	1.77E00	2.11E-01	NaN	SLC16A10,PRKCQ,GNAS,GUCY1A3,CACNA1H,PDE4B,PLCH2,CNGA3,PRKCZ,PLCD1,NPPB,PTK2,PLA2G6,CALM1 (includes others),PLCE1,PRKAR2B,PLB1,NPR1,PRKAR1B,PRKAG2,RARRES3,NPPA,PLCL1,GUCY1B3
Relaxin Signaling	1.77E00	2.05E-01	NaN	ENPP6,PDE6G,PDE3A,GNA11,GNB2L1,GNG13,GNA14,PRKCZ,GNG11,JUN,GNB3,GNA15,PRKAR1B,TDP2,ADCY8,PDE6B,GUCY1B3,GNAS,GUCY1A3,PDE10A,ADCY3,PDE4B,GNAI2,FOS,PRKAR2B,NPR1,PRKAG2
NF-κB Signaling	1.75E00	1.95E-01	NaN	MAP2K6,TRAF3,BMP4,TGFBR3,BMPR2,HRAS,BMPR1B,PRKCZ,FGFR3,TANK,TGFBR2,LCK,NGFR,UBE2V1,TLR1,IGF1R,PDGFRA,TDP2,TLR3,TNFRSF1B,EGFR,TNFSF11,PRKCQ,MAP3K1,HDAC1,FGFR2,TBK1,IGF2R,DDR1,RIPK1,NTRK3,FGFRL1,TIRAP
Putrescine Biosynthesis III	1.74E00	1E00	NaN	AZIN2,ODC1
Glycine Biosynthesis I	1.74E00	1E00	NaN	SHMT1,SHMT2
Basal Cell Carcinoma Signaling	1.71E00	2.32E-01	NaN	TCF4,BMP4,GLI2,WNT9A,WNT2B,WNT16,FZD1,BMP10,WNT2,FZD4,WNT7A,GLI3,GLIS1,WNT7B,FZD6,LEF1
Signaling by Rho Family GTPases	1.71E00	1.85E-01	NaN	MAP2K4,MYL10,ARHGEF7,GNB2L1,WASF3,GNA11,PIP4K2B,GNG13,GNA14,PRKCZ,CDH11,STMN1,PTK2,ARHGEF19,PAK1,GNG11,JUN,GNB3,GNA15,RHOB,EZR,BAIAP2,RHOU,ARHGEF3,CDH16,CDH13,ACTA1,ITGB1,MAP3K9,GNAS,CFL1,ARHGEF17,CDH19,GNAI2,FOS,CDH1,CDH5,PIP5K1C,ARHGEF16,PARD3,ARHGEF10,ACTG1,FNBP1
dTMP De Novo Biosynthesis	1.7E00	6E-01	NaN	SHMT1,DHFRL1,SHMT2
Folate Polyglutamylation	1.7E00	6E-01	NaN	SHMT1,MTHFD1,SHMT2
HGF Signaling	1.69E00	2.12E-01	NaN	MAP2K4,ITGB1,MAP3K9,PRKCQ,MAP3K6,MAP3K1,HRAS,MAP3K4,STAT3,MAP3K5,CCND1,PRKCZ,PTK2,DOCK1,FOS,PAK1,ELF2,JUN,GAB1,CDKN1A,SOS1,ELK3
Tight Junction Signaling	1.64E00	1.93E-01	NaN	CLDN11,PPP2R2A,CLDN20,CLDN19,VTI1B,PRKCZ,TGFBR2,CPSF6,JUN,PPM1J,NGFR,VAMP3,PRKAR1B,PVRL1,PPP2R5C,TNFRSF1B,ACTA1,CSTF1,YKT6,TJP1,CNKSR3,F11R,FOS,TJP3,CLDN24,PRKAR2B,CLDN23,CLDN1,PPP2R2B,TGFB3,PRKAG2,ACTG1
Ephrin A Signaling	1.64E00	2.5E-01	NaN	PTK2,VAV2,EFNA2,EPHA6,PAK1,CFL1,EFNA5,NGFR,EPHA4,BCAR1,EPHA2,EFNA4
Role of Macrophages, Fibroblasts and Endothelial Cells in Rheumatoid Arthritis	1.63E00	1.78E-01	NaN	MAP2K4,SOCS1,TRAF3,CSNK1A1,LTB,IL17RC,WNT16,HRAS,PLCH2,CCND1,CAMK2A,PLCE1,CAMK2D,WNT7B,TLR1,PLCL1,IL1RAP,SELE,PRKCQ,WNT9A,STAT3,FZD6,MAP2K3,LEF1,PDGFD,MAP2K6,IL6ST,TCF4,SFRP2,FRZB,PDGFA,FZD1,PRKCZ,WNT2,NFATC1,PLCD1,WNT7A,JUN,NGFR,TLR3,TNFRSF1B,TNFSF11,LRP5,WNT2B,CALM1 (includes others),FOS,FZD4,MAPK14,RIPK1,CSF1,LRP1
G Beta Gamma Signaling	1.61E00	2.16E-01	NaN	GNAS,PRKCQ,GNA11,GNB2L1,GNG13,HRAS,GNA14,PRKCZ,GNAI2,PAK1,PRKAR2B,GNG11,GNB3,GNA15,SOS1,KCNJ9,PRKAR1B,PRKAG2,EGFR
Glioma Signaling	1.61E00	2.13E-01	NaN	RBL2,PRKCQ,TFDP1,PDGFA,HRAS,CCND1,IGF2R,PRKCZ,E2F6,CALM1 (includes others),CAMK2A,CAMK2D,CDKN1A,SOS1,PDGFRA,CAMK1G,IGF1R,PDGFD,E2F2,EGFR
Mouse Embryonic Stem Cell Pluripotency	1.61E00	2.13E-01	NaN	IL6ST,ID2,TCF4,JAK1,BMP4,T,HRAS,BMPR2,STAT3,FZD1,ID3,SOX2,LIFR,ID1,MAPK14,FZD4,SOS1,FZD6,LEF1,ID4
Type I Diabetes Mellitus Signaling	1.6E00	2.08E-01	NaN	MAP2K6,MAP2K4,SOCS1,HLA-DOA,JAK1,ICA1,APAF1,MAP3K5,BCL2,RIPK1,MAPK14,IL12B,NGFR,HLA-DRA,HLA-DOB,BID,MAP2K3,SOCS7,TNFRSF1B,IL1RAP,SOCS5,CPE
Xenobiotic Metabolism Signaling	1.6E00	1.8E-01	NaN	MAP2K4,MAP2K6,PPP2R2A,NQO2,HRAS,MAP3K5,MAP3K4,PRKCZ,HS3ST3A1,ARNT,CHST2,CAMK2A,CAMK2D,UST,ALDH1A3,ALDH3A2,PPM1J,NR1I3,GSTM4,CHST3,CAMK1G,CHST11,FMO1,PPP2R5C,ALDH3A1,AHR,MAP3K9,PRKCQ,HDAC4,FMO2,MAP3K6,MGMT,MAP3K1,ALDH8A1,CYP1B1,ESD,MAPK14,PPP2R2B,MAP2K3,NCOR2,HS3ST6,RXRA,CHST13,ABCC3,HS3ST5,PPARGC1A
Acute Myeloid Leukemia Signaling	1.53E00	2.18E-01	NaN	MAP2K4,CSF3R,MAP2K6,TCF4,FLT3,HRAS,STAT3,CCND1,EIF4EBP1,CCNA1,PIM1,RARA,SOS1,KIT,MAP2K3,LEF1,IDH2
Netrin Signaling	1.51E00	2.56E-01	NaN	NCK2,PRKAR2B,UNC5A,PRKAR1B,DCC,PRKAG2,RYR1,ABLIM1,NFATC1,UNC5C
Glioblastoma Multiforme Signaling	1.51E00	1.93E-01	NaN	PDGFA,HRAS,WNT16,FZD1,PLCH2,CCND1,WNT2,PLCD1,E2F6,PLCE1,WNT7A,RHOB,WNT7B,SOS1,IGF1R,PDGFRA,RHOU,PLCL1,E2F2,EGFR,WNT9A,WNT2B,FZD4,CDKN1A,FZD6,LEF1,PDGFD,FNBP1
G-Protein Coupled Receptor Signaling	1.48E00	1.77E-01	NaN	ENPP6,PDE6G,GRM2,DUSP6,PDE3A,GNA11,HRAS,GNA14,RAPGEF4,RGS12,AVPR1A,HRH3,CHRM1,CHRM2,HRH1,CAMK2A,CAMK2D,GNA15,DRD1,SOS1,RGS10,PRKAR1B,TDP2,DRD3,ADCY8,ADRA1B,PDE6B,ADRB2,GNAS,PDE10A,ADCY3,PDE4B,STAT3,ADRA1D,GNAI2,GABBR2,GPER1,PRKAR2B,PTH1R,OPRK1,PRKAG2,DUSP4,HTR1F,ADRA2C,AGTR1
α-Adrenergic Signaling	1.48E00	2.12E-01	NaN	GNAS,PRKCQ,ADCY3,GNB2L1,SLC8A3,GNG13,HRAS,PRKCZ,GNAI2,CALM1 (includes others),PYGM,GNB3,PRKAR2B,GNG11,PRKAR1B,PRKAG2,SLC8A1,ADCY8
Death Receptor Signaling	1.48E00	2.09E-01	NaN	MAP2K4,TNFRSF21,PARP16,TNFRSF10B,ZC3HAV1,APAF1,LMNA,TBK1,MAP3K5,BCL2,TANK,RIPK1,TNFRSF25,BID,HTRA2,PARP11,TNFRSF1B,ACTG1,ACTA1
Breast Cancer Regulation by Stathmin1	1.48E00	1.84E-01	NaN	PPP2R2A,ARHGEF7,GNB2L1,HRAS,GNG13,PPP1CB,PRKCZ,STMN1,E2F6,ARHGEF19,PAK1,CAMK2A,CAMK2D,GNB3,GNG11,PPM1J,SOS1,CAMK1G,PRKAR1B,PPP2R5C,ARHGEF3,ADCY8,E2F2,PRKCQ,GNAS,ADCY3,ARHGEF17,GNAI2,CALM1 (includes others),PRKAR2B,ARHGEF16,PPP2R2B,CDKN1A,PRKAG2,ARHGEF10
Histidine Degradation VI	1.45E00	4E-01	NaN	HAL,CYP2E1,AMDHD1,MICAL3
Glycine Betaine Degradation	1.45E00	4E-01	NaN	SRR,PIPOX,SHMT1,SHMT2
Phototransduction Pathway	1.44E00	2.35E-01	NaN	PDE6G,GNB3,PRKAR2B,GUCA1A,GUCY1A3,GUCA1C,PRKAR1B,PRKAG2,PDE6B,CNGA3,GUCY1B3,RCVRN
BMP signaling pathway	1.44E00	2.16E-01	NaN	MAP2K4,BMP4,SMAD7,HRAS,BMPR2,BMPR1B,PITX2,BMP10,NOG,ZNF423,PRKAR2B,JUN,MAPK14,SOS1,PRKAR1B,PRKAG2
CDK5 Signaling	1.43E00	2.04E-01	NaN	ITGB1,GNAS,PPP1R1B,PPP2R2A,ADCY3,PPP1CB,HRAS,FOSB,LAMC1,PRKAR2B,MAPK14,DRD1,NGFR,MAPT,PPM1J,PPP2R2B,PRKAR1B,PRKAG2,PPP2R5C,ADCY8
Aryl Hydrocarbon Receptor Signaling	1.42E00	1.93E-01	NaN	TP73,NQO2,CCND1,ARNT,NR2F1,CCNA1,JUN,ALDH1A3,ALDH3A2,RARA,GSTM4,ALDH3A1,AHR,RBL2,TFDP1,APAF1,ALDH8A1,NCOA3,CYP1B1,FOS,CCND2,CDKN1A,TGFB3,NCOR2,DCT,RXRA
Cdc42 Signaling	1.42E00	1.94E-01	NaN	MAP2K4,HLA-DOA,FGD3,MYL10,MPRIP,PPP1CB,PRKCZ,PAK1,HLA-DQB2,JUN,BAIAP2,HLA-DRA,EXOC2,EXOC3,HLA-DPB1,HLA-DPA1,ITGB1,VAV2,CFL1,FOS,MAPK14,HLA-DOB,CDC42SE1,PARD3,FNBP1L
PXR/RXR Activation	1.41E00	2.22E-01	NaN	PPARA,CPT1A,ALAS1,HMGCS2,NR3C1,PRKAR2B,ALDH3A2,NR1I3,FOXO3,PRKAR1B,PRKAG2,ABCC3,RXRA,PPARGC1A
Cellular Effects of Sildenafil (Viagra)	1.37E00	1.94E-01	NaN	MYL10,CACNA1D,MPRIP,GNAS,GUCY1A3,PDE3A,ADCY3,PPP1CB,PDE4B,PLCH2,PLCD1,CALM1 (includes others),KCNQ2,PLCE1,PRKAR2B,PRKAR1B,PRKAG2,NPPA,ADCY8,PLCL1,ACTG1,ACTA1,GUCY1B3,SLC4A10
Role of JAK family kinases in IL-6-type Cytokine Signaling	1.37E00	2.8E-01	NaN	MAP2K4,IL6ST,SOCS1,JAK1,MAPK14,OSMR,STAT3
Germ Cell-Sertoli Cell Junction Signaling	1.35E00	1.86E-01	NaN	MAP2K6,EPN3,MAP2K4,HRAS,MAP3K4,MAP3K5,BCAR1,PTK2,TGFBR2,PAK1,CTNNA2,RHOB,SORBS1,RHOU,RAB8B,ACTA1,ITGB1,MAP3K9,MAP3K6,CFL1,TJP1,MAP3K1,CDH1,MAPK14,FER,TGFB3,MAP2K3,ACTG1,FNBP1
CREB Signaling in Neurons	1.34E00	1.83E-01	NaN	GRM2,GRID1,GNA11,GNB2L1,HRAS,GNG13,GNA14,PLCH2,PRKCZ,PLCD1,GNB3,CAMK2A,PLCE1,GNG11,CAMK2D,GNA15,SOS1,PRKAR1B,ADCY8,PLCL1,GRIN1,GNAS,PRKCQ,GRIK3,ADCY3,GRIA2,GNAI2,CALM1 (includes others),PRKAR2B,GRIK4,PRKAG2
Role of Osteoblasts, Osteoclasts and Chondrocytes in Rheumatoid Arthritis	1.34E00	1.78E-01	NaN	MAP2K6,MAP2K4,BGLAP,TCF4,BMP4,SFRP2,FRZB,CSNK1A1,BMPR2,WNT16,MAP3K5,FZD1,NFATC1,WNT2,BCL2,JUN,WNT7A,WNT7B,NGFR,TNFRSF1B,IL1RAP,ITGB1,LRP5,TNFSF11,WNT9A,WNT2B,DLX5,BMP10,CALM1 (includes others),COL1A1,FOS,MAPK14,FZD4,CSF1,FZD6,LEF1,MAP2K3,LRP1
Trehalose Degradation II (Trehalase)	1.3E00	6.67E-01	NaN	GCK,TREH
Thyronamine and Iodothyronamine Metabolism	1.3E00	6.67E-01	NaN	DIO1,DIO3
Thyroid Hormone Metabolism I (via Deiodination)	1.3E00	6.67E-01	NaN	DIO1,DIO3
Oxidized GTP and dGTP Detoxification	1.3E00	6.67E-01	NaN	DDX6,NUDT1
VDR/RXR Activation	1.3E00	2.08E-01	NaN	WT1,LRP5,TNFSF11,BGLAP,PRKCQ,PDGFA,HES1,HR,PRKCZ,NCOA3,YY1,COL13A1,CDKN1A,MXD1,NCOR2,RXRA
AMPK Signaling	1.3E00	1.81E-01	NaN	LEP,PPP2R2A,SMARCD2,CFTR,CCND1,EIF4EBP1,PPM1J,FOXO3,RPTOR,PRKAR1B,PPP2R5C,AKT1S1,ADRA1B,ADRB2,PFKFB3,CPT1A,CHRNA4,GNAS,PFKP,CHRNA10,SLC2A4,ADRA1D,MAPK14,PRKAR2B,PPP2R2B,CDKN1A,PRKAG2,AK4,CHRNE,ADRA2C,MAP2K3,PPARGC1A
PI3K/AKT Signaling	1.26E00	1.9E-01	NaN	ITGB1,GAB2,RHEB,JAK1,PPP2R2A,GDF15,HRAS,MAP3K5,CCND1,PRKCZ,BCL2,EIF4EBP1,YWHAQ,SYNJ2,BCL2L1,GAB1,PPM1J,CDKN1A,PPP2R2B,SOS1,FOXO3,PPP2R5C,MCL1
Inhibition of Angiogenesis by TSP1	1.24E00	2.5E-01	NaN	MAP2K4,TGFBR2,CD47,JUN,MAPK14,GUCY1A3,SDC2,GUCY1B3
Role of JAK2 in Hormone-like Cytokine Signaling	1.24E00	2.5E-01	NaN	SOCS1,JAK1,PRL,SH2B2,STAT3,SOCS7,SOCS5,SIRPA
Synaptic Long Term Potentiation	1.22E00	1.9E-01	NaN	GRIN1,GRIN3B,GRM2,PRKCQ,GNA11,GRIA2,PPP1CB,HRAS,GNA14,PLCH2,PRKCZ,PLCD1,CALM1 (includes others),PRKAR2B,PLCE1,CAMK2D,CAMK2A,GNA15,PRKAR1B,PRKAG2,ADCY8,PLCL1
Leptin Signaling in Obesity	1.21E00	2.05E-01	NaN	GNAS,LEP,PDE3A,ADCY3,POMC,STAT3,PLCH2,PLCD1,PLCE1,PRKAR2B,PRKAG2,PRKAR1B,PLCL1,ADCY8,GHRL
Role of Wnt/GSK-3β Signaling in the Pathogenesis of Influenza	1.21E00	2.05E-01	NaN	SIAH1,TCF4,CSNK1G2,WNT9A,WNT2B,CSNK1A1,WNT16,FZD1,WNT2,NCOA3,WNT7A,FZD4,WNT7B,FZD6,LEF1
T Helper Cell Differentiation	1.21E00	2.09E-01	NaN	IL6ST,IL4R,HLA-DOA,IL21R,IL12RB2,STAT3,TBX21,TGFBR2,STAT4,IL12B,NGFR,HLA-DRA,HLA-DOB,TNFRSF1B
Agrin Interactions at Neuromuscular Junction	1.21E00	2.09E-01	NaN	LAMC1,NRG1,PTK2,ITGB1,MAP2K4,ITGB2,PAK1,JUN,ARHGEF7,MUSK,HRAS,ACTG1,ACTA1,EGFR
Neurotrophin/TRK Signaling	1.21E00	2.09E-01	NaN	MAP2K4,MAP2K6,NTF3,SPRY1,HRAS,MAP3K5,FOS,JUN,GAB1,NTRK3,NGFR,SOS1,MAP2K3,SORCS1
Androgen Signaling	1.21E00	1.91E-01	NaN	CALR,CCNH,GNAS,PRKCQ,SMAD3,GNA11,GNB2L1,GNG13,GNA14,CCND1,PRKCZ,GNAI2,CALM1 (includes others),GNB3,JUN,GNG11,PRKAR2B,GNA15,PRKAR1B,PRKAG2,GTF2H3
Histamine Degradation	1.17E00	3.33E-01	NaN	HNMT,ALDH1A3,ALDH3A2,ALDH3A1
PCP pathway	1.17E00	2.1E-01	NaN	MAP2K4,RSPO3,FZD4,WNT7A,JUN,SDC2,WNT7B,WNT9A,WNT2B,FZD6,WNT16,FZD1,WNT2
LPS/IL-1 Mediated Inhibition of RXR Function	1.16E00	1.73E-01	NaN	PPARA,MAP2K4,ALAS1,HMGCS2,HS3ST3A1,CHST2,JUN,SCARB1,UST,ALDH1A3,ALDH3A2,RARA,NGFR,NR1I3,GSTM4,CHST3,CHST11,FMO1,TNFRSF1B,IL1RAP,ALDH3A1,CPT1A,FMO2,MGMT,MAP3K1,ALDH8A1,FABP2,SREBF1,SLC27A6,HS3ST6,CHST13,RXRA,ABCC3,ABCC4,HS3ST5,PPARGC1A
Gustation Pathway	1.15E00	1.86E-01	NaN	ENPP6,PDE6G,GNAS,PDE10A,P2RX4,PDE3A,ADCY3,P2RX1,GNG13,PDE4B,P2RY2,GNB3,GNG11,PRKAR2B,TAS2R38,PRKAR1B,PRKAG2,TAS1R3,TDP2,ADCY8,P2RX2,PDE6B
SAPK/JNK Signaling	1.15E00	1.94E-01	NaN	MAP2K4,MAP3K9,MAP3K1,HRAS,MAP3K4,MAP3K5,NFATC1,MAP4K3,MINK1,LCK,GNB3,JUN,RIPK1,GNG11,GAB1,SOS1,DUSP4,MAP4K1
Thyroid Cancer Signaling	1.15E00	2.31E-01	NaN	NTF3,CDH1,TCF4,GDNF,NTRK3,HRAS,LEF1,RXRA,CCND1
TNFR2 Signaling	1.13E00	2.5E-01	NaN	MAP2K4,TANK,FOS,JUN,MAP3K1,TBK1,TNFRSF1B
Gap Junction Signaling	1.12E00	1.79E-01	NaN	DBN1,BGLAP,CSNK1A1,HRAS,PLCH2,PRKCZ,PLCD1,PLCE1,SP3,DRD1,SOS1,PRKAR1B,ADCY8,PLCL1,ACTA1,GUCY1B3,EGFR,PRKCQ,GNAS,GUCY1A3,CSNK1G2,ADCY3,GNAI2,PRKAR2B,NPR1,PRKAG2,ACTG1
Oncostatin M Signaling	1.1E00	2.35E-01	NaN	MT2A,IL6ST,JAK1,SOS1,HRAS,OSMR,STAT3,PLAU
Corticotropin Releasing Hormone Signaling	1.1E00	1.87E-01	NaN	GNAS,GLI2,PRKCQ,GUCY1A3,ADCY3,POMC,PRKCZ,GNAI2,FOS,CALM1 (includes others),JUN,PRKAR2B,MAPK14,GLI3,NPR1,MEF2D,PRKAR1B,PRKAG2,ADCY8,GUCY1B3
Histidine Degradation III	1.09E00	3.75E-01	NaN	HAL,MTHFD1,AMDHD1
Cholecystokinin/Gastrin-mediated Signaling	1.09E00	1.88E-01	NaN	MAP2K4,MAP2K6,PRKCQ,HRAS,EPHA4,CCK,BCAR1,PRKCZ,PTK2,FOS,JUN,MAPK14,RHOB,MEF2D,SOS1,RHOU,MAP2K3,FNBP1,EGFR
Semaphorin Signaling in Neurons	1.07E00	2.12E-01	NaN	ITGB1,PTK2,PLXNA1,PAK1,CFL1,RHOB,DPYSL4,RHOU,PLXNB1,FNBP1,NRP1
Renin-Angiotensin Signaling	1.06E00	1.85E-01	NaN	MAP2K4,GNAS,PRKCQ,ADCY3,MAP3K1,HRAS,STAT3,PRKCZ,PTK2,FOS,PAK1,MAPK14,JUN,PRKAR2B,SOS1,SHC2,PRKAR1B,PRKAG2,ADCY8,AGTR1
Gαs Signaling	1.06E00	1.85E-01	NaN	GNAS,ADCY3,GNB2L1,GNG13,RAPGEF4,CHRM1,CNGA3,PRKAR2B,GNG11,ADD3,GPER1,GNB3,DRD1,PTH1R,OPRK1,PRKAR1B,PRKAG2,RYR1,ADCY8,ADRB2
Ubiquinol-10 Biosynthesis (Eukaryotic)	1.06E00	3.08E-01	NaN	CYP2E1,COQ3,MICAL3,BCKDHB
Cyclins and Cell Cycle Regulation	1.05E00	1.95E-01	NaN	E2F6,CCNH,CCNA1,CCND2,HDAC4,TFDP1,PPP2R2A,PPM1J,PPP2R2B,CDKN1A,HDAC1,TGFB3,PPP2R5C,CCND1,E2F2
Cell Cycle Regulation by BTG Family Proteins	1.04E00	2.29E-01	NaN	E2F6,PPP2R2A,PPM1J,PPP2R2B,PPP2R5C,CCND1,CCRN4L,E2F2
Catecholamine Biosynthesis	1.04E00	5E-01	NaN	TH,DBH
Induction of Apoptosis by HIV1	1.03E00	2.03E-01	NaN	MAP2K4,BCL2L1,SLC25A13,RIPK1,NGFR,APAF1,BID,HTRA2,MAP3K5,SLC25A10,TNFRSF1B,BCL2
Estrogen-mediated S-phase Entry	1.02E00	2.5E-01	NaN	E2F6,CCNA1,TFDP1,CDKN1A,CCND1,E2F2
Amyotrophic Lateral Sclerosis Signaling	1.01E00	1.86E-01	NaN	PRPH,GRIN1,GRIN3B,CACNA1D,GDNF,GRID1,GRIK3,GPX1,GRIA2,APAF1,BCL2,BCL2L1,PAK1,GRIK4,HECW1,BID,SLC1A2,RNF19A
HIPPO signaling	9.84E-01	1.88E-01	NaN	DLG1,SAV1,FAT4,PPP2R2A,SMAD3,DLG2,PPP1CB,PRKCZ,YWHAQ,TEAD1,DLG5,WWC1,PPM1J,PPP2R2B,PPP2R5C,PARD3
OX40 Signaling Pathway	9.82E-01	2.04E-01	NaN	MAP2K4,BCL2L1,TRAF3,HLA-DOA,JUN,HLA-DQB2,HLA-DRA,HLA-DOB,HLA-DPB1,HLA-DPA1,BCL2
Dermatan Sulfate Biosynthesis (Late Stages)	9.8E-01	2.14E-01	NaN	CHST2,UST,CHST3,CHST11,DSEL,HS3ST6,CHST13,HS3ST5,HS3ST3A1
Heparan Sulfate Biosynthesis (Late Stages)	9.79E-01	2.08E-01	NaN	CHST2,UST,CHST3,CHST11,EXT1,GLCE,HS3ST6,CHST13,HS3ST5,HS3ST3A1
Calcium Signaling	9.67E-01	1.71E-01	NaN	ATP2B1,TNNT3,NFATC1,CAMK2D,CAMK2A,PRKAR1B,CAMK1G,RYR1,ACTA1,CASQ2,CALR,AKAP5,GRIN1,GRIN3B,CHRNA4,LETM1,TP63,HDAC4,HDAC1,SLC8A3,GRIA2,MCU,CHRNA10,CALM1 (includes others),PRKAR2B,MEF2D,PRKAG2,CHRNE,SLC8A1
Folate Transformations I	9.57E-01	3.33E-01	NaN	SHMT1,MTHFD1,SHMT2
IL-17A Signaling in Gastric Cells	9.55E-01	2.4E-01	NaN	MAP2K4,FOS,JUN,MAPK14,IL17RC,EGFR
P2Y Purigenic Receptor Signaling Pathway	9.54E-01	1.78E-01	NaN	GNAS,PRKCQ,ADCY3,GNB2L1,GNG13,HRAS,PLCH2,PRKCZ,GNAI2,PLCD1,FOS,P2RY2,GNB3,PLCE1,JUN,GNG11,PRKAR2B,PRKAR1B,PRKAG2,ADCY8,PLCL1
CCR5 Signaling in Macrophages	9.54E-01	1.94E-01	NaN	MAP2K4,GNAS,PRKCQ,GNB2L1,GNG13,PRKCZ,GNAI2,CALM1 (includes others),FOS,MAPK14,GNG11,JUN,GNB3
Neuropathic Pain Signaling In Dorsal Horn Neurons	9.43E-01	1.82E-01	NaN	GRIN1,GRIN3B,GRM2,PRKCQ,GRIA2,PLCH2,PRKCZ,PLCD1,FOS,PRKAR2B,KCNQ2,CAMK2A,CAMK2D,PLCE1,PRKAR1B,CAMK1G,PRKAG2,PLCL1
Ceramide Signaling	9.38E-01	1.88E-01	NaN	MAP2K4,FOS,JUN,PPP2R2A,NGFR,PPM1J,PPP2R2B,MAP3K1,SPHK1,HRAS,PPP2R5C,TNFRSF1B,NSMAF,PRKCZ,BCL2
G Protein Signaling Mediated by Tubby	9.38E-01	2.26E-01	NaN	LCK,GNG11,GNAS,GNB3,GNB2L1,TUB,GNG13
Granulocyte Adhesion and Diapedesis	9.28E-01	1.7E-01	NaN	SELL,CLDN11,CLDN20,CLDN19,MMP15,CCL22,CCL14,HRH3,HRH1,ICAM2,CXCL13,SDC2,EZR,NGFR,TNFRSF1B,CCL15,IL1RAP,ITGB1,CSF3R,SELE,THY1,GNAI2,ITGB2,CLDN24,CLDN23,CDH5,CLDN1,CCL26
Chemokine Signaling	9.16E-01	1.91E-01	NaN	GNAI2,PTK2,FOS,CALM1 (includes others),CAMK2A,CAMK2D,MAPK14,JUN,MPRIP,CFL1,CAMK1G,PPP1CB,HRAS
PKCθ Signaling in T Lymphocytes	9.12E-01	1.77E-01	NaN	VAV2,MAP2K4,MAP3K9,HLA-DOA,PRKCQ,MAP3K6,MAP3K1,HRAS,MAP3K5,MAP3K4,NFATC1,FOS,LCK,JUN,CAMK2D,CAMK2A,GRAP2,SOS1,HLA-DRA,HLA-DOB
Protein Ubiquitination Pathway	8.97E-01	1.61E-01	NaN	ANAPC2,USP24,UBE3B,USP20,FBXW7,UBE2V2,DNAJC15,HSPA5,TCEB2,TAP1,USP3,USP7,STUB1,USP42,UBE2V1,USP10,PARK2,NEDD4L,PSMA2,AMFR,DNAJB8,PSMB9,UBE2Q1,USP38,DNAJC27,USP6,UBE3A,PSMB7,PSME1,UBE2H,USP4,USP29,BAP1,HSPB11,UBE2E2,USP46,CRYAA/LOC102724652,DNAJB6,USP34,TAP2,UBE2E1
Glutamate Receptor Signaling	8.97E-01	1.96E-01	NaN	CALM1 (includes others),GRIN1,GRIN3B,GRM2,GNG11,GNB3,GRIK4,GRID1,GRIK3,GRIA2,SLC1A2
D-myo-inositol (1,4,5)-Trisphosphate Biosynthesis	8.9E-01	2.31E-01	NaN	PLCD1,PLCE1,PI4K2A,PIP5K1C,PIP4K2B,PI4K2B
Chondroitin Sulfate Biosynthesis (Late Stages)	8.83E-01	2.05E-01	NaN	CHST2,UST,CHSY1,CHST3,CHST11,HS3ST6,CHST13,HS3ST5,HS3ST3A1
April Mediated Signaling	8.8E-01	2.11E-01	NaN	MAP2K4,FOS,TRAF3,JUN,MAPK14,MAP3K1,TNFRSF13B,NFATC1
tRNA Charging	8.8E-01	2.11E-01	NaN	PARS2,TARS2,RARS,FARS2,VARS2,TARS,NARS2,FARSA
Phosphatidylethanolamine Biosynthesis III	8.7E-01	1E00	NaN	PTDSS2
D-mannose Degradation	8.7E-01	1E00	NaN	MPI
Cell Cycle: G1/S Checkpoint Regulation	8.67E-01	1.9E-01	NaN	NRG1,E2F6,RBL2,CCND2,HDAC4,TFDP1,SMAD3,CDKN1A,HDAC1,TGFB3,CCND1,E2F2
Protein Citrullination	8.61E-01	4E-01	NaN	PADI4,PADI3
Serine Biosynthesis	8.61E-01	4E-01	NaN	PSAT1,UBAC2
Acute Phase Response Signaling	8.6E-01	1.67E-01	NaN	IL6ST,MAP2K6,MAP2K4,SOCS1,TCF4,SERPING1,HRAS,SERPINA3,MAP3K5,NR3C1,JUN,NGFR,SOS1,OSMR,TNFRSF1B,IL1RAP,MAP3K1,STAT3,PLG,FOS,MAPK14,RIPK1,ORM1,MAP2K3,HRG,SOCS7,RBP5,SOCS5
Endothelin-1 Signaling	8.6E-01	1.67E-01	NaN	GNA11,HRAS,GNA14,PLCH2,PRKCZ,PLCD1,JUN,PLCE1,GNA15,PLB1,SOS1,ECE1,ADCY8,PLCL1,GUCY1B3,PRKCQ,GNAS,GUCY1A3,PTGS1,ADCY3,PLD6,GNAI2,PLA2G6,FOS,MAPK14,GAB1,SHC2,RARRES3
Nur77 Signaling in T Lymphocytes	8.47E-01	1.96E-01	NaN	CALM1 (includes others),HLA-DOA,MEF2D,HLA-DRA,HDAC1,APAF1,HLA-DOB,RXRA,NFATC1,BCL2
Embryonic Stem Cell Differentiation into Cardiac Lineages	8.46E-01	3E-01	NaN	SOX2,T,GATA4
Ketogenesis	8.46E-01	3E-01	NaN	BDH2,ACAT1,HMGCS2
Triacylglycerol Biosynthesis	8.29E-01	2.12E-01	NaN	AGPAT5,LPIN1,PPAP2B,AGPAT9,LPIN2,DGAT1,PPAP2C
IGF-1 Signaling	8.09E-01	1.75E-01	NaN	SOCS1,JAK1,HRAS,STAT3,PRKCZ,YWHAQ,PTK2,FOS,JUN,PRKAR2B,FOXO3,SOS1,PRKAR1B,IGF1R,PRKAG2,SOCS7,SOCS5
Melanocyte Development and Pigmentation Signaling	8.08E-01	1.79E-01	NaN	GNAS,ADCY3,HRAS,POMC,RPS6KA5,BCL2,PRKAR2B,PAX3,SOS1,SH2B2,PRKAR1B,PRKAG2,KIT,DCT,ADCY8
nNOS Signaling in Neurons	7.95E-01	1.96E-01	NaN	NOS1AP,CALM1 (includes others),GRIN1,GRIN3B,PRKCQ,CAMK2A,DLG2,RASD1,PRKCZ
Adenosine Nucleotides Degradation II	7.95E-01	2.5E-01	NaN	XDH,ADAT3,NT5C2,ACPP
Methionine Degradation I (to Homocysteine)	7.95E-01	2.5E-01	NaN	MGMT,MAT2A,NSUN4,AHCY
Parkinson's Signaling	7.95E-01	2.5E-01	NaN	MAPK14,PARK7,PARK2,SNCAIP
B Cell Receptor Signaling	7.95E-01	1.64E-01	NaN	MAP2K6,MAP2K4,BLNK,GAB2,HRAS,MAP3K4,MAP3K5,NFATC1,PTK2,PAX5,CAMK2D,CAMK2A,JUN,SOS1,CD22,RASSF5,VAV2,MAP3K9,PRKCQ,MAP3K6,CFL1,MAP3K1,SYNJ2,BCL2L1,CALM1 (includes others),MAPK14,GAB1,MAP2K3
CXCR4 Signaling	7.9E-01	1.66E-01	NaN	MAP2K4,PRKCQ,GNAS,MYL10,ADCY3,GNB2L1,GNA11,HRAS,GNG13,GNA14,BCAR1,PRKCZ,GNAI2,PTK2,FOS,DOCK1,PAK1,GNG11,JUN,GNB3,GNA15,RHOB,RHOU,ADCY8,FNBP1
B Cell Activating Factor Signaling	7.86E-01	2E-01	NaN	MAP2K4,FOS,TRAF3,JUN,MAPK14,MAP3K1,TNFRSF13B,NFATC1
Neuroprotective Role of THOP1 in Alzheimer's Disease	7.86E-01	2E-01	NaN	PLG,PRKAR2B,PDYN,MAPT,PRKAR1B,PRKAG2,SERPINA3,ECE1
Hepatic Cholestasis	7.84E-01	1.65E-01	NaN	MAP2K4,PPARA,GCGR,CNTF,MAP3K4,PRKCZ,IL17B,JUN,RARA,ABCC1,NGFR,PRKAR1B,TNFRSF1B,ADCY8,IL1RAP,GNAS,PRKCQ,ADCY3,PRKAR2B,SREBF1,IL12B,TGFB3,PRKAG2,ABCC3,RXRA,TIRAP
p53 Signaling	7.81E-01	1.73E-01	NaN	WT1,SNAI2,TP63,TP73,TNFRSF10B,HDAC1,APAF1,CCND1,BCL2,BCL2L1,MAPK14,JUN,CCND2,PPP1R13B,CDKN1A,ADGRB1,TRIM29
p70S6K Signaling	7.78E-01	1.69E-01	NaN	IL4R,JAK1,PRKCQ,PPP2R2A,HRAS,PLCH2,PRKCZ,RPS6,YWHAQ,PLCD1,GNAI2,PLCE1,MAPT,PPM1J,PPP2R2B,SOS1,PPP2R5C,PLCL1,AGTR1,EGFR
TR/RXR Activation	7.77E-01	1.76E-01	NaN	RAB3B,NCOA6,PFKP,DIO3,NCOA3,F10,SCARB1,COL6A3,SREBF1,DIO1,TBL1XR1,NCOR2,RXRA,THRB,PPARGC1A
Toll-like Receptor Signaling	7.77E-01	1.81E-01	NaN	MAP2K6,PPARA,MAP2K4,FOS,MAPK14,JUN,TOLLIP,IL12B,TLR1,MAP3K1,MAP2K3,TLR3,TIRAP
JAK/Stat Signaling	7.77E-01	1.81E-01	NaN	STAT4,FOS,BCL2L1,SOCS1,PIAS4,JUN,JAK1,SOS1,CDKN1A,HRAS,STAT3,SOCS7,SOCS5
Intrinsic Prothrombin Activation Pathway	7.75E-01	2.14E-01	NaN	COL1A1,F10,PROC,KLK1,COL11A2,COL18A1
UVB-Induced MAPK Signaling	7.68E-01	1.89E-01	NaN	MAP2K4,FOS,JUN,PRKCQ,MAPK14,H3F3A/H3F3B,RPS6KA5,PRKCZ,EIF4EBP1,EGFR
Chronic Myeloid Leukemia Signaling	7.65E-01	1.74E-01	NaN	GAB2,RBL2,HDAC4,TFDP1,SMAD3,HDAC1,HRAS,CCND1,TGFBR2,CTBP1,BCL2L1,E2F6,SOS1,CDKN1A,TGFB3,E2F2
Leukocyte Extravasation Signaling	7.63E-01	1.61E-01	NaN	MAP2K4,CLDN11,CLDN20,CLDN19,MMP15,MAP3K4,RAPGEF4,BCAR1,PRKCZ,PTK2,CTNNA2,EZR,RASSF5,ACTA1,TIMP2,VAV2,ITGB1,PRKCQ,THY1,TEC,ARHGAP5,GNAI2,F11R,ITGB2,CLDN24,MAPK14,CLDN23,CDH5,CLDN1,FER,ACTG1
Role of NFAT in Regulation of the Immune Response	7.58E-01	1.63E-01	NaN	BLNK,AKAP5,HLA-DOA,PRKCQ,GNAS,CSNK1G2,GNB2L1,GNA11,CSNK1A1,HRAS,GNG13,GNA14,NFATC1,GNAI2,FOS,CALM1 (includes others),LCK,GNG11,GNB3,JUN,GNA15,MEF2D,SOS1,HLA-DRA,MS4A2,HLA-DOB,GATA4
TNFR1 Signaling	7.55E-01	1.91E-01	NaN	MAP2K4,TANK,FOS,PAK1,JUN,RIPK1,MAP3K1,APAF1,BID
RAR Activation	7.47E-01	1.6E-01	NaN	MAP2K4,SMAD3,NR2F2,SMARCD2,MAP3K5,PRKCZ,NR2F1,TRIM24,JUN,ALDH1A3,PNRC1,RARA,PRKAR1B,ADCY8,GTF2H3,CCNH,PRKCQ,GNAS,ADCY3,MAP3K1,SMAD7,FOS,MAPK14,PRKAR2B,TGFB3,PRKAG2,NCOR2,RBP5,RXRA,PPARGC1A
Prolactin Signaling	7.45E-01	1.78E-01	NaN	SOCS1,PRKCQ,PRL,HRAS,STAT3,NR3C1,PRKCZ,FOS,JUN,SOS1,CSN2,SOCS7,SOCS5
IL-4 Signaling	7.45E-01	1.78E-01	NaN	SYNJ2,SOCS1,HLA-DOA,IL4R,IRF4,JAK1,SOS1,HLA-DRA,HLA-DOB,HRAS,NR3C1,NFATC1,FCER2
tRNA Splicing	7.32E-01	2E-01	NaN	ENPP6,PDE6G,PDE10A,PDE3A,TDP2,PDE4B,PDE6B
NAD Biosynthesis from 2-amino-3-carboxymuconate Semialdehyde	7.24E-01	3.33E-01	NaN	QPRT,NMNAT3
Glycine Cleavage Complex	7.24E-01	3.33E-01	NaN	T,AMT
Sonic Hedgehog Signaling	7.24E-01	2.07E-01	NaN	GLI2,PRKAR2B,GLI3,GLIS1,PRKAR1B,PRKAG2
UVA-Induced MAPK Signaling	7.2E-01	1.72E-01	NaN	MAP2K4,PARP16,ZC3HAV1,HRAS,RPS6KA5,PLCH2,PLCD1,BCL2L1,FOS,JUN,PLCE1,MAPK14,PARP11,PLCL1,EGFR
Role of Tissue Factor in Cancer	7.2E-01	1.68E-01	NaN	ITGB1,PDIA2,CFL1,GNA11,HRAS,F7,RPS6KA5,GNA14,BLK,F10,BCL2L1,LCK,PAK1,MAPK14,GNA15,CSF1,ITGAV,EGFR
UVC-Induced MAPK Signaling	7.02E-01	1.9E-01	NaN	MAP2K4,FOS,JUN,PRKCQ,MAPK14,HRAS,PRKCZ,EGFR
Phospholipase C Signaling	6.99E-01	1.56E-01	NaN	BLNK,MYL10,MPRIP,ARHGEF7,GNB2L1,HRAS,GNG13,PPP1CB,NFATC1,PRKCZ,ARHGEF19,LCK,GNG11,PLCE1,GNB3,RHOB,SOS1,RHOU,ARHGEF3,ADCY8,RALGDS,ITGB1,PRKCQ,HDAC4,GNAS,HDAC1,ADCY3,ARHGEF17,PLD6,CALM1 (includes others),PLA2G6,GRAP2,ARHGEF16,MEF2D,ARHGEF10,FNBP1
Heparan Sulfate Biosynthesis	6.96E-01	1.82E-01	NaN	CHST2,UST,CHST3,CHST11,EXT1,GLCE,HS3ST6,CHST13,HS3ST5,HS3ST3A1
Dermatan Sulfate Biosynthesis	6.96E-01	1.82E-01	NaN	CHST2,UST,CHSY1,CHST3,CHST11,DSEL,HS3ST6,CHST13,HS3ST5,HS3ST3A1
Wnt/Ca+ pathway	6.96E-01	1.82E-01	NaN	PLCD1,PLCE1,FZD4,CAMK2A,FZD6,FZD1,PLCH2,ROR1,PLCL1,NFATC1
Assembly of RNA Polymerase III Complex	6.7E-01	2.5E-01	NaN	GTF3C4,GTF3C5,BRF2
IL-22 Signaling	6.66E-01	2.08E-01	NaN	MAP2K4,JAK1,MAPK14,IL22,STAT3
EGF Signaling	6.62E-01	1.79E-01	NaN	MAP2K4,FOS,JAK1,JUN,MAPK14,MAP3K1,SOS1,HRAS,STAT3,EGFR
PI3K Signaling in B Lymphocytes	6.62E-01	1.63E-01	NaN	VAV2,BLNK,IL4R,HRAS,ATF6,PLCH2,PRKCZ,NFATC1,PLCD1,BLK,FOS,CALM1 (includes others),PLCE1,JUN,CAMK2D,CAMK2A,SH2B2,FOXO3,ATF6B,PLCL1
Cysteine Biosynthesis III (mammalia)	6.61E-01	2.22E-01	NaN	MGMT,MAT2A,NSUN4,AHCY
Ovarian Cancer Signaling	6.58E-01	1.62E-01	NaN	TCF4,GJA1,TFDP1,WNT9A,WNT2B,PTGS1,HRAS,WNT16,FZD1,CCND1,WNT2,BCL2,WNT7A,PRKAR2B,FZD4,WNT7B,PRKAR1B,PRKAG2,FZD6,LEF1,EGFR
ERK5 Signaling	6.49E-01	1.75E-01	NaN	YWHAQ,IL6ST,FOS,GAB1,SGK1,MEF2D,FOXO3,HRAS,RPS6KA5,PRKCZ,EGFR
Pyridoxal 5'-phosphate Salvage Pathway	6.49E-01	1.75E-01	NaN	MAP2K4,MAP2K6,MAP3K9,PAK1,PRKCQ,MAP3K6,PIM1,SGK1,CSNK1A1,GRK5,MAP2K3
Notch Signaling	6.46E-01	1.89E-01	NaN	DLL1,NOTCH3,DTX4,MAG,APH1B,HES1,NUMBL
PPAR Signaling	6.41E-01	1.67E-01	NaN	PPARA,PDGFA,HRAS,NR2F1,FOS,JUN,NGFR,SOS1,PDGFRA,NCOR2,RXRA,PDGFD,TNFRSF1B,IL1RAP,PPARGC1A
Superpathway of Methionine Degradation	6.31E-01	1.94E-01	NaN	PCCA,MGMT,GOT1,MAT2A,NSUN4,AHCY
PDGF Signaling	6.29E-01	1.69E-01	NaN	SYNJ2,MAP2K4,FOS,JUN,JAK1,PDGFA,SOS1,MAP3K1,SPHK1,PDGFRA,HRAS,STAT3,PDGFD
phagosome maturation	6.22E-01	1.61E-01	NaN	CALR,ATP6V0E2,YKT6,VPS28,PRDX5,ATP6V1E2,DYNC1I1,TAP1,VTI1B,DYNLRB1,ATP6AP1L,ATP6V1F,ATP6V1H,HLA-DRA,ATP6V0D1,VPS37B,VAMP3,ATP6V1B2,ATP6V1B1
CD40 Signaling	6.19E-01	1.72E-01	NaN	MAP2K4,TANK,MAP2K6,FOS,TRAF3,JUN,MAPK14,PTGS1,MAP2K3,STAT3,FCER2
Ketolysis	6.16E-01	2.86E-01	NaN	BDH2,ACAT1
Pregnenolone Biosynthesis	6.16E-01	2.86E-01	NaN	CYP2E1,MICAL3
Paxillin Signaling	6.12E-01	1.63E-01	NaN	MAP2K4,ITGB1,ARHGEF7,HRAS,BCAR1,PTK2,NCK2,ITGAE,DOCK1,ITGB2,PAK1,MAPK14,SOS1,ITGAV,ACTG1,ACTA1
Inhibition of Matrix Metalloproteases	6.07E-01	1.84E-01	NaN	MMP21,ADAM12,SDC2,MMP15,THBS2,LRP1,TIMP2
GADD45 Signaling	6.04E-01	2.11E-01	NaN	CCND2,CDKN1A,MAP3K4,CCND1
1D-myo-inositol Hexakisphosphate Biosynthesis II (Mammalian)	6.04E-01	2.11E-01	NaN	SYNJ2,ITPK1,ITPKB,INPP5A
Purine Nucleotides Degradation II (Aerobic)	6.04E-01	2.11E-01	NaN	XDH,ADAT3,NT5C2,ACPP
Regulation of IL-2 Expression in Activated and Anergic T Lymphocytes	6.03E-01	1.67E-01	NaN	TGFBR2,VAV2,MAP2K4,FOS,CALM1 (includes others),JUN,SMAD3,SOS1,MAP3K1,TGFB3,HRAS,TOB1,NFATC1
Asparagine Degradation I	5.99E-01	5E-01	NaN	ASPG
UDP-D-xylose and UDP-D-glucuronate Biosynthesis	5.99E-01	5E-01	NaN	UXS1
Epoxysqualene Biosynthesis	5.99E-01	5E-01	NaN	FDFT1
Glycine Biosynthesis III	5.99E-01	5E-01	NaN	AGXT
Choline Degradation I	5.99E-01	5E-01	NaN	CHDH
L-cysteine Degradation III	5.99E-01	5E-01	NaN	GOT1
Uridine-5'-phosphate Biosynthesis	5.99E-01	5E-01	NaN	UMPS
Anandamide Degradation	5.99E-01	5E-01	NaN	FAAH
L-glutamine Biosynthesis II (tRNA-dependent)	5.99E-01	5E-01	NaN	GATB
Cardiolipin Biosynthesis II	5.99E-01	5E-01	NaN	PGS1
Formaldehyde Oxidation II (Glutathione-dependent)	5.99E-01	5E-01	NaN	ESD
Glutamate Biosynthesis II	5.99E-01	5E-01	NaN	GLUD1
Glutamate Degradation X	5.99E-01	5E-01	NaN	GLUD1
NAD biosynthesis II (from tryptophan)	5.99E-01	2.31E-01	NaN	HAAO,QPRT,NMNAT3
Guanosine Nucleotides Degradation III	5.99E-01	2.31E-01	NaN	XDH,NT5C2,ACPP
ErbB Signaling	5.97E-01	1.65E-01	NaN	NRG1,NCK2,MAP2K6,MAP2K4,FOS,PAK1,MAPK14,JUN,PRKCQ,SOS1,HRAS,MAP2K3,PRKCZ,EGFR
FGF Signaling	5.97E-01	1.65E-01	NaN	MAP2K6,MAP3K1,FGFR2,HRAS,RPS6KA5,STAT3,MAP3K5,FGFR3,MAPK14,GAB1,SOS1,FGF20,MAP2K3,FGFRL1
Pancreatic Adenocarcinoma Signaling	5.86E-01	1.6E-01	NaN	MAP2K4,JAK1,TFDP1,SMAD3,PLD6,STAT3,CCND1,BCL2,TGFBR2,BCL2L1,E2F6,CYP2E1,CDKN1A,TGFB3,RALGDS,E2F2,EGFR
Chondroitin Sulfate Biosynthesis	5.79E-01	1.73E-01	NaN	CHST2,UST,CHSY1,CHST3,CHST11,HS3ST6,CHST13,HS3ST5,HS3ST3A1
IL-8 Signaling	5.74E-01	1.53E-01	NaN	MAP2K4,ANGPT2,GNB2L1,HRAS,GNG13,CCND1,PRKCZ,BCL2,EIF4EBP1,PTK2,JUN,GNB3,GNG11,RHOB,ITGAV,RHOU,LASP1,EGFR,GNAS,PRKCQ,PLD6,GNAI2,FOS,BCL2L1,ITGB2,CDH1,CCND2,FNBP1
Antiproliferative Role of TOB in T Cell Signaling	5.7E-01	1.92E-01	NaN	TGFBR2,CCNA1,SMAD3,TGFB3,TOB1
Fcγ Receptor-mediated Phagocytosis in Macrophages and Monocytes	5.7E-01	1.61E-01	NaN	VAV2,GAB2,PRKCQ,DGKB,PLD6,PRKCZ,NCK2,DOCK1,PLA2G6,PAK1,RAB11B,EZR,VAMP3,ACTG1,ACTA1
Maturity Onset Diabetes of Young (MODY) Signaling	5.52E-01	2E-01	NaN	FABP2,CACNA1D,SLC2A2,GCK
Unfolded protein response	5.49E-01	1.7E-01	NaN	CALR,PDIA2,SREBF1,CD82,ATF6,MAP3K5,HSPA5,AMFR,BCL2
Sphingosine-1-phosphate Signaling	5.44E-01	1.57E-01	NaN	GNAS,PDGFA,ADCY3,PLCH2,ASAH2,PLCD1,PTK2,GNAI2,PLCE1,RHOB,SPHK1,RHOU,PDGFRA,PDGFD,ADCY8,PLCL1,FNBP1
Urate Biosynthesis/Inosine 5'-phosphate Degradation	5.36E-01	2.14E-01	NaN	XDH,NT5C2,ACPP
Phenylalanine Degradation IV (Mammalian, via Side Chain)	5.36E-01	2.14E-01	NaN	ALDH3A2,GOT1,ACSF3
Vitamin-C Transport	5.36E-01	2.14E-01	NaN	SLC2A4,SLC2A3,TXNRD3
Role of PKR in Interferon Induction and Antiviral Response	5.36E-01	1.75E-01	NaN	MAP2K6,TRAF3,MAPK14,APAF1,BID,MAP2K3,TLR3
Altered T Cell and B Cell Signaling in Rheumatoid Arthritis	5.3E-01	1.6E-01	NaN	TNFSF11,HLA-DOA,TRAF3,CXCL13,IL12B,CSF1,TLR1,HLA-DRA,HLA-DOB,LTB,TNFRSF13B,IL22,TLR3
Sphingosine and Sphingosine-1-phosphate Metabolism	5.3E-01	2.5E-01	NaN	SGPP2,ASAH2
ERK/MAPK Signaling	5.27E-01	1.51E-01	NaN	PPP2R2A,DUSP6,HRAS,PPP1CB,RAPGEF4,BCAR1,NFATC1,EIF4EBP1,YWHAQ,PTK2,PAK1,PPM1J,SOS1,PRKAR1B,PPP2R5C,ITGB1,RPS6KA5,STAT3,PLA2G6,DOCK1,FOS,ELF2,H3F3A/H3F3B,PRKAR2B,PPP2R2B,PRKAG2,DUSP4,ELK3
Production of Nitric Oxide and Reactive Oxygen Species in Macrophages	5.26E-01	1.51E-01	NaN	MAP2K4,PPARA,JAK1,PPP2R2A,PPP1CB,ARG2,MAP3K4,MAP3K5,PRKCZ,JUN,RHOB,NGFR,PPM1J,RHOU,PPP2R5C,TNFRSF1B,MAP3K9,PRKCQ,MAP3K6,MAP3K1,FOS,MAPK14,ORM1,PPP2R2B,IRF8,FNBP1,SIRPA
Antioxidant Action of Vitamin C	5.26E-01	1.58E-01	NaN	MAP2K4,SLC2A5,PLD6,PLCH2,SLC2A4,SLC2A3,TXNRD3,PLCD1,PLA2G6,PLCE1,MAPK14,PLB1,SLC2A2,RARRES3,PLCL1
Mitochondrial Dysfunction	5.25E-01	1.52E-01	NaN	MAP2K4,COX4I2,CPT1A,NDUFA9,NDUFS7,PRDX5,XDH,COX10,TRAK1,SDHC,BCL2,COX6A2,ATP5C1,PARK7,COX6B2,NDUFB7,COX5A,NDUFS6,APH1B,HTRA2,PARK2,GPX4,ATP5I,NDUFS4,NDUFA8
IL-6 Signaling	5.23E-01	1.55E-01	NaN	MAP2K6,MAP2K4,IL6ST,COL1A1,FOS,SOCS1,MAPK14,JUN,TNFAIP6,CYP19A1,NGFR,SOS1,HRAS,MAP2K3,STAT3,TNFRSF1B,IL1RAP,MCL1
IL-10 Signaling	5.12E-01	1.62E-01	NaN	MAP2K4,MAP2K6,FOS,IL4R,JUN,JAK1,MAPK14,ARG2,MAP2K3,STAT3,IL1RAP
Gαq Signaling	5.06E-01	1.52E-01	NaN	PRKCQ,GNAS,GNA11,GNB2L1,GNG13,PLD6,GNA14,AVPR1A,CHRM1,NFATC1,PRKCZ,ADRA1D,CALM1 (includes others),HRH1,GNB3,GNG11,RHOB,GNA15,RHOU,ADRA1B,FNBP1,AGTR1
Endoplasmic Reticulum Stress Pathway	5.05E-01	1.9E-01	NaN	CALR,ATF6,MAP3K5,HSPA5
Rac Signaling	5.05E-01	1.55E-01	NaN	MAP2K4,ITGB1,CFL1,MAP3K1,HRAS,PIP4K2B,PRKCZ,ANK1,PTK2,MCF2L,PAK1,JUN,CYFIP2,PIP5K1C,BAIAP2,PARD3
Mechanisms of Viral Exit from Host Cells	5.03E-01	1.71E-01	NaN	SNF8,CHMP6,PRKCQ,VPS28,ACTG1,PRKCZ,ACTA1
Growth Hormone Signaling	4.88E-01	1.59E-01	NaN	SOCS1,FOS,PRKCQ,IGF1R,RPS6KA5,STAT3,SOCS7,SLC2A4,SOCS5,PRKCZ,ONECUT1
HMGB1 Signaling	4.86E-01	1.53E-01	NaN	MAP2K4,MAP2K6,SELE,AGER,CNTF,HRAS,IL17B,FOS,JUN,MAPK14,RHOB,IL12B,NGFR,RHOU,TGFB3,MAP2K3,TNFRSF1B,FNBP1
HER-2 Signaling in Breast Cancer	4.86E-01	1.58E-01	NaN	ITGB1,NRG1,ITGB2,PRKCQ,CDKN1A,SOS1,HRAS,MAP3K5,PARD3,CCND1,PRKCZ,EGFR
The Visual Cycle	4.81E-01	2E-01	NaN	RLBP1,RBP5,RPE65
Fatty Acid α-oxidation	4.81E-01	2E-01	NaN	ALDH1A3,ALDH3A2,ALDH3A1
Oxidative Ethanol Degradation III	4.81E-01	2E-01	NaN	ALDH1A3,ALDH3A2,ALDH3A1
CNTF Signaling	4.69E-01	1.63E-01	NaN	IL6ST,LIFR,JAK1,CNTF,SOS1,HRAS,RPS6KA5,STAT3
Salvage Pathways of Pyrimidine Ribonucleotides	4.65E-01	1.54E-01	NaN	MAP2K4,MAP2K6,MAP3K9,PRKCQ,MAP3K6,SGK1,UPP1,CSNK1A1,GRK5,PAK1,PIM1,AK4,MAP2K3,CMPK1
Polyamine Regulation in Colon Cancer	4.62E-01	1.82E-01	NaN	PSME1,TCF4,MXD1,ODC1
Assembly of RNA Polymerase I Complex	4.58E-01	2.22E-01	NaN	UBTF,TAF1B
UDP-N-acetyl-D-galactosamine Biosynthesis II	4.58E-01	2.22E-01	NaN	GNPNAT1,GCK
Diphthamide Biosynthesis	4.52E-01	3.33E-01	NaN	DPH5
Coenzyme A Biosynthesis	4.52E-01	3.33E-01	NaN	PPCDC
1,25-dihydroxyvitamin D3 Biosynthesis	4.52E-01	3.33E-01	NaN	POR
Tetrahydrobiopterin Biosynthesis I	4.52E-01	3.33E-01	NaN	GCH1
1D-myo-inositol Hexakisphosphate Biosynthesis V (from Ins(1,3,4)P3)	4.52E-01	3.33E-01	NaN	ITPK1
Tetrahydrobiopterin Biosynthesis II	4.52E-01	3.33E-01	NaN	GCH1
Glutamate Degradation II	4.52E-01	3.33E-01	NaN	GOT1
S-adenosyl-L-methionine Biosynthesis	4.52E-01	3.33E-01	NaN	MAT2A
4-aminobutyrate Degradation I	4.52E-01	3.33E-01	NaN	SUCLG2
L-serine Degradation	4.52E-01	3.33E-01	NaN	SRR
Aspartate Biosynthesis	4.52E-01	3.33E-01	NaN	GOT1
CCR3 Signaling in Eosinophils	4.5E-01	1.5E-01	NaN	MPRIP,GNAS,PRKCQ,CFL1,GNB2L1,PPP1CB,GNG13,HRAS,PRKCZ,GNAI2,PLA2G6,CALM1 (includes others),PAK1,MAPK14,GNB3,GNG11,CCL26
Glioma Invasiveness Signaling	4.42E-01	1.58E-01	NaN	PTK2,PLG,RHOB,ITGAV,RHOU,HRAS,PLAU,FNBP1,TIMP2
Type II Diabetes Mellitus Signaling	4.33E-01	1.49E-01	NaN	MAP2K4,SOCS1,PRKCQ,MAP3K1,MAP3K5,SLC2A4,PRKCZ,SLC2A2,NGFR,SH2B2,GCK,SLC27A6,PRKAG2,TNFRSF1B,SOCS7,SOCS5,NSMAF
Extrinsic Prothrombin Activation Pathway	4.32E-01	1.88E-01	NaN	F10,PROC,F7
Putrescine Degradation III	4.32E-01	1.88E-01	NaN	ALDH1A3,ALDH3A2,ALDH3A1
Superpathway of Geranylgeranyldiphosphate Biosynthesis I (via Mevalonate)	4.32E-01	1.88E-01	NaN	COX10,ACAT1,HMGCS2
Epithelial Adherens Junction Signaling	4.26E-01	1.47E-01	NaN	VAV2,EPN3,TCF4,DLL1,NOTCH3,SNAI2,TGFBR3,HRAS,BMPR2,TGFBR2,CDH1,CTNNA2,SORBS1,FER,BAIAP2,LEF1,PVRL1,PARD3,ACTG1,ACTA1,EGFR
FAK Signaling	4.25E-01	1.51E-01	NaN	PTK2,ITGB1,DOCK1,PAK1,ARHGAP26,ASAP1,ARHGEF7,SOS1,HRAS,ACTG1,BCAR1,ACTA1,EGFR
RANK Signaling in Osteoclasts	4.25E-01	1.51E-01	NaN	MAP2K4,MAP2K6,MAP3K9,TNFSF11,MAP3K6,MAP3K1,MAP3K5,MAP3K4,NFATC1,CALM1 (includes others),FOS,MAPK14,JUN
Reelin Signaling in Neurons	4.23E-01	1.52E-01	NaN	MAP2K4,ITGB1,BLK,ITGB2,MAP3K9,LCK,MAPT,ARHGEF16,MAP4K1,ARHGEF3,DAB1,ARHGEF10
Retinol Biosynthesis	4.19E-01	1.67E-01	NaN	CEL,LPL,BCO1,RBP5,ESD
Calcium-induced T Lymphocyte Apoptosis	4.18E-01	1.55E-01	NaN	CALM1 (includes others),LCK,HLA-DOA,PRKCQ,MEF2D,HLA-DRA,HDAC1,HLA-DOB,PRKCZ
Myc Mediated Apoptosis Signaling	4.18E-01	1.55E-01	NaN	MAP2K4,YWHAQ,SOS1,IGF1R,APAF1,BID,HRAS,PRKCZ,BCL2
Regulation of Actin-based Motility by Rho	4.06E-01	1.49E-01	NaN	ITGB1,MPRIP,MYL10,CFL1,PIP4K2B,PPP1CB,PAK1,RHOB,PIP5K1C,BAIAP2,RHOU,ACTA1,FNBP1
LPS-stimulated MAPK Signaling	4.01E-01	1.51E-01	NaN	MAP2K4,MAP2K6,FOS,PAK1,JUN,PRKCQ,MAPK14,HRAS,MAP2K3,MAP3K5,PRKCZ
ILK Signaling	3.99E-01	1.44E-01	NaN	MAP2K6,MAP2K4,SNAI2,PPP2R2A,CCND1,PTK2,NCK2,JUN,RHOB,PPM1J,RHOU,PPP2R5C,ACTA1,ITGB1,CFL1,FERMT2,RPS6KA5,ITGB2,DOCK1,FOS,CDH1,PPP2R2B,SH2B2,LEF1,ACTG1,FNBP1
Pentose Phosphate Pathway	3.98E-01	2E-01	NaN	RPE,H6PD
Role of Oct4 in Mammalian Embryonic Stem Cell Pluripotency	3.91E-01	1.56E-01	NaN	SOX2,NR2F1,PHB,RARA,CDX2,NR2F2,ASH2L
Tryptophan Degradation X (Mammalian, via Tryptamine)	3.89E-01	1.76E-01	NaN	ALDH1A3,ALDH3A2,ALDH3A1
PAK Signaling	3.88E-01	1.48E-01	NaN	NCK2,PTK2,ITGB1,MAP2K4,PAK1,MYL10,CFL1,PDGFA,ARHGEF7,SOS1,PDGFRA,HRAS,PDGFD
Bupropion Degradation	3.87E-01	1.67E-01	NaN	POR,CYP2E1,CYP19A1,CYP1B1
Agranulocyte Adhesion and Diapedesis	3.84E-01	1.43E-01	NaN	CLDN11,SELL,CLDN20,CLDN19,MMP15,CCL22,CCL14,HRH1,ICAM2,CXCL13,EZR,PODXL,CCL15,ACTA1,ITGB1,SELE,GNAI2,ITGB2,CLDN24,CLDN23,CDH5,CLDN1,CCL26,ACTG1,CD34
Role of MAPK Signaling in the Pathogenesis of Influenza	3.78E-01	1.49E-01	NaN	MAP2K4,MAP2K6,PLA2G6,MAPK14,PLB1,RARRES3,HRAS,MAP2K3,MAP3K5,BCL2
Antiproliferative Role of Somatostatin Receptor 2	3.74E-01	1.5E-01	NaN	GNG11,GNB3,GUCY1A3,NPR1,GNB2L1,CDKN1A,HRAS,GNG13,GUCY1B3
MSP-RON Signaling Pathway	3.67E-01	1.52E-01	NaN	ITGB2,CSF1,IL12B,KLK1,ACTG1,PRKCZ,ACTA1
Retinoate Biosynthesis II	3.56E-01	2.5E-01	NaN	RBP5
Pentose Phosphate Pathway (Oxidative Branch)	3.56E-01	2.5E-01	NaN	H6PD
Branched-chain α-keto acid Dehydrogenase Complex	3.56E-01	2.5E-01	NaN	BCKDHB
Phenylethylamine Degradation I	3.56E-01	2.5E-01	NaN	ALDH3A2
Eumelanin Biosynthesis	3.56E-01	2.5E-01	NaN	DCT
Methylmalonyl Pathway	3.56E-01	2.5E-01	NaN	PCCA
Geranylgeranyldiphosphate Biosynthesis	3.56E-01	2.5E-01	NaN	COX10
Arginine Degradation I (Arginase Pathway)	3.56E-01	2.5E-01	NaN	ARG2
NAD Biosynthesis III	3.56E-01	2.5E-01	NaN	NMNAT3
L-cysteine Degradation I	3.56E-01	2.5E-01	NaN	GOT1
Phenylalanine Degradation I (Aerobic)	3.56E-01	2.5E-01	NaN	QDPR
Phosphatidylglycerol Biosynthesis II (Non-plastidic)	3.5E-01	1.67E-01	NaN	AGPAT5,AGPAT9,PGS1
Methylglyoxal Degradation III	3.48E-01	1.82E-01	NaN	CYP2E1,AKR1B1
GM-CSF Signaling	3.35E-01	1.45E-01	NaN	BCL2L1,CAMK2D,CAMK2A,PIM1,GNB2L1,SOS1,HRAS,STAT3,CCND1
TWEAK Signaling	3.32E-01	1.52E-01	NaN	TRAF3,RIPK1,TNFRSF25,APAF1,BID
Thrombopoietin Signaling	3.29E-01	1.45E-01	NaN	GAB2,FOS,JUN,PRKCQ,SOS1,HRAS,STAT3,PRKCZ
Role of CHK Proteins in Cell Cycle Checkpoint Control	3.29E-01	1.45E-01	NaN	E2F6,PPP2R2A,PPM1J,CDKN1A,PPP2R2B,PPP2R5C,RPA1,E2F2
Phospholipases	3.29E-01	1.45E-01	NaN	PLCD1,PLA2G6,PLCE1,PLB1,RARRES3,PLD6,PLCH2,PLCL1
Regulation of Cellular Mechanics by Calpain Protease	3.29E-01	1.45E-01	NaN	ITGB1,PTK2,CCNA1,EZR,HRAS,CCND1,CNGA3,EGFR
Acetone Degradation I (to Methylglyoxal)	3.25E-01	1.54E-01	NaN	POR,CYP2E1,CYP19A1,CYP1B1
Hypoxia Signaling in the Cardiovascular System	3.16E-01	1.43E-01	NaN	JUN,UBE2Q1,UBE2H,UBE2V1,UBE2V2,UBE2E2,SLC2A4,UBE2E1,ARNT
D-myo-inositol (1,3,4)-trisphosphate Biosynthesis	3.16E-01	1.58E-01	NaN	SYNJ2,ITPKB,INPP5A
Ethanol Degradation IV	3.16E-01	1.58E-01	NaN	ALDH1A3,ALDH3A2,ALDH3A1
Actin Nucleation by ARP-WASP Complex	3.1E-01	1.43E-01	NaN	ITGB1,NCK2,RHOB,SOS1,BAIAP2,RHOU,HRAS,FNBP1
Huntington's Disease Signaling	3.08E-01	1.37E-01	NaN	MAP2K4,SGK1,GNB2L1,GNA11,HRAS,GNG13,GNA14,HSPA5,AP2A2,VTI1B,PRKCZ,GNB3,JUN,GNG11,GNA15,SOS1,IGF1R,VAMP3,EGFR,PRKCQ,HDAC4,YKT6,HDAC1,APAF1,RCOR1,HIP1,STX1A,BCL2L1,PSME1,HTT,NCOR2
IL-3 Signaling	3.05E-01	1.41E-01	NaN	GAB2,FOS,PAK1,JAK1,JUN,PRKCQ,SOS1,HRAS,STAT3,PRKCZ
Cleavage and Polyadenylation of Pre-mRNA	3.04E-01	1.67E-01	NaN	CPSF6,CSTF1
Glutaryl-CoA Degradation	3.04E-01	1.67E-01	NaN	ACAT1,HADH
Mevalonate Pathway I	3.04E-01	1.67E-01	NaN	ACAT1,HMGCS2
Cell Cycle Control of Chromosomal Replication	2.97E-01	1.48E-01	NaN	MCM3,RPA3,CDC7,RPA1
Superpathway of Cholesterol Biosynthesis	2.97E-01	1.48E-01	NaN	FDFT1,DHCR24,ACAT1,HMGCS2
Glucocorticoid Receptor Signaling	2.94E-01	1.36E-01	NaN	MAP2K4,BGLAP,JAK1,PRL,SGK1,SMAD3,SMARCD2,HRAS,POMC,HSPA5,NR3C1,NFATC1,BCL2,TGFBR2,JUN,FOXO3,SOS1,TAF3,ADRB2,CREBZF,GTF2H3,SELE,CCNH,CDKN1C,MAP3K1,STAT3,NCOA3,BCL2L1,FOS,MAPK14,CDKN1A,CSN2,TGFB3,PRKAG2,NCOR2,PLAU,NPPA
IL-17 Signaling	2.89E-01	1.39E-01	NaN	MAP2K4,MAP2K6,IL19,JAK1,JUN,MAPK14,IL17RC,HRAS,MAP2K3,MUC5B
Pyruvate Fermentation to Lactate	2.87E-01	2E-01	NaN	LDHAL6B
Tetrahydrofolate Salvage from 5,10-methenyltetrahydrofolate	2.87E-01	2E-01	NaN	MTHFD1
Ceramide Biosynthesis	2.87E-01	2E-01	NaN	DEGS2
Serotonin and Melatonin Biosynthesis	2.87E-01	2E-01	NaN	AANAT
Tetrapyrrole Biosynthesis II	2.87E-01	2E-01	NaN	ALAS1
Glycerol Degradation I	2.87E-01	2E-01	NaN	GK2
NAD Salvage Pathway III	2.87E-01	2E-01	NaN	NMNAT3
Lysine Degradation II	2.87E-01	2E-01	NaN	AASS
Lysine Degradation V	2.87E-01	2E-01	NaN	PIPOX
2-oxobutanoate Degradation I	2.87E-01	2E-01	NaN	PCCA
Glutamate Degradation III (via 4-aminobutyrate)	2.87E-01	2E-01	NaN	SUCLG2
Tryptophan Degradation III (Eukaryotic)	2.85E-01	1.5E-01	NaN	HAAO,ACAT1,HADH
Gα12/13 Signaling	2.85E-01	1.37E-01	NaN	TEC,PTK2,MAP2K4,VAV2,CDH1,JUN,MYL10,CDH5,MEF2D,MAP3K1,HRAS,MAP3K5,CDH16,CDH13,CDH11,CDH19
Coagulation System	2.84E-01	1.43E-01	NaN	PLG,F10,PROC,F7,PLAU
Stearate Biosynthesis I (Animals)	2.84E-01	1.43E-01	NaN	BDH2,DHCR24,CYP2E1,GNPAT,SLC27A6
Amyloid Processing	2.83E-01	1.4E-01	NaN	MAPK14,PRKAR2B,MAPT,PRKAR1B,CSNK1A1,PRKAG2,APH1B
Apoptosis Signaling	2.74E-01	1.36E-01	NaN	MAP2K4,BCL2L1,PRKCQ,APAF1,LMNA,BID,HRAS,HTRA2,MAP3K5,TNFRSF1B,MCL1,BCL2
Pyrimidine Ribonucleotides De Novo Biosynthesis	2.72E-01	1.43E-01	NaN	ENTPD8,AK4,CMPK1,UMPS
Cholesterol Biosynthesis I	2.67E-01	1.54E-01	NaN	FDFT1,DHCR24
Cholesterol Biosynthesis II (via 24,25-dihydrolanosterol)	2.67E-01	1.54E-01	NaN	FDFT1,DHCR24
Cholesterol Biosynthesis III (via Desmosterol)	2.67E-01	1.54E-01	NaN	FDFT1,DHCR24
T Cell Receptor Signaling	2.67E-01	1.35E-01	NaN	MAP2K4,VAV2,PRKCQ,MAP3K1,HRAS,NFATC1,TEC,CALM1 (includes others),FOS,LCK,JUN,GRAP2,SOS1
Retinoic acid Mediated Apoptosis Signaling	2.58E-01	1.36E-01	NaN	PARP16,RARA,TNFRSF10B,ZC3HAV1,APAF1,BID,PARP11,RXRA
Dopamine Degradation	2.57E-01	1.43E-01	NaN	ALDH1A3,ALDH3A2,ALDH3A1
NAD Salvage Pathway II	2.57E-01	1.43E-01	NaN	NMNAT3,NT5C2,ACPP
Pyrimidine Deoxyribonucleotides De Novo Biosynthesis I	2.57E-01	1.43E-01	NaN	DUT,AK4,CMPK1
Estrogen Biosynthesis	2.43E-01	1.35E-01	NaN	POR,HSD17B3,CYP2E1,CYP19A1,CYP1B1
Arginine Biosynthesis IV	2.36E-01	1.67E-01	NaN	GLUD1
Proline Biosynthesis II (from Arginine)	2.36E-01	1.67E-01	NaN	PADI4
Urea Cycle	2.36E-01	1.67E-01	NaN	ARG2
Chondroitin and Dermatan Biosynthesis	2.36E-01	1.67E-01	NaN	CHSY1
Arginine Degradation VI (Arginase 2 Pathway)	2.36E-01	1.67E-01	NaN	ARG2
Thioredoxin Pathway	2.36E-01	1.67E-01	NaN	TXNRD3
Pentose Phosphate Pathway (Non-oxidative Branch)	2.36E-01	1.67E-01	NaN	RPE
Acetyl-CoA Biosynthesis I (Pyruvate Dehydrogenase Complex)	2.36E-01	1.67E-01	NaN	DLAT
UDP-N-acetyl-D-glucosamine Biosynthesis II	2.36E-01	1.67E-01	NaN	GNPNAT1
Adenine and Adenosine Salvage III	2.36E-01	1.67E-01	NaN	ADAT3
Purine Ribonucleosides Degradation to Ribose-1-phosphate	2.36E-01	1.67E-01	NaN	ADAT3
Ceramide Degradation	2.36E-01	1.67E-01	NaN	ASAH2
GDP-glucose Biosynthesis	2.36E-01	1.67E-01	NaN	GCK
GDP-mannose Biosynthesis	2.36E-01	1.67E-01	NaN	MPI
nNOS Signaling in Skeletal Muscle Cells	2.35E-01	1.43E-01	NaN	CALM1 (includes others),RYR1
Dermatan Sulfate Degradation (Metazoa)	2.35E-01	1.43E-01	NaN	FGFRL1,CEMIP
Glucose and Glucose-1-phosphate Degradation	1.95E-01	1.43E-01	NaN	GCK
Inositol Pyrophosphates Biosynthesis	1.95E-01	1.43E-01	NaN	IP6K2
Tryptophan Degradation to 2-amino-3-carboxymuconate Semialdehyde	1.95E-01	1.43E-01	NaN	HAAO
Aspartate Degradation II	1.95E-01	1.43E-01	NaN	GOT1
