# Supplementary material for: Integrated omics profiling reveals novel patterns of epigenetic programming in cancer-associated myofibroblasts
Source: Carcinogenesis. 2019 Jan 8;40(4):500–12. doi: 10.1093/carcin/bgz001 (PMC6556705; doi:10.1093/carcin/bgz001)
Supplement: bgz001_suppl_Supplementary_File_S4 [file bgz001_suppl_supplementary_file_s4.xlsx]

## Sheet: GO_BP - biological process
Supplementary File S3
Gene ontology (GO) biological process (BP) enrichment analysis for differentially expressed genes identified in gastric CAM vs ATM comparison.
GO Term	Description	P-value	FDR q-value	Enrichment	N	B	n	b	Genes
GO:0042221	response to chemical	4.45e-08	0.000555	1.42	12194	1499	1149	201	[TRIB3 - tribbles homolog 3 (drosophila), AARS - alanyl-trna synthetase, ABAT - 4-aminobutyrate aminotransferase, CHAC1 - chac, cation transport regulator homolog 1 (e. coli), SLC29A1 - solute carrier family 29 (equilibrative nucleoside transporter), member 1, NRP1 - neuropilin 1, BST2 - bone marrow stromal cell antigen 2, TRPC3 - transient receptor potential cation channel, subfamily c, member 3…
GO:0044699	single-organism process	6.91e-08	0.000432	1.11	12194	7790	1149	815	[NAT1 - n-acetyltransferase 1 (arylamine n-acetyltransferase), PRSS21 - protease, serine, 21 (testisin), SERPINA3 - serpin peptidase inhibitor, clade a (alpha-1 antiproteinase, antitrypsin), member 3, GFRA3 - gdnf family receptor alpha 3, AARS - alanyl-trna synthetase, ABAT - 4-aminobutyrate aminotransferase, WLS - wntless homolog (drosophila), PLXNB1 - plexin b1, PMAIP1 - phorbol-12-myristate-13…
, skeletal, receptor tyrosine kinase, GMPPA - gdp-mannose pyrophosphorylase a, ARL4C - adp-ribosylation factor-like 4c, NAMPT - nicotinamide phosphoribosyltransferase, PDIA6 - protein disulfide isomerase family a, member 6, TPR - translocated promoter region, nuclear basket protein, ECH1 - enoyl coa hydratase 1, peroxisomal, OPTN - optineurin, TRIM35 - tripartite motif containing 35, EXPH5 - exop…
GO:0051239	regulation of multicellular organismal process	1.89e-07	0.000786	1.39	12194	1601	1149	209	[HSPA1A - heat shock 70kda protein 1a, ABAT - 4-aminobutyrate aminotransferase, PLXNB1 - plexin b1, NRP1 - neuropilin 1, BST2 - bone marrow stromal cell antigen 2, TRPC3 - transient receptor potential cation channel, subfamily c, member 3, ABR - active bcr-related, KCNE1L - kcne1-like, SPARC - secreted protein, acidic, cysteine-rich (osteonectin), AATK - apoptosis-associated tyrosine kinase, ACAC…
GO:0010033	response to organic substance	3.06e-07	0.000957	1.45	12194	1183	1149	162	[TRIB3 - tribbles homolog 3 (drosophila), IL18 - interleukin 18 (interferon-gamma-inducing factor), PAWR - prkc, apoptosis, wt1, regulator, DDIT3 - dna-damage-inducible transcript 3, AARS - alanyl-trna synthetase, APLP1 - amyloid beta (a4) precursor-like protein 1, ABAT - 4-aminobutyrate aminotransferase, CHAC1 - chac, cation transport regulator homolog 1 (e. coli), SLC29A1 - solute carrier famil…
GO:0002237	response to molecule of bacterial origin	9.75e-07	0.00243	2.28	12194	177	1149	38	[IL18 - interleukin 18 (interferon-gamma-inducing factor), PAWR - prkc, apoptosis, wt1, regulator, TFAP2A - transcription factor ap-2 alpha (activating enhancer binding protein 2 alpha), JUND - jun d proto-oncogene, HMGB2 - high mobility group box 2, B2M - beta-2-microglobulin, PTGER1 - prostaglandin e receptor 1 (subtype ep1), 42kda, PLAU - plasminogen activator, urokinase, AXL - axl receptor ty…
GO:0032496	response to lipopolysaccharide	1.69e-06	0.00352	2.29	12194	167	1149	36	[IL18 - interleukin 18 (interferon-gamma-inducing factor), PAWR - prkc, apoptosis, wt1, regulator, JUND - jun d proto-oncogene, TFAP2A - transcription factor ap-2 alpha (activating enhancer binding protein 2 alpha), HMGB2 - high mobility group box 2, PTGER1 - prostaglandin e receptor 1 (subtype ep1), 42kda, PLAU - plasminogen activator, urokinase, AXL - axl receptor tyrosine kinase, CD14 - cd14 m…
GO:0036499	PERK-mediated unfolded protein response	2.13e-06	0.00379	7.08	12194	12	1149	8	[ASNS - asparagine synthetase (glutamine-hydrolyzing), ATF4 - activating transcription factor 4, HERPUD1 - homocysteine-inducible, endoplasmic reticulum stress-inducible, ubiquitin-like domain member 1, IL8 - interleukin 8, DDIT3 - dna-damage-inducible transcript 3, HSPA5 - heat shock 70kda protein 5 (glucose-regulated protein, 78kda), ATF3 - activating transcription factor 3, CCL2 - chemokine (c…
GO:0044763	single-organism cellular process	2.88e-06	0.0045	1.12	12194	6654	1149	700	[TRIB3 - tribbles homolog 3 (drosophila), WTAP - wilms tumor 1 associated protein, SPTAN1 - spectrin, alpha, non-erythrocytic 1, GFRA3 - gdnf family receptor alpha 3, AARS - alanyl-trna synthetase, ABAT - 4-aminobutyrate aminotransferase, SLC31A2 - solute carrier family 31 (copper transporter), member 2, GFM2 - g elongation factor, mitochondrial 2, PLXNB1 - plexin b1, PMAIP1 - phorbol-12-myristat…
containing 2, DDIT4 - dna-damage-inducible transcript 4, SMOC1 - sparc related modular calcium binding 1, NEO1 - neogenin 1, TFAM - transcription factor a, mitochondrial, TFAP2A - transcription factor ap-2 alpha (activating enhancer binding protein 2 alpha), MRPL50 - mitochondrial ribosomal protein l50, NCK2 - nck adaptor protein 2, NFIB - nuclear factor i/b, EPB41L4B - erythrocyte membrane prote…
GO:0048513	organ development	3.63e-06	0.00503	1.5	12194	828	1149	117	[RELN - reelin, SYF2 - syf2 pre-mrna-splicing factor, EML1 - echinoderm microtubule associated protein like 1, TCF21 - transcription factor 21, AHSP - alpha hemoglobin stabilizing protein, NRP1 - neuropilin 1, PBX1 - pre-b-cell leukemia homeobox 1, SEPP1 - selenoprotein p, plasma, 1, ABR - active bcr-related, SPARC - secreted protein, acidic, cysteine-rich (osteonectin), AATK - apoptosis-associat…
GO:0070887	cellular response to chemical stimulus	1.01e-05	0.0126	1.47	12194	837	1149	116	[TRIB3 - tribbles homolog 3 (drosophila), IL18 - interleukin 18 (interferon-gamma-inducing factor), PAWR - prkc, apoptosis, wt1, regulator, APLP1 - amyloid beta (a4) precursor-like protein 1, SLC29A1 - solute carrier family 29 (equilibrative nucleoside transporter), member 1, NRP1 - neuropilin 1, PMAIP1 - phorbol-12-myristate-13-acetate-induced protein 1, SPARC - secreted protein, acidic, cystein…
GO:0071310	cellular response to organic substance	1.2e-05	0.0137	1.54	12194	648	1149	94	[TRIB3 - tribbles homolog 3 (drosophila), IL18 - interleukin 18 (interferon-gamma-inducing factor), PAWR - prkc, apoptosis, wt1, regulator, SLC9A1 - solute carrier family 9, subfamily a (nhe1, cation proton antiporter 1), member 1, HMGB2 - high mobility group box 2, APLP1 - amyloid beta (a4) precursor-like protein 1, PGF - placental growth factor, GOT1 - glutamic-oxaloacetic transaminase 1, solub…
GO:0065008	regulation of biological quality	1.28e-05	0.0133	1.28	12194	1936	1149	234	[HSPA1A - heat shock 70kda protein 1a, SPTAN1 - spectrin, alpha, non-erythrocytic 1, NCK1 - nck adaptor protein 1, SERPINA3 - serpin peptidase inhibitor, clade a (alpha-1 antiproteinase, antitrypsin), member 3, AARS - alanyl-trna synthetase, SLC31A2 - solute carrier family 31 (copper transporter), member 2, ABAT - 4-aminobutyrate aminotransferase, METTL14 - methyltransferase like 14, AHSP - alpha…
GO:2000026	regulation of multicellular organismal development	1.53e-05	0.0147	1.41	12194	1033	1149	137	[RELN - reelin, DDIT3 - dna-damage-inducible transcript 3, CDH2 - cadherin 2, type 1, n-cadherin (neuronal), NRP1 - neuropilin 1, PLXNB1 - plexin b1, PBX1 - pre-b-cell leukemia homeobox 1, SPARC - secreted protein, acidic, cysteine-rich (osteonectin), AATK - apoptosis-associated tyrosine kinase, ACACB - acetyl-coa carboxylase beta, LEP - leptin, OXTR - oxytocin receptor, GPRC5B - g protein-couple…
GO:1901700	response to oxygen-containing compound	1.78e-05	0.0159	1.47	12194	803	1149	111	[TRIB3 - tribbles homolog 3 (drosophila), IL18 - interleukin 18 (interferon-gamma-inducing factor), PAWR - prkc, apoptosis, wt1, regulator, COL18A1 - collagen, type xviii, alpha 1, AARS - alanyl-trna synthetase, APLP1 - amyloid beta (a4) precursor-like protein 1, ABAT - 4-aminobutyrate aminotransferase, SLC29A1 - solute carrier family 29 (equilibrative nucleoside transporter), member 1, TRPC3 - t…
GO:0006984	ER-nucleus signaling pathway	2.51e-05	0.0209	3.86	12194	33	1149	12	[ASNS - asparagine synthetase (glutamine-hydrolyzing), ATF4 - activating transcription factor 4, HERPUD1 - homocysteine-inducible, endoplasmic reticulum stress-inducible, ubiquitin-like domain member 1, WFS1 - wolfram syndrome 1 (wolframin), IL8 - interleukin 8, DDIT3 - dna-damage-inducible transcript 3, HSPA5 - heat shock 70kda protein 5 (glucose-regulated protein, 78kda), CCL2 - chemokine (c-c …
GO:0071222	cellular response to lipopolysaccharide	2.56e-05	0.02	2.8	12194	72	1149	19	[ZC3H12A - zinc finger ccch-type containing 12a, MAPK8 - mitogen-activated protein kinase 8, IL18 - interleukin 18 (interferon-gamma-inducing factor), HMGB2 - high mobility group box 2, NFKB1 - nuclear factor of kappa light polypeptide gene enhancer in b-cells 1, CCL2 - chemokine (c-c motif) ligand 2, AICDA - activation-induced cytidine deaminase, PLAU - plasminogen activator, urokinase, AXL - ax…
GO:0070555	response to interleukin-1	3.2e-05	0.0235	2.85	12194	67	1149	18	[TAF9 - taf9 rna polymerase ii, tata box binding protein (tbp)-associated factor, 32kda, SFRP1 - secreted frizzled-related protein 1, PAWR - prkc, apoptosis, wt1, regulator, CCL8 - chemokine (c-c motif) ligand 8, NFKB1 - nuclear factor of kappa light polypeptide gene enhancer in b-cells 1, CCL7 - chemokine (c-c motif) ligand 7, CCL2 - chemokine (c-c motif) ligand 2, KLF2 - kruppel-like factor 2 (…
GO:0051241	negative regulation of multicellular organismal process	3.23e-05	0.0224	1.51	12194	638	1149	91	[ARHGEF1 - rho guanine nucleotide exchange factor (gef) 1, RAB11FIP3 - rab11 family interacting protein 3 (class ii), LGMN - legumain, DDIT3 - dna-damage-inducible transcript 3, PRG2 - proteoglycan 2, bone marrow (natural killer cell activator, eosinophil granule major basic protein), HIST1H4K - histone cluster 1, h4k, SRGN - serglycin, IL23A - interleukin 23, alpha subunit p19, ZHX2 - zinc finge…
GO:0006082	organic acid metabolic process	3.41e-05	0.0224	1.49	12194	700	1149	98	[AARS - alanyl-trna synthetase, ABAT - 4-aminobutyrate aminotransferase, BDH2 - 3-hydroxybutyrate dehydrogenase, type 2, CYP39A1 - cytochrome p450, family 39, subfamily a, polypeptide 1, MCAT - malonyl coa:acp acyltransferase (mitochondrial), ACACB - acetyl-coa carboxylase beta, SLC16A9 - solute carrier family 16, member 9, LEP - leptin, RENBP - renin binding protein, ACADVL - acyl-coa dehydrogen…
GO:0034097	response to cytokine	3.5e-05	0.0219	1.9	12194	235	1149	42	[TAF9 - taf9 rna polymerase ii, tata box binding protein (tbp)-associated factor, 32kda, PGGT1B - protein geranylgeranyltransferase type i, beta subunit, PAWR - prkc, apoptosis, wt1, regulator, JUND - jun d proto-oncogene, KLF2 - kruppel-like factor 2 (lung), COL1A1 - collagen, type i, alpha 1, AXL - axl receptor tyrosine kinase, HAS2 - hyaluronan synthase 2, BST2 - bone marrow stromal cell antig…
GO:0071216	cellular response to biotic stimulus	3.9e-05	0.0232	2.51	12194	93	1149	22	[ZC3H12A - zinc finger ccch-type containing 12a, MAPK8 - mitogen-activated protein kinase 8, IL18 - interleukin 18 (interferon-gamma-inducing factor), WFS1 - wolfram syndrome 1 (wolframin), DDIT3 - dna-damage-inducible transcript 3, HMGB2 - high mobility group box 2, NFKB1 - nuclear factor of kappa light polypeptide gene enhancer in b-cells 1, CCL2 - chemokine (c-c motif) ligand 2, AICDA - activa…
GO:0032680	regulation of tumor necrosis factor production	4.91e-05	0.0279	2.77	12194	69	1149	18	[ZC3H12A - zinc finger ccch-type containing 12a, TWIST2 - twist basic helix-loop-helix transcription factor 2, CCL2 - chemokine (c-c motif) ligand 2, ARHGEF2 - rho/rac guanine nucleotide exchange factor (gef) 2, ACP5 - acid phosphatase 5, tartrate resistant, CARD9 - caspase recruitment domain family, member 9, IL23A - interleukin 23, alpha subunit p19, AXL - axl receptor tyrosine kinase, CD14 - c…
GO:2000378	negative regulation of reactive oxygen species metabolic process	4.95e-05	0.0269	3.64	12194	35	1149	12	[ZC3H12A - zinc finger ccch-type containing 12a, MMP3 - matrix metallopeptidase 3 (stromelysin 1, progelatinase), BCL2 - b-cell cll/lymphoma 2, PTGIS - prostaglandin i2 (prostacyclin) synthase, HK2 - hexokinase 2, GLA - galactosidase, alpha, ATP2B4 - atpase, ca++ transporting, plasma membrane 4, SIRT5 - sirtuin 5, CD34 - cd34 molecule, TFAP2A - transcription factor ap-2 alpha (activating enhancer…
GO:0043436	oxoacid metabolic process	5.86e-05	0.0305	1.47	12194	692	1149	96	[SCPEP1 - serine carboxypeptidase 1, PRKAB2 - protein kinase, amp-activated, beta 2 non-catalytic subunit, PGM1 - phosphoglucomutase 1, AARS - alanyl-trna synthetase, LARS - leucyl-trna synthetase, PSAT1 - phosphoserine aminotransferase 1, ABAT - 4-aminobutyrate aminotransferase, GOT1 - glutamic-oxaloacetic transaminase 1, soluble, MARS - methionyl-trna synthetase, PYCR1 - pyrroline-5-carboxylate…
GO:0022603	regulation of anatomical structure morphogenesis	6.03e-05	0.0301	1.51	12194	605	1149	86	[ARHGEF1 - rho guanine nucleotide exchange factor (gef) 1, RELN - reelin, CDH2 - cadherin 2, type 1, n-cadherin (neuronal), SYT1 - synaptotagmin i, PGF - placental growth factor, NRP1 - neuropilin 1, NTN4 - netrin 4, PLXNB1 - plexin b1, PDCD6 - programmed cell death 6, ABR - active bcr-related, WNT2B - wingless-type mmtv integration site family, member 2b, CHN1 - chimerin 1, MAP1B - microtubule-a…
GO:1903555	regulation of tumor necrosis factor superfamily cytokine production	6.04e-05	0.029	2.73	12194	70	1149	18	[ZC3H12A - zinc finger ccch-type containing 12a, TWIST2 - twist basic helix-loop-helix transcription factor 2, CCL2 - chemokine (c-c motif) ligand 2, ARHGEF2 - rho/rac guanine nucleotide exchange factor (gef) 2, ACP5 - acid phosphatase 5, tartrate resistant, CARD9 - caspase recruitment domain family, member 9, IL23A - interleukin 23, alpha subunit p19, AXL - axl receptor tyrosine kinase, CD14 - c…
GO:0008652	cellular amino acid biosynthetic process	7.69e-05	0.0356	2.88	12194	59	1149	16	[ASNS - asparagine synthetase (glutamine-hydrolyzing), CAD - carbamoyl-phosphate synthetase 2, aspartate transcarbamylase, and dihydroorotase, CPS1 - carbamoyl-phosphate synthase 1, mitochondrial, MTHFD1L - methylenetetrahydrofolate dehydrogenase (nadp+ dependent) 1-like, PSAT1 - phosphoserine aminotransferase 1, ABAT - 4-aminobutyrate aminotransferase, GOT1 - glutamic-oxaloacetic transaminase 1,…
GO:0044767	single-organism developmental process	8.43e-05	0.0376	1.2	12194	2877	1149	324	[ZNF565 - zinc finger protein 565, CASZ1 - castor zinc finger 1, AARS - alanyl-trna synthetase, WLS - wntless homolog (drosophila), CHAC1 - chac, cation transport regulator homolog 1 (e. coli), METTL14 - methyltransferase like 14, EML1 - echinoderm microtubule associated protein like 1, AHSP - alpha hemoglobin stabilizing protein, ELK3 - elk3, ets-domain protein (srf accessory protein 2), NRP1 - …
GO:0071219	cellular response to molecule of bacterial origin	8.46e-05	0.0364	2.59	12194	78	1149	19	[ZC3H12A - zinc finger ccch-type containing 12a, MAPK8 - mitogen-activated protein kinase 8, IL18 - interleukin 18 (interferon-gamma-inducing factor), HMGB2 - high mobility group box 2, NFKB1 - nuclear factor of kappa light polypeptide gene enhancer in b-cells 1, CCL2 - chemokine (c-c motif) ligand 2, AICDA - activation-induced cytidine deaminase, PLAU - plasminogen activator, urokinase, AXL - ax…
GO:0019752	carboxylic acid metabolic process	8.96e-05	0.0373	1.5	12194	603	1149	85	[SCPEP1 - serine carboxypeptidase 1, PRKAB2 - protein kinase, amp-activated, beta 2 non-catalytic subunit, PGM1 - phosphoglucomutase 1, AARS - alanyl-trna synthetase, LARS - leucyl-trna synthetase, PSAT1 - phosphoserine aminotransferase 1, ABAT - 4-aminobutyrate aminotransferase, GOT1 - glutamic-oxaloacetic transaminase 1, soluble, MARS - methionyl-trna synthetase, PYCR1 - pyrroline-5-carboxylate…
GO:0044707	single-multicellular organism process	9.1e-05	0.0367	1.25	12194	1973	1149	232	[NFATC2IP - nuclear factor of activated t-cells, cytoplasmic, calcineurin-dependent 2 interacting protein, CASZ1 - castor zinc finger 1, SERPINA3 - serpin peptidase inhibitor, clade a (alpha-1 antiproteinase, antitrypsin), member 3, AARS - alanyl-trna synthetase, ABAT - 4-aminobutyrate aminotransferase, WLS - wntless homolog (drosophila), METTL14 - methyltransferase like 14, SLC29A1 - solute carr…
GO:0048519	negative regulation of biological process	9.25e-05	0.0361	1.18	12194	3151	1149	351	[TRIB3 - tribbles homolog 3 (drosophila), ZMYND8 - zinc finger, mynd-type containing 8, HSPA1A - heat shock 70kda protein 1a, ZNF565 - zinc finger protein 565, SPTAN1 - spectrin, alpha, non-erythrocytic 1, SERPINA3 - serpin peptidase inhibitor, clade a (alpha-1 antiproteinase, antitrypsin), member 3, NCK1 - nck adaptor protein 1, AARS - alanyl-trna synthetase, WHSC1L1 - wolf-hirschhorn syndrome c…
GO:0032963	collagen metabolic process	9.58e-05	0.0363	2.83	12194	60	1149	16	[CTSL - cathepsin l, CTSK - cathepsin k, MMP1 - matrix metallopeptidase 1 (interstitial collagenase), ADAMTS14 - adam metallopeptidase with thrombospondin type 1 motif, 14, COL6A2 - collagen, type vi, alpha 2, MMP3 - matrix metallopeptidase 3 (stromelysin 1, progelatinase), SERPINH1 - serpin peptidase inhibitor, clade h (heat shock protein 47), member 1, (collagen binding protein 1), COL18A1 - co…
GO:0048523	negative regulation of cellular process	9.98e-05	0.0367	1.19	12194	2913	1149	327	[ZNF565 - zinc finger protein 565, HSPA1A - heat shock 70kda protein 1a, TRIB3 - tribbles homolog 3 (drosophila), ZMYND8 - zinc finger, mynd-type containing 8, SPTAN1 - spectrin, alpha, non-erythrocytic 1, NCK1 - nck adaptor protein 1, SERPINA3 - serpin peptidase inhibitor, clade a (alpha-1 antiproteinase, antitrypsin), member 3, AARS - alanyl-trna synthetase, WHSC1L1 - wolf-hirschhorn syndrome c…
GO:0001525	angiogenesis	0.000107	0.0381	1.91	12194	200	1149	36	[IL18 - interleukin 18 (interferon-gamma-inducing factor), COL18A1 - collagen, type xviii, alpha 1, ACVRL1 - activin a receptor type ii-like 1, GPX1 - glutathione peroxidase 1, PGF - placental growth factor, ELK3 - elk3, ets-domain protein (srf accessory protein 2), TCF21 - transcription factor 21, PLAU - plasminogen activator, urokinase, RHOB - ras homolog family member b, NRP1 - neuropilin 1, P…
GO:0071347	cellular response to interleukin-1	0.000107	0.0371	3.21	12194	43	1149	13	[SFRP1 - secreted frizzled-related protein 1, PAWR - prkc, apoptosis, wt1, regulator, CCL8 - chemokine (c-c motif) ligand 8, NFKB1 - nuclear factor of kappa light polypeptide gene enhancer in b-cells 1, CCL7 - chemokine (c-c motif) ligand 7, KLF2 - kruppel-like factor 2 (lung), CCL2 - chemokine (c-c motif) ligand 2, HAS2 - hyaluronan synthase 2, NKX3-1 - nk3 homeobox 1, PTGIS - prostaglandin i2 (…
GO:0042493	response to drug	0.000126	0.0426	1.78	12194	256	1149	43	[COL18A1 - collagen, type xviii, alpha 1, SLC9A1 - solute carrier family 9, subfamily a (nhe1, cation proton antiporter 1), member 1, JUND - jun d proto-oncogene, HMGB2 - high mobility group box 2, ABAT - 4-aminobutyrate aminotransferase, PGF - placental growth factor, B2M - beta-2-microglobulin, COL1A1 - collagen, type i, alpha 1, WFDC1 - wap four-disulfide core domain 1, NTS - neurotensin, KCNQ…
GO:0030199	collagen fibril organization	0.000136	0.0448	3.54	12194	33	1149	11	[LOX - lysyl oxidase, COL1A1 - collagen, type i, alpha 1, PLOD3 - procollagen-lysine, 2-oxoglutarate 5-dioxygenase 3, ADAMTS14 - adam metallopeptidase with thrombospondin type 1 motif, 14, COL1A2 - collagen, type i, alpha 2, ANXA2 - annexin a2, COL3A1 - collagen, type iii, alpha 1, SERPINH1 - serpin peptidase inhibitor, clade h (heat shock protein 47), member 1, (collagen binding protein 1), P4HA…
GO:0034976	response to endoplasmic reticulum stress	0.000141	0.0452	1.99	12194	165	1149	31	[TRIB3 - tribbles homolog 3 (drosophila), SERP1 - stress-associated endoplasmic reticulum protein 1, NCK1 - nck adaptor protein 1, AIFM1 - apoptosis-inducing factor, mitochondrion-associated, 1, DDIT3 - dna-damage-inducible transcript 3, AARS - alanyl-trna synthetase, NCK2 - nck adaptor protein 2, KDELR3 - kdel (lys-asp-glu-leu) endoplasmic reticulum protein retention receptor 3, PIK3R2 - phospho…
GO:0044712	single-organism catabolic process	0.000164	0.0511	1.49	12194	561	1149	79	[PGM1 - phosphoglucomutase 1, COL18A1 - collagen, type xviii, alpha 1, SLC9A1 - solute carrier family 9, subfamily a (nhe1, cation proton antiporter 1), member 1, FABP4 - fatty acid binding protein 4, adipocyte, ABAT - 4-aminobutyrate aminotransferase, GOT1 - glutamic-oxaloacetic transaminase 1, soluble, BDH2 - 3-hydroxybutyrate dehydrogenase, type 2, PYGB - phosphorylase, glycogen; brain, GOT2 -…
GO:0061138	morphogenesis of a branching epithelium	0.000172	0.0523	2.24	12194	109	1149	23	[PKD1 - polycystic kidney disease 1 (autosomal dominant), CSF1 - colony stimulating factor 1 (macrophage), SFRP1 - secreted frizzled-related protein 1, CTNNBIP1 - catenin, beta interacting protein 1, PLXND1 - plexin d1, PAX8 - paired box 8, TGM2 - transglutaminase 2, HHIP - hedgehog interacting protein, RSPO3 - r-spondin 3, PGF - placental growth factor, TGFBR2 - transforming growth factor, beta …
GO:0042990	regulation of transcription factor import into nucleus	0.000179	0.0532	2.7	12194	63	1149	16	[PKD1 - polycystic kidney disease 1 (autosomal dominant), IL18 - interleukin 18 (interferon-gamma-inducing factor), PPP3CA - protein phosphatase 3, catalytic subunit, alpha isozyme, SLC9A1 - solute carrier family 9, subfamily a (nhe1, cation proton antiporter 1), member 1, PPM1B - protein phosphatase, mg2+/mn2+ dependent, 1b, PIK3R2 - phosphoinositide-3-kinase, regulatory subunit 2 (beta), DYRK2 …
GO:0030574	collagen catabolic process	0.000185	0.0538	2.91	12194	51	1149	14	[CTSL - cathepsin l, CTSK - cathepsin k, MMP1 - matrix metallopeptidase 1 (interstitial collagenase), ADAMTS14 - adam metallopeptidase with thrombospondin type 1 motif, 14, COL6A2 - collagen, type vi, alpha 2, MMP3 - matrix metallopeptidase 3 (stromelysin 1, progelatinase), COL18A1 - collagen, type xviii, alpha 1, MMP12 - matrix metallopeptidase 12 (macrophage elastase), COL4A5 - collagen, type i…
GO:0032501	multicellular organismal process	0.000185	0.0526	1.23	12194	2005	1149	233	[NFATC2IP - nuclear factor of activated t-cells, cytoplasmic, calcineurin-dependent 2 interacting protein, CASZ1 - castor zinc finger 1, SERPINA3 - serpin peptidase inhibitor, clade a (alpha-1 antiproteinase, antitrypsin), member 3, AARS - alanyl-trna synthetase, ABAT - 4-aminobutyrate aminotransferase, WLS - wntless homolog (drosophila), METTL14 - methyltransferase like 14, SLC29A1 - solute carr…
GO:0032879	regulation of localization	0.000186	0.0516	1.27	12194	1570	1149	188	[TRIB3 - tribbles homolog 3 (drosophila), RELN - reelin, IL18 - interleukin 18 (interferon-gamma-inducing factor), IL13RA2 - interleukin 13 receptor, alpha 2, PAWR - prkc, apoptosis, wt1, regulator, ARHGEF39 - rho guanine nucleotide exchange factor (gef) 39, COL18A1 - collagen, type xviii, alpha 1, DDIT3 - dna-damage-inducible transcript 3, CDH2 - cadherin 2, type 1, n-cadherin (neuronal), ABAT -…
GO:0051240	positive regulation of multicellular organismal process	0.000188	0.051	1.37	12194	904	1149	117	[HSPA1A - heat shock 70kda protein 1a, RELN - reelin, IL18 - interleukin 18 (interferon-gamma-inducing factor), PAWR - prkc, apoptosis, wt1, regulator, DDIT3 - dna-damage-inducible transcript 3, ABAT - 4-aminobutyrate aminotransferase, NRP1 - neuropilin 1, PLXNB1 - plexin b1, TRPC3 - transient receptor potential cation channel, subfamily c, member 3, SPARC - secreted protein, acidic, cysteine-ric…
GO:2000027	regulation of organ morphogenesis	0.000196	0.0521	2.27	12194	103	1149	22	[CSF1 - colony stimulating factor 1 (macrophage), SFRP1 - secreted frizzled-related protein 1, PTN - pleiotrophin, ZNRF3 - zinc and ring finger 3, TBX2 - t-box 2, SULF1 - sulfatase 1, PAX8 - paired box 8, SPRY1 - sprouty homolog 1, antagonist of fgf signaling (drosophila), TFAP2A - transcription factor ap-2 alpha (activating enhancer binding protein 2 alpha), SIX2 - six homeobox 2, SOX8 - sry (se…
GO:0048856	anatomical structure development	0.000198	0.0514	1.25	12194	1832	1149	215	[GFRA3 - gdnf family receptor alpha 3, AARS - alanyl-trna synthetase, EML1 - echinoderm microtubule associated protein like 1, AHSP - alpha hemoglobin stabilizing protein, NRP1 - neuropilin 1, ABR - active bcr-related, FGF17 - fibroblast growth factor 17, SPARC - secreted protein, acidic, cysteine-rich (osteonectin), AATK - apoptosis-associated tyrosine kinase, LEP - leptin, LOX - lysyl oxidase, …
GO:0033993	response to lipid	0.000209	0.0532	1.53	12194	487	1149	70	[IL18 - interleukin 18 (interferon-gamma-inducing factor), PAWR - prkc, apoptosis, wt1, regulator, TK1 - thymidine kinase 1, soluble, HMGB2 - high mobility group box 2, GOT1 - glutamic-oxaloacetic transaminase 1, soluble, WNT8A - wingless-type mmtv integration site family, member 8a, WNT7B - wingless-type mmtv integration site family, member 7b, ABR - active bcr-related, MAP2 - microtubule-associ…
GO:1903427	negative regulation of reactive oxygen species biosynthetic process	0.000211	0.0528	4.95	12194	15	1149	7	[ZC3H12A - zinc finger ccch-type containing 12a, PTGIS - prostaglandin i2 (prostacyclin) synthase, GLA - galactosidase, alpha, ATP2B4 - atpase, ca++ transporting, plasma membrane 4, CD34 - cd34 molecule, TRAP1 - tnf receptor-associated protein 1, ACP5 - acid phosphatase 5, tartrate resistant]
GO:0032502	developmental process	0.000213	0.052	1.17	12194	3122	1149	345	[ZNF565 - zinc finger protein 565, CASZ1 - castor zinc finger 1, GFRA3 - gdnf family receptor alpha 3, AARS - alanyl-trna synthetase, WLS - wntless homolog (drosophila), CHAC1 - chac, cation transport regulator homolog 1 (e. coli), METTL14 - methyltransferase like 14, EML1 - echinoderm microtubule associated protein like 1, ELK3 - elk3, ets-domain protein (srf accessory protein 2), AHSP - alpha h…
GO:0032675	regulation of interleukin-6 production	0.000218	0.0524	2.65	12194	64	1149	16	[ZC3H12A - zinc finger ccch-type containing 12a, AKIRIN2 - akirin 2, AFAP1L2 - actin filament associated protein 1-like 2, KLF2 - kruppel-like factor 2 (lung), ARHGEF2 - rho/rac guanine nucleotide exchange factor (gef) 2, ARRB1 - arrestin, beta 1, CARD9 - caspase recruitment domain family, member 9, TLR3 - toll-like receptor 3, TNFAIP3 - tumor necrosis factor, alpha-induced protein 3, IRAK3 - int…
GO:0044259	multicellular organismal macromolecule metabolic process	0.000218	0.0514	2.65	12194	64	1149	16	[CTSL - cathepsin l, CTSK - cathepsin k, MMP1 - matrix metallopeptidase 1 (interstitial collagenase), ADAMTS14 - adam metallopeptidase with thrombospondin type 1 motif, 14, COL6A2 - collagen, type vi, alpha 2, MMP3 - matrix metallopeptidase 3 (stromelysin 1, progelatinase), SERPINH1 - serpin peptidase inhibitor, clade h (heat shock protein 47), member 1, (collagen binding protein 1), COL18A1 - co…
GO:0009605	response to external stimulus	0.000225	0.052	1.38	12194	844	1149	110	[IL18 - interleukin 18 (interferon-gamma-inducing factor), PAWR - prkc, apoptosis, wt1, regulator, NCK1 - nck adaptor protein 1, DDIT3 - dna-damage-inducible transcript 3, BST2 - bone marrow stromal cell antigen 2, TRPC3 - transient receptor potential cation channel, subfamily c, member 3, PMAIP1 - phorbol-12-myristate-13-acetate-induced protein 1, ABR - active bcr-related, SPARC - secreted prote…
GO:0048585	negative regulation of response to stimulus	0.000259	0.0588	1.35	12194	948	1149	121	[HSPA1A - heat shock 70kda protein 1a, DEPTOR - dep domain containing mtor-interacting protein, LGMN - legumain, IL13RA2 - interleukin 13 receptor, alpha 2, PAWR - prkc, apoptosis, wt1, regulator, NCK1 - nck adaptor protein 1, DDIT3 - dna-damage-inducible transcript 3, CDH2 - cadherin 2, type 1, n-cadherin (neuronal), CHAC1 - chac, cation transport regulator homolog 1 (e. coli), TCF21 - transcrip…
GO:0050793	regulation of developmental process	0.000266	0.0594	1.28	12194	1456	1149	175	[TRIB3 - tribbles homolog 3 (drosophila), RELN - reelin, IL18 - interleukin 18 (interferon-gamma-inducing factor), LGMN - legumain, DDIT3 - dna-damage-inducible transcript 3, CDH2 - cadherin 2, type 1, n-cadherin (neuronal), METTL14 - methyltransferase like 14, NRP1 - neuropilin 1, PLXNB1 - plexin b1, PBX1 - pre-b-cell leukemia homeobox 1, ABR - active bcr-related, SPARC - secreted protein, acidi…
GO:0015804	neutral amino acid transport	0.000272	0.0595	4.25	12194	20	1149	8	[SLC3A2 - solute carrier family 3 (amino acid transporter heavy chain), member 2, SLC7A5 - solute carrier family 7 (amino acid transporter light chain, l system), member 5, SLC6A9 - solute carrier family 6 (neurotransmitter transporter, glycine), member 9, SLC38A1 - solute carrier family 38, member 1, SLC1A5 - solute carrier family 1 (neutral amino acid transporter), member 5, SLC36A1 - solute ca…
GO:0070059	intrinsic apoptotic signaling pathway in response to endoplasmic reticulum stress	0.000274	0.0591	3.54	12194	30	1149	10	[TRIB3 - tribbles homolog 3 (drosophila), PMAIP1 - phorbol-12-myristate-13-acetate-induced protein 1, ATF4 - activating transcription factor 4, BCL2 - b-cell cll/lymphoma 2, SELK - selenoprotein k, AIFM1 - apoptosis-inducing factor, mitochondrion-associated, 1, DDIT3 - dna-damage-inducible transcript 3, XBP1 - x-box binding protein 1, CHAC1 - chac, cation transport regulator homolog 1 (e. coli), …
GO:0006520	cellular amino acid metabolic process	0.000302	0.0639	1.73	12194	258	1149	42	[IL4I1 - interleukin 4 induced 1, LARS - leucyl-trna synthetase, AARS - alanyl-trna synthetase, PSAT1 - phosphoserine aminotransferase 1, IARS - isoleucyl-trna synthetase, ABAT - 4-aminobutyrate aminotransferase, GOT1 - glutamic-oxaloacetic transaminase 1, soluble, SHMT2 - serine hydroxymethyltransferase 2 (mitochondrial), PHGDH - phosphoglycerate dehydrogenase, MARS - methionyl-trna synthetase, …
GO:0050770	regulation of axonogenesis	0.000347	0.0722	2.23	12194	100	1149	21	[IFRD1 - interferon-related developmental regulator 1, ARHGEF1 - rho guanine nucleotide exchange factor (gef) 1, ROBO2 - roundabout, axon guidance receptor, homolog 2 (drosophila), LPAR3 - lysophosphatidic acid receptor 3, CDH2 - cadherin 2, type 1, n-cadherin (neuronal), SHOX2 - short stature homeobox 2, KIF13B - kinesin family member 13b, METRN - meteorin, glial cell differentiation regulator, …
GO:0044243	multicellular organismal catabolic process	0.000356	0.0728	2.75	12194	54	1149	14	[CTSL - cathepsin l, CTSK - cathepsin k, MMP1 - matrix metallopeptidase 1 (interstitial collagenase), ADAMTS14 - adam metallopeptidase with thrombospondin type 1 motif, 14, COL6A2 - collagen, type vi, alpha 2, MMP3 - matrix metallopeptidase 3 (stromelysin 1, progelatinase), COL18A1 - collagen, type xviii, alpha 1, MMP12 - matrix metallopeptidase 12 (macrophage elastase), COL4A5 - collagen, type i…
GO:0046364	monosaccharide biosynthetic process	0.000361	0.0727	2.87	12194	48	1149	13	[PCK2 - phosphoenolpyruvate carboxykinase 2 (mitochondrial), TPI1 - triosephosphate isomerase 1, PGM1 - phosphoglucomutase 1, AKR1B1 - aldo-keto reductase family 1, member b1 (aldose reductase), MDH1 - malate dehydrogenase 1, nad (soluble), GOT1 - glutamic-oxaloacetic transaminase 1, soluble, ATF4 - activating transcription factor 4, GOT2 - glutamic-oxaloacetic transaminase 2, mitochondrial, RBP4…
GO:0042482	positive regulation of odontogenesis	0.000363	0.0719	8.49	12194	5	1149	4	[CSF1 - colony stimulating factor 1 (macrophage), BMP2 - bone morphogenetic protein 2, CD34 - cd34 molecule, TFAP2A - transcription factor ap-2 alpha (activating enhancer binding protein 2 alpha)]
GO:0051414	response to cortisol	0.000363	0.0708	8.49	12194	5	1149	4	[CAD - carbamoyl-phosphate synthetase 2, aspartate transcarbamylase, and dihydroorotase, TK1 - thymidine kinase 1, soluble, SLIT3 - slit homolog 3 (drosophila), KLF9 - kruppel-like factor 9]
GO:0071396	cellular response to lipid	0.000379	0.0728	1.81	12194	205	1149	35	[IL18 - interleukin 18 (interferon-gamma-inducing factor), PAWR - prkc, apoptosis, wt1, regulator, HMGB2 - high mobility group box 2, PLAU - plasminogen activator, urokinase, COL1A1 - collagen, type i, alpha 1, AXL - axl receptor tyrosine kinase, WNT7B - wingless-type mmtv integration site family, member 7b, CD14 - cd14 molecule, NTS - neurotensin, HDAC5 - histone deacetylase 5, LEP - leptin, XBP…
GO:0044236	multicellular organismal metabolic process	0.000383	0.0725	2.53	12194	67	1149	16	[CTSL - cathepsin l, CTSK - cathepsin k, MMP1 - matrix metallopeptidase 1 (interstitial collagenase), ADAMTS14 - adam metallopeptidase with thrombospondin type 1 motif, 14, COL6A2 - collagen, type vi, alpha 2, MMP3 - matrix metallopeptidase 3 (stromelysin 1, progelatinase), SERPINH1 - serpin peptidase inhibitor, clade h (heat shock protein 47), member 1, (collagen binding protein 1), COL18A1 - co…
GO:0045019	negative regulation of nitric oxide biosynthetic process	0.000387	0.0722	5.31	12194	12	1149	6	[ZC3H12A - zinc finger ccch-type containing 12a, PTGIS - prostaglandin i2 (prostacyclin) synthase, GLA - galactosidase, alpha, ATP2B4 - atpase, ca++ transporting, plasma membrane 4, CD34 - cd34 molecule, ACP5 - acid phosphatase 5, tartrate resistant]
GO:1904406	negative regulation of nitric oxide metabolic process	0.000387	0.0711	5.31	12194	12	1149	6	[ZC3H12A - zinc finger ccch-type containing 12a, PTGIS - prostaglandin i2 (prostacyclin) synthase, GLA - galactosidase, alpha, ATP2B4 - atpase, ca++ transporting, plasma membrane 4, CD34 - cd34 molecule, ACP5 - acid phosphatase 5, tartrate resistant]
GO:0001763	morphogenesis of a branching structure	0.000392	0.0709	2.12	12194	115	1149	23	[PKD1 - polycystic kidney disease 1 (autosomal dominant), CSF1 - colony stimulating factor 1 (macrophage), SFRP1 - secreted frizzled-related protein 1, CTNNBIP1 - catenin, beta interacting protein 1, PLXND1 - plexin d1, PAX8 - paired box 8, TGM2 - transglutaminase 2, HHIP - hedgehog interacting protein, RSPO3 - r-spondin 3, PGF - placental growth factor, TGFBR2 - transforming growth factor, beta …
GO:1901698	response to nitrogen compound	0.000397	0.0708	1.51	12194	463	1149	66	[TRIB3 - tribbles homolog 3 (drosophila), SLC9A1 - solute carrier family 9, subfamily a (nhe1, cation proton antiporter 1), member 1, AARS - alanyl-trna synthetase, APLP1 - amyloid beta (a4) precursor-like protein 1, ABAT - 4-aminobutyrate aminotransferase, GOT1 - glutamic-oxaloacetic transaminase 1, soluble, TRPC3 - transient receptor potential cation channel, subfamily c, member 3, PMAIP1 - pho…
GO:0060688	regulation of morphogenesis of a branching structure	0.000423	0.0745	3.16	12194	37	1149	11	[HGF - hepatocyte growth factor (hepapoietin a; scatter factor), NTN4 - netrin 4, SFRP1 - secreted frizzled-related protein 1, WNT2B - wingless-type mmtv integration site family, member 2b, SULF1 - sulfatase 1, PAX8 - paired box 8, SHOX2 - short stature homeobox 2, PGF - placental growth factor, SIX2 - six homeobox 2, SOX8 - sry (sex determining region y)-box 8, MAGED1 - melanoma antigen family d…
GO:0044281	small molecule metabolic process	0.000592	0.103	1.24	12194	1634	1149	191	[HSPA1A - heat shock 70kda protein 1a, TRIB3 - tribbles homolog 3 (drosophila), NAT1 - n-acetyltransferase 1 (arylamine n-acetyltransferase), PAICS - phosphoribosylaminoimidazole carboxylase, phosphoribosylaminoimidazole succinocarboxamide synthetase, LGMN - legumain, CA13 - carbonic anhydrase xiii, AARS - alanyl-trna synthetase, SEC24D - sec24 family, member d (s. cerevisiae), ABAT - 4-aminobuty…
GO:0071295	cellular response to vitamin	0.000662	0.113	4.9	12194	13	1149	6	[COL1A1 - collagen, type i, alpha 1, SFRP1 - secreted frizzled-related protein 1, PTN - pleiotrophin, PAWR - prkc, apoptosis, wt1, regulator, LEP - leptin, PPARG - peroxisome proliferator-activated receptor gamma]
GO:1901607	alpha-amino acid biosynthetic process	0.000683	0.115	2.71	12194	51	1149	13	[ASNS - asparagine synthetase (glutamine-hydrolyzing), CAD - carbamoyl-phosphate synthetase 2, aspartate transcarbamylase, and dihydroorotase, CPS1 - carbamoyl-phosphate synthase 1, mitochondrial, MTHFD1L - methylenetetrahydrofolate dehydrogenase (nadp+ dependent) 1-like, PSAT1 - phosphoserine aminotransferase 1, GOT1 - glutamic-oxaloacetic transaminase 1, soluble, SHMT2 - serine hydroxymethyltra…
GO:1901564	organonitrogen compound metabolic process	0.000688	0.115	1.33	12194	953	1149	119	[HSPA1A - heat shock 70kda protein 1a, PAICS - phosphoribosylaminoimidazole carboxylase, phosphoribosylaminoimidazole succinocarboxamide synthetase, PNKD - paroxysmal nonkinesigenic dyskinesia, AARS - alanyl-trna synthetase, ABAT - 4-aminobutyrate aminotransferase, BDH2 - 3-hydroxybutyrate dehydrogenase, type 2, AOX1 - aldehyde oxidase 1, IMPDH2 - imp (inosine 5'-monophosphate) dehydrogenase 2, A…
GO:0048010	vascular endothelial growth factor receptor signaling pathway	0.0007	0.115	2.17	12194	98	1149	20	[VEGFB - vascular endothelial growth factor b, NCK1 - nck adaptor protein 1, SULF1 - sulfatase 1, BRK1 - brick1, scar/wave actin-nucleating complex subunit, NCK2 - nck adaptor protein 2, PRKCZ - protein kinase c, zeta, PIK3R2 - phosphoinositide-3-kinase, regulatory subunit 2 (beta), CCL2 - chemokine (c-c motif) ligand 2, PGF - placental growth factor, NRP1 - neuropilin 1, AXL - axl receptor tyros…
GO:0014070	response to organic cyclic compound	0.000713	0.116	1.48	12194	473	1149	66	[IL18 - interleukin 18 (interferon-gamma-inducing factor), PAWR - prkc, apoptosis, wt1, regulator, TK1 - thymidine kinase 1, soluble, SLC9A1 - solute carrier family 9, subfamily a (nhe1, cation proton antiporter 1), member 1, APLP1 - amyloid beta (a4) precursor-like protein 1, HMGB2 - high mobility group box 2, ABAT - 4-aminobutyrate aminotransferase, GOT1 - glutamic-oxaloacetic transaminase 1, s…
GO:0009991	response to extracellular stimulus	0.000719	0.115	1.65	12194	277	1149	43	[PAWR - prkc, apoptosis, wt1, regulator, TK1 - thymidine kinase 1, soluble, DDIT3 - dna-damage-inducible transcript 3, GPX1 - glutathione peroxidase 1, ARSB - arylsulfatase b, SLC25A25 - solute carrier family 25 (mitochondrial carrier; phosphate carrier), member 25, HDDC3 - hd domain containing 3, COL1A1 - collagen, type i, alpha 1, AXL - axl receptor tyrosine kinase, ATF4 - activating transcript…
GO:0008284	positive regulation of cell proliferation	0.000727	0.115	1.45	12194	535	1149	73	[PGGT1B - protein geranylgeranyltransferase type i, beta subunit, IL18 - interleukin 18 (interferon-gamma-inducing factor), NCK1 - nck adaptor protein 1, COL18A1 - collagen, type xviii, alpha 1, NKX2-5 - nk2 homeobox 5, BRK1 - brick1, scar/wave actin-nucleating complex subunit, HMGB2 - high mobility group box 2, PGF - placental growth factor, IL23A - interleukin 23, alpha subunit p19, DPP4 - dipe…
GO:1901701	cellular response to oxygen-containing compound	0.000782	0.122	1.5	12194	431	1149	61	[TRIB3 - tribbles homolog 3 (drosophila), IL18 - interleukin 18 (interferon-gamma-inducing factor), PAWR - prkc, apoptosis, wt1, regulator, SLC9A1 - solute carrier family 9, subfamily a (nhe1, cation proton antiporter 1), member 1, APLP1 - amyloid beta (a4) precursor-like protein 1, HMGB2 - high mobility group box 2, GOT1 - glutamic-oxaloacetic transaminase 1, soluble, SLC29A1 - solute carrier fa…
GO:0005980	glycogen catabolic process	0.000811	0.125	4.13	12194	18	1149	7	[PYGB - phosphorylase, glycogen; brain, CPS1 - carbamoyl-phosphate synthase 1, mitochondrial, PGM1 - phosphoglucomutase 1, GYG2 - glycogenin 2, G6PC - glucose-6-phosphatase, catalytic subunit, GYG1 - glycogenin 1, PYGL - phosphorylase, glycogen, liver]
GO:0009251	glucan catabolic process	0.000811	0.124	4.13	12194	18	1149	7	[PYGB - phosphorylase, glycogen; brain, CPS1 - carbamoyl-phosphate synthase 1, mitochondrial, PGM1 - phosphoglucomutase 1, GYG2 - glycogenin 2, G6PC - glucose-6-phosphatase, catalytic subunit, GYG1 - glycogenin 1, PYGL - phosphorylase, glycogen, liver]
GO:0031667	response to nutrient levels	0.000817	0.123	1.67	12194	254	1149	40	[PAWR - prkc, apoptosis, wt1, regulator, TK1 - thymidine kinase 1, soluble, DDIT3 - dna-damage-inducible transcript 3, GPX1 - glutathione peroxidase 1, ARSB - arylsulfatase b, SLC25A25 - solute carrier family 25 (mitochondrial carrier; phosphate carrier), member 25, HDDC3 - hd domain containing 3, COL1A1 - collagen, type i, alpha 1, ATF4 - activating transcription factor 4, PMAIP1 - phorbol-12-my…
GO:2000489	regulation of hepatic stellate cell activation	0.000835	0.124	10.61	12194	3	1149	3	[CYGB - cytoglobin, RPS6KA1 - ribosomal protein s6 kinase, 90kda, polypeptide 1, LEP - leptin]
GO:0006982	response to lipid hydroperoxide	0.000835	0.123	10.61	12194	3	1149	3	[GPX3 - glutathione peroxidase 3 (plasma), GPX1 - glutathione peroxidase 1, MGST1 - microsomal glutathione s-transferase 1]
GO:0071306	cellular response to vitamin E	0.000835	0.121	10.61	12194	3	1149	3	[COL1A1 - collagen, type i, alpha 1, PAWR - prkc, apoptosis, wt1, regulator, PPARG - peroxisome proliferator-activated receptor gamma]
GO:0019401	alditol biosynthetic process	0.000835	0.12	10.61	12194	3	1149	3	[AKR1B1 - aldo-keto reductase family 1, member b1 (aldose reductase), LEP - leptin, GOT1 - glutamic-oxaloacetic transaminase 1, soluble]
GO:0050966	detection of mechanical stimulus involved in sensory perception of pain	0.000835	0.118	10.61	12194	3	1149	3	[TRPA1 - transient receptor potential cation channel, subfamily a, member 1, PAWR - prkc, apoptosis, wt1, regulator, FYN - fyn oncogene related to src, fgr, yes]
GO:0071495	cellular response to endogenous stimulus	0.000896	0.126	1.52	12194	390	1149	56	[TRIB3 - tribbles homolog 3 (drosophila), PAWR - prkc, apoptosis, wt1, regulator, SLC9A1 - solute carrier family 9, subfamily a (nhe1, cation proton antiporter 1), member 1, APLP1 - amyloid beta (a4) precursor-like protein 1, PGF - placental growth factor, GOT1 - glutamic-oxaloacetic transaminase 1, soluble, KCNQ1 - potassium voltage-gated channel, kqt-like subfamily, member 1, XBP1 - x-box bindi…
GO:0048729	tissue morphogenesis	0.000896	0.124	1.68	12194	247	1149	39	[PKD1 - polycystic kidney disease 1 (autosomal dominant), ZNF565 - zinc finger protein 565, PTCD2 - pentatricopeptide repeat domain 2, CTNNBIP1 - catenin, beta interacting protein 1, PAX8 - paired box 8, NKX2-5 - nk2 homeobox 5, TFAP2A - transcription factor ap-2 alpha (activating enhancer binding protein 2 alpha), ACVRL1 - activin a receptor type ii-like 1, SHOX2 - short stature homeobox 2, PGF …
GO:0051051	negative regulation of transport	0.000909	0.125	1.58	12194	322	1149	48	[PKD1 - polycystic kidney disease 1 (autosomal dominant), RHBDF1 - rhomboid 5 homolog 1 (drosophila), RAB11FIP3 - rab11 family interacting protein 3 (class ii), IL13RA2 - interleukin 13 receptor, alpha 2, PAWR - prkc, apoptosis, wt1, regulator, NEO1 - neogenin 1, SRGN - serglycin, PPM1B - protein phosphatase, mg2+/mn2+ dependent, 1b, GPAA1 - glycosylphosphatidylinositol anchor attachment 1, KDELR…
GO:0043433	negative regulation of sequence-specific DNA binding transcription factor activity	0.00093	0.126	2.17	12194	93	1149	19	[ZC3H12A - zinc finger ccch-type containing 12a, CTNNBIP1 - catenin, beta interacting protein 1, WFS1 - wolfram syndrome 1 (wolframin), CDKN2A - cyclin-dependent kinase inhibitor 2a, DDIT3 - dna-damage-inducible transcript 3, ARRB1 - arrestin, beta 1, PBX1 - pre-b-cell leukemia homeobox 1, PIM1 - pim-1 oncogene, PRMT2 - protein arginine methyltransferase 2, TNFAIP3 - tumor necrosis factor, alpha-…
GO:0071345	cellular response to cytokine stimulus	0.000936	0.126	1.94	12194	137	1149	25	[PAWR - prkc, apoptosis, wt1, regulator, KLF2 - kruppel-like factor 2 (lung), COL1A1 - collagen, type i, alpha 1, HAS2 - hyaluronan synthase 2, AXL - axl receptor tyrosine kinase, PTGIS - prostaglandin i2 (prostacyclin) synthase, IMPDH2 - imp (inosine 5'-monophosphate) dehydrogenase 2, XBP1 - x-box binding protein 1, PYCARD - pyd and card domain containing, HAX1 - hcls1 associated protein x-1, SF…
GO:0032720	negative regulation of tumor necrosis factor production	0.000998	0.133	3.29	12194	29	1149	9	[ZC3H12A - zinc finger ccch-type containing 12a, AXL - axl receptor tyrosine kinase, IRAK3 - interleukin-1 receptor-associated kinase 3, TNFAIP3 - tumor necrosis factor, alpha-induced protein 3, CD34 - cd34 molecule, TWIST2 - twist basic helix-loop-helix transcription factor 2, VIMP - vcp-interacting membrane protein, ACP5 - acid phosphatase 5, tartrate resistant, GPNMB - glycoprotein (transmembr…

## Sheet: GO_MF - molecular function
Supplementary File S4
Gene ontology (GO) molecular function (MF) enrichment analysis for differentially expressed genes identified in gastric CAM vs ATM comparison.
GO Term	Description	P-value	FDR q-value	Enrichment	N	B	n	b	Genes
GO:1901681	sulfur compound binding	1.06e-05	0.0201	2.23	12194	152	1149	32	[FGFRL1 - fibroblast growth factor receptor-like 1, PCOLCE2 - procollagen c-endopeptidase enhancer 2, PRG2 - proteoglycan 2, bone marrow (natural killer cell activator, eosinophil granule major basic protein), APLP1 - amyloid beta (a4) precursor-like protein 1, GPX1 - glutathione peroxidase 1, PGF - placental growth factor, SEMA5A - sema domain, seven thrombospondin repeats (type 1 and type 1-lik…
GO:0046983	protein dimerization activity	2.99e-05	0.0379	1.46	12194	777	1149	107	[C9orf142 - chromosome 9 open reading frame 142, SPTAN1 - spectrin, alpha, non-erythrocytic 1, SMAGP - small cell adhesion glycoprotein, DDIT3 - dna-damage-inducible transcript 3, ABAT - 4-aminobutyrate aminotransferase, SDCBP - syndecan binding protein (syntenin), TCF21 - transcription factor 21, BST2 - bone marrow stromal cell antigen 2, PBX1 - pre-b-cell leukemia homeobox 1, PRMT2 - protein ar…
GO:0046982	protein heterodimerization activity	1.05e-05	0.0401	1.84	12194	300	1149	52	[SPTAN1 - spectrin, alpha, non-erythrocytic 1, DDIT3 - dna-damage-inducible transcript 3, NKX2-5 - nk2 homeobox 5, HIST1H4K - histone cluster 1, h4k, PGF - placental growth factor, SDCBP - syndecan binding protein (syntenin), ZHX2 - zinc fingers and homeoboxes 2, PBX1 - pre-b-cell leukemia homeobox 1, ATF4 - activating transcription factor 4, ALG2 - alg2, alpha-1,3/1,6-mannosyltransferase, ATF3 -…
GO:0086008	voltage-gated potassium channel activity involved in cardiac muscle cell action potential repolarization	7.85e-05	0.0597	10.61	12194	4	1149	4	[KCNH2 - potassium voltage-gated channel, subfamily h (eag-related), member 2, KCNE1L - kcne1-like, KCNQ1 - potassium voltage-gated channel, kqt-like subfamily, member 1, KCNJ2 - potassium inwardly-rectifying channel, subfamily j, member 2]
GO:0030170	pyridoxal phosphate binding	6.79e-05	0.0646	3.54	12194	36	1149	12	[KYNU - kynureninase, PYGB - phosphorylase, glycogen; brain, GOT2 - glutamic-oxaloacetic transaminase 2, mitochondrial, MOCOS - molybdenum cofactor sulfurase, ACCS - 1-aminocyclopropane-1-carboxylate synthase homolog (arabidopsis)(non-functional), CBS - cystathionine-beta-synthase, ALAS1 - aminolevulinate, delta-, synthase 1, GPT2 - glutamic pyruvate transaminase (alanine aminotransferase) 2, ABA…
GO:0008201	heparin binding	0.00046	0.25	2.18	12194	102	1149	21	[SFRP1 - secreted frizzled-related protein 1, VEGFB - vascular endothelial growth factor b, WISP2 - wnt1 inducible signaling pathway protein 2, FGFRL1 - fibroblast growth factor receptor-like 1, PTN - pleiotrophin, PF4V1 - platelet factor 4 variant 1, PCOLCE2 - procollagen c-endopeptidase enhancer 2, CCL8 - chemokine (c-c motif) ligand 8, PRG2 - proteoglycan 2, bone marrow (natural killer cell ac…
GO:0043394	proteoglycan binding	0.000403	0.255	4.04	12194	21	1149	8	[CTSL - cathepsin l, SEMA5A - sema domain, seven thrombospondin repeats (type 1 and type 1-like), transmembrane domain (tm) and short cytoplasmic domain, (semaphorin) 5a, CTSK - cathepsin k, FST - follistatin, PTN - pleiotrophin, GPC4 - glypican 4, NID1 - nidogen 1, COL5A1 - collagen, type v, alpha 1]
GO:0005109	frizzled binding	0.000581	0.276	3.86	12194	22	1149	8	[WNT8A - wingless-type mmtv integration site family, member 8a, SFRP1 - secreted frizzled-related protein 1, WNT7B - wingless-type mmtv integration site family, member 7b, ZNRF3 - zinc and ring finger 3, WNT2B - wingless-type mmtv integration site family, member 2b, WNT5B - wingless-type mmtv integration site family, member 5b, RSPO3 - r-spondin 3, SDCBP - syndecan binding protein (syntenin)]
GO:0008093	cytoskeletal adaptor activity	0.000662	0.28	4.9	12194	13	1149	6	[SORBS2 - sorbin and sh3 domain containing 2, NCK1 - nck adaptor protein 1, BAIAP2L1 - bai1-associated protein 2-like 1, NCK2 - nck adaptor protein 2, SDCBP - syndecan binding protein (syntenin), ANK1 - ankyrin 1, erythrocytic]
GO:0031418	L-ascorbic acid binding	0.000811	0.308	4.13	12194	18	1149	7	[PLOD3 - procollagen-lysine, 2-oxoglutarate 5-dioxygenase 3, P4HTM - prolyl 4-hydroxylase, transmembrane (endoplasmic reticulum), P4HA1 - prolyl 4-hydroxylase, alpha polypeptide i, OGFOD3 - 2-oxoglutarate and iron-dependent oxygenase domain containing 3, LEPRE1 - leucine proline-enriched proteoglycan (leprecan) 1, P4HA2 - prolyl 4-hydroxylase, alpha polypeptide ii, PHYH - phytanoyl-coa 2-hydroxyl…
GO:0005216	ion channel activity	0.000922	0.319	1.78	12194	191	1149	32	[SCN1A - sodium channel, voltage-gated, type i, alpha subunit, PKD1 - polycystic kidney disease 1 (autosomal dominant), FAM26E - family with sequence similarity 26, member e, FXYD5 - fxyd domain containing ion transport regulator 5, PKD1L2 - polycystic kidney disease 1-like 2, TRPC3 - transient receptor potential cation channel, subfamily c, member 3, GABRB1 - gamma-aminobutyric acid (gaba) a rec…

## Sheet: GO_CC - cellular component
Supplementary File S3
Gene ontology (GO) cellular component (CC) enrichment analysis for differentially expressed genes identified in gastric CAM vs ATM comparison.
GO Term	Description	P-value	FDR q-value	Enrichment	N	B	n	b	Genes
GO:0044421	extracellular region part	1.37e-11	2.08e-08	1.37	12194	2595	1149	336	[HSPA1A - heat shock 70kda protein 1a, SPTAN1 - spectrin, alpha, non-erythrocytic 1, SERPINA3 - serpin peptidase inhibitor, clade a (alpha-1 antiproteinase, antitrypsin), member 3, AARS - alanyl-trna synthetase, GDI2 - gdp dissociation inhibitor 2, ABAT - 4-aminobutyrate aminotransferase, NRP1 - neuropilin 1, BDH2 - 3-hydroxybutyrate dehydrogenase, type 2, BST2 - bone marrow stromal cell antigen …
GO:0065010	extracellular membrane-bounded organelle	1.6e-07	0.000122	1.33	12194	2046	1149	257	[SPTAN1 - spectrin, alpha, non-erythrocytic 1, SERPINA3 - serpin peptidase inhibitor, clade a (alpha-1 antiproteinase, antitrypsin), member 3, AARS - alanyl-trna synthetase, ABAT - 4-aminobutyrate aminotransferase, GDI2 - gdp dissociation inhibitor 2, BDH2 - 3-hydroxybutyrate dehydrogenase, type 2, BST2 - bone marrow stromal cell antigen 2, RTN3 - reticulon 3, RENBP - renin binding protein, CKAP4…
GO:0070062	extracellular exosome	1.6e-07	8.1e-05	1.33	12194	2046	1149	257	[SPTAN1 - spectrin, alpha, non-erythrocytic 1, SERPINA3 - serpin peptidase inhibitor, clade a (alpha-1 antiproteinase, antitrypsin), member 3, AARS - alanyl-trna synthetase, ABAT - 4-aminobutyrate aminotransferase, GDI2 - gdp dissociation inhibitor 2, BDH2 - 3-hydroxybutyrate dehydrogenase, type 2, BST2 - bone marrow stromal cell antigen 2, RTN3 - reticulon 3, RENBP - renin binding protein, CKAP4…
GO:0043230	extracellular organelle	1.99e-07	7.55e-05	1.33	12194	2051	1149	257	[SPTAN1 - spectrin, alpha, non-erythrocytic 1, SERPINA3 - serpin peptidase inhibitor, clade a (alpha-1 antiproteinase, antitrypsin), member 3, AARS - alanyl-trna synthetase, ABAT - 4-aminobutyrate aminotransferase, GDI2 - gdp dissociation inhibitor 2, BDH2 - 3-hydroxybutyrate dehydrogenase, type 2, BST2 - bone marrow stromal cell antigen 2, RTN3 - reticulon 3, RENBP - renin binding protein, CKAP4…
GO:1903561	extracellular vesicle	1.99e-07	6.04e-05	1.33	12194	2051	1149	257	[SPTAN1 - spectrin, alpha, non-erythrocytic 1, SERPINA3 - serpin peptidase inhibitor, clade a (alpha-1 antiproteinase, antitrypsin), member 3, AARS - alanyl-trna synthetase, ABAT - 4-aminobutyrate aminotransferase, GDI2 - gdp dissociation inhibitor 2, BDH2 - 3-hydroxybutyrate dehydrogenase, type 2, BST2 - bone marrow stromal cell antigen 2, RTN3 - reticulon 3, RENBP - renin binding protein, CKAP4…
GO:0031988	membrane-bounded vesicle	5.38e-07	0.000136	1.29	12194	2362	1149	287	[SPTAN1 - spectrin, alpha, non-erythrocytic 1, SERPINA3 - serpin peptidase inhibitor, clade a (alpha-1 antiproteinase, antitrypsin), member 3, AARS - alanyl-trna synthetase, ABAT - 4-aminobutyrate aminotransferase, GDI2 - gdp dissociation inhibitor 2, BDH2 - 3-hydroxybutyrate dehydrogenase, type 2, BST2 - bone marrow stromal cell antigen 2, SPARC - secreted protein, acidic, cysteine-rich (osteone…
GO:0005615	extracellular space	8.91e-07	0.000193	1.58	12194	711	1149	106	[RELN - reelin, IL18 - interleukin 18 (interferon-gamma-inducing factor), IL13RA2 - interleukin 13 receptor, alpha 2, SERPINA3 - serpin peptidase inhibitor, clade a (alpha-1 antiproteinase, antitrypsin), member 3, COL18A1 - collagen, type xviii, alpha 1, SDCBP - syndecan binding protein (syntenin), NRP1 - neuropilin 1, SEPP1 - selenoprotein p, plasma, 1, FGF17 - fibroblast growth factor 17, SPARC…
GO:0031982	vesicle	1.55e-06	0.000295	1.27	12194	2448	1149	293	[SPTAN1 - spectrin, alpha, non-erythrocytic 1, SERPINA3 - serpin peptidase inhibitor, clade a (alpha-1 antiproteinase, antitrypsin), member 3, AARS - alanyl-trna synthetase, ABAT - 4-aminobutyrate aminotransferase, GDI2 - gdp dissociation inhibitor 2, NRP1 - neuropilin 1, BDH2 - 3-hydroxybutyrate dehydrogenase, type 2, BST2 - bone marrow stromal cell antigen 2, SPARC - secreted protein, acidic, c…
GO:0043233	organelle lumen	9.54e-06	0.00161	1.61	12194	534	1149	81	[LGMN - legumain, COL18A1 - collagen, type xviii, alpha 1, MIPEP - mitochondrial intermediate peptidase, SRGN - serglycin, ABAT - 4-aminobutyrate aminotransferase, GFM2 - g elongation factor, mitochondrial 2, CERCAM - cerebral endothelial cell adhesion molecule, PYCR1 - pyrroline-5-carboxylate reductase 1, GOT2 - glutamic-oxaloacetic transaminase 2, mitochondrial, WNT7B - wingless-type mmtv integ…
GO:0031974	membrane-enclosed lumen	2.81e-05	0.00427	1.54	12194	584	1149	85	[LGMN - legumain, AIFM1 - apoptosis-inducing factor, mitochondrion-associated, 1, COL18A1 - collagen, type xviii, alpha 1, MIPEP - mitochondrial intermediate peptidase, SRGN - serglycin, ABAT - 4-aminobutyrate aminotransferase, GFM2 - g elongation factor, mitochondrial 2, CERCAM - cerebral endothelial cell adhesion molecule, PYCR1 - pyrroline-5-carboxylate reductase 1, GOT2 - glutamic-oxaloacetic…
GO:0070013	intracellular organelle lumen	2.82e-05	0.00389	1.6	12194	499	1149	75	[LGMN - legumain, COL18A1 - collagen, type xviii, alpha 1, MIPEP - mitochondrial intermediate peptidase, ABAT - 4-aminobutyrate aminotransferase, GFM2 - g elongation factor, mitochondrial 2, CERCAM - cerebral endothelial cell adhesion molecule, PYCR1 - pyrroline-5-carboxylate reductase 1, GOT2 - glutamic-oxaloacetic transaminase 2, mitochondrial, WNT7B - wingless-type mmtv integration site family…
GO:0005576	extracellular region	0.000131	0.0166	1.44	12194	698	1149	95	[GLB1L - galactosidase, beta 1-like, IL18 - interleukin 18 (interferon-gamma-inducing factor), SERPINA3 - serpin peptidase inhibitor, clade a (alpha-1 antiproteinase, antitrypsin), member 3, SVEP1 - sushi, von willebrand factor type a, egf and pentraxin domain containing 1, COL18A1 - collagen, type xviii, alpha 1, PRG2 - proteoglycan 2, bone marrow (natural killer cell activator, eosinophil granu…
GO:0045121	membrane raft	0.000306	0.0358	1.91	12194	172	1149	31	[FAIM2 - fas apoptotic inhibitory molecule 2, RGMB - rgm domain family, member b, MALL - mal, t-cell differentiation protein-like, SLC9A1 - solute carrier family 9, subfamily a (nhe1, cation proton antiporter 1), member 1, DPP4 - dipeptidyl-peptidase 4, BST2 - bone marrow stromal cell antigen 2, CD14 - cd14 molecule, KCNQ3 - potassium voltage-gated channel, kqt-like subfamily, member 3, PTGIS - p…
GO:0016324	apical plasma membrane	0.000507	0.055	1.93	12194	154	1149	28	[TMEM30A - transmembrane protein 30a, NAALADL1 - n-acetylated alpha-linked acidic dipeptidase-like 1, SLC9A1 - solute carrier family 9, subfamily a (nhe1, cation proton antiporter 1), member 1, CDH2 - cadherin 2, type 1, n-cadherin (neuronal), SLC29A1 - solute carrier family 29 (equilibrative nucleoside transporter), member 1, DPP4 - dipeptidyl-peptidase 4, BST2 - bone marrow stromal cell antigen…
GO:0005604	basement membrane	0.000645	0.0654	2.61	12194	57	1149	14	[SMOC1 - sparc related modular calcium binding 1, LAMC3 - laminin, gamma 3, COL18A1 - collagen, type xviii, alpha 1, APLP1 - amyloid beta (a4) precursor-like protein 1, COL5A1 - collagen, type v, alpha 1, NTN4 - netrin 4, PAPLN - papilin, proteoglycan-like sulfated glycoprotein, ANXA2 - annexin a2, THBS2 - thrombospondin 2, SPARC - secreted protein, acidic, cysteine-rich (osteonectin), LAMA5 - la…
GO:0044420	extracellular matrix component	0.000915	0.0869	2.12	12194	100	1149	20	[SMOC1 - sparc related modular calcium binding 1, LAMC3 - laminin, gamma 3, COL18A1 - collagen, type xviii, alpha 1, COL4A5 - collagen, type iv, alpha 5, COLQ - collagen-like tail subunit (single strand of homotrimer) of asymmetric acetylcholinesterase, APLP1 - amyloid beta (a4) precursor-like protein 1, COL5A1 - collagen, type v, alpha 1, COL1A1 - collagen, type i, alpha 1, NTN4 - netrin 4, PAPL…
