# Supplementary material for: Integrated omics profiling reveals novel patterns of epigenetic programming in cancer-associated myofibroblasts
Source: Carcinogenesis. 2019 Jan 8;40(4):500–12. doi: 10.1093/carcin/bgz001 (PMC6556705; doi:10.1093/carcin/bgz001)
Supplement: bgz001_suppl_Supplementary_File_S7 [file bgz001_suppl_supplementary_file_s7.xlsx]

## Sheet: GO_BP - biological process
Supplementary File S6
Gene ontology (GO) biological process (BP) enrichment analysis for oesophageal CAM vs ATM differentially methylated CpG loci.
GO Identifier	GO Term	Ontology	N	DE	P.DE	FDR		BP - biological process
GO:0007156	homophilic cell adhesion via plasma membrane adhesion molecules	BP	135	53	3.84812e-10	7.45996e-06		N - number of genes in the GO term
GO:0098609	cell-cell adhesion	BP	188	57	1.42559e-07	0.000921219		DE - number of genes that are differentially methylated
GO:0098742	cell-cell adhesion via plasma-membrane adhesion molecules	BP	187	57	1.29118e-07	0.000921219		P.DE - p-value for over-representation of the GO term
GO:0044707	single-multicellular organism process	BP	6017	822	1.21472e-06	0.00588715		FDR -False discovery rate
GO:0032501	multicellular organismal process	BP	6238	843	1.88755e-06	0.00731839
GO:0022610	biological adhesion	BP	1303	227	6.60584e-06	0.0213435
GO:0007155	cell adhesion	BP	1297	224	1.60222e-05	0.0345118
GO:0048731	system development	BP	3783	574	2.50114e-05	0.0484871
GO:0007154	cell communication	BP	5527	741	4.13065e-05	0.0646655
GO:0032502	developmental process	BP	5100	726	4.66995e-05	0.0646655
GO:0044767	single-organism developmental process	BP	5022	718	3.7328e-05	0.0646655
GO:0048856	anatomical structure development	BP	4536	662	4.33697e-05	0.0646655
GO:0023052	signaling	BP	5436	726	7.94086e-05	0.097511
GO:0007275	multicellular organismal development	BP	4319	633	8.55095e-05	0.097511
GO:0044700	single organism signaling	BP	5434	725	9.14593e-05	0.0985016
GO:0010646	regulation of cell communication	BP	2753	419	0.00018364	0.178002
GO:0050896	response to stimulus	BP	7288	924	0.000180431	0.178002
GO:0090074	negative regulation of protein homodimerization activity	BP	4	4	0.000200002	0.184631
GO:0044699	single-organism process	BP	12292	1484	0.000237431	0.20922
GO:0023051	regulation of signaling	BP	2741	415	0.000289762	0.244232
GO:0048513	organ development	BP	2744	415	0.000353947	0.285901
GO:0007165	signal transduction	BP	4971	651	0.000556934	0.415258
GO:0043496	regulation of protein homodimerization activity	BP	18	8	0.00053964	0.415258
GO:0009966	regulation of signal transduction	BP	2458	371	0.00062158	0.430355
GO:0050872	white fat cell differentiation	BP	12	7	0.000600291	0.430355
GO:0048583	regulation of response to stimulus	BP	3157	453	0.000715006	0.462037
GO:0021520	spinal cord motor neuron cell fate specification	BP	13	8	0.000938644	0.571712
GO:0032012	regulation of ARF protein signal transduction	BP	448	87	0.00151907	0.755094
GO:0032015	regulation of Ran protein signal transduction	BP	448	87	0.00151907	0.755094
GO:0032483	regulation of Rab protein signal transduction	BP	448	87	0.00151907	0.755094
GO:0032485	regulation of Ral protein signal transduction	BP	448	87	0.00151907	0.755094
GO:0035020	regulation of Rac protein signal transduction	BP	453	88	0.00136656	0.755094
GO:0043087	regulation of GTPase activity	BP	448	87	0.00151907	0.755094
GO:0009888	tissue development	BP	1636	257	0.00181393	0.817789
GO:0032489	regulation of Cdc42 protein signal transduction	BP	452	87	0.00176636	0.817789
GO:0032487	regulation of Rap protein signal transduction	BP	450	87	0.00178096	0.817789
GO:0048665	neuron fate specification	BP	31	12	0.00219298	0.911417
GO:0060510	Type II pneumocyte differentiation	BP	6	4	0.00212946	0.911417
GO:0035556	intracellular signal transduction	BP	2166	315	0.00238724	0.929234
GO:0045087	innate immune response	BP	852	121	0.00242747	0.929234
GO:0007215	glutamate receptor signaling pathway	BP	65	20	0.0024446	0.929234
GO:0034123	positive regulation of toll-like receptor signaling pathway	BP	14	6	0.00241228	0.929234
GO:0030154	cell differentiation	BP	3302	480	0.00288256	0.966784
GO:0007268	synaptic transmission	BP	691	124	0.00284182	0.966784
GO:0046578	regulation of Ras protein signal transduction	BP	509	94	0.00291071	0.966784
GO:0034121	regulation of toll-like receptor signaling pathway	BP	34	11	0.00300723	0.966784
GO:0000820	regulation of glutamine family amino acid metabolic process	BP	3	3	0.00272628	0.966784
GO:0060592	mammary gland formation	BP	9	6	0.00293164	0.966784
GO:0050789	regulation of biological process	BP	9636	1186	0.00315825	0.976783
GO:0065007	biological regulation	BP	10099	1237	0.0032247	0.976783
GO:0048525	negative regulation of viral process	BP	81	18	0.0032217	0.976783
GO:0007267	cell-cell signaling	BP	1163	186	0.00369208	0.998014
GO:0035023	regulation of Rho protein signal transduction	BP	475	88	0.00394278	0.998014
GO:0043547	positive regulation of GTPase activity	BP	421	80	0.00383653	0.998014
GO:0051249	regulation of lymphocyte activation	BP	323	54	0.00401253	0.998014
GO:0009415	response to water	BP	12	6	0.00374296	0.998014
GO:0031077	post-embryonic camera-type eye development	BP	7	4	0.00401553	0.998014
GO:0002720	positive regulation of cytokine production involved in immune response	BP	26	8	0.00364994	0.998014
GO:0003334	keratinocyte development	BP	9	5	0.00392546	0.998014
GO:0045072	regulation of interferon-gamma biosynthetic process	BP	13	5	0.0037246	0.998014
GO:0008150	biological_process	BP	15241	1759	0.00555517	1
GO:0001775	cell activation	BP	845	112	0.138432	1
GO:0001867	complement activation, lectin pathway	BP	9	1	0.473089	1
GO:0001868	regulation of complement activation, lectin pathway	BP	2	0	1	1
GO:0001869	negative regulation of complement activation, lectin pathway	BP	2	0	1	1
GO:0002252	immune effector process	BP	575	74	0.0693825	1
GO:0002253	activation of immune response	BP	386	57	0.0399704	1
GO:0002376	immune system process	BP	2222	281	0.0237352	1
GO:0002526	acute inflammatory response	BP	124	9	0.860761	1
GO:0002576	platelet degranulation	BP	79	9	0.503597	1
GO:0002673	regulation of acute inflammatory response	BP	65	4	0.890665	1
GO:0002682	regulation of immune system process	BP	1127	151	0.033961	1
GO:0002683	negative regulation of immune system process	BP	323	37	0.51892	1
GO:0002684	positive regulation of immune system process	BP	738	98	0.0732437	1
GO:0002697	regulation of immune effector process	BP	267	35	0.163047	1
GO:0002698	negative regulation of immune effector process	BP	82	8	0.681917	1
GO:0002920	regulation of humoral immune response	BP	41	5	0.338444	1
GO:0002921	negative regulation of humoral immune response	BP	12	1	0.734878	1
GO:0006508	proteolysis	BP	1323	142	0.694592	1
GO:0006810	transport	BP	4078	506	0.15659	1
GO:0006887	exocytosis	BP	345	46	0.32151	1
GO:0006950	response to stress	BP	3337	401	0.250779	1
GO:0006952	defense response	BP	1432	180	0.0130348	1
GO:0006954	inflammatory response	BP	572	61	0.417954	1
GO:0006955	immune response	BP	1343	174	0.00476846	1
GO:0006956	complement activation	BP	46	5	0.345832	1
GO:0006959	humoral immune response	BP	137	15	0.345709	1
GO:0007264	small GTPase mediated signal transduction	BP	474	75	0.0461982	1
GO:0007596	blood coagulation	BP	522	75	0.155788	1
GO:0007597	blood coagulation, intrinsic pathway	BP	17	0	1	1
GO:0007599	hemostasis	BP	526	76	0.146482	1
GO:0008152	metabolic process	BP	10744	1211	0.97451	1
GO:0009605	response to external stimulus	BP	1986	262	0.0895693	1
GO:0009611	response to wounding	BP	949	132	0.100542	1
GO:0009892	negative regulation of metabolic process	BP	2230	291	0.263661	1
GO:0009987	cellular process	BP	13555	1545	0.644753	1
GO:0010466	negative regulation of peptidase activity	BP	217	21	0.55437	1
GO:0010605	negative regulation of macromolecule metabolic process	BP	1910	251	0.247984	1
GO:0010951	negative regulation of endopeptidase activity	BP	210	20	0.589348	1
GO:0010955	negative regulation of protein processing	BP	314	32	0.610421	1
GO:0016043	cellular component organization	BP	5291	641	0.786907	1
GO:0016192	vesicle-mediated transport	BP	1194	153	0.30024	1
GO:0016485	protein processing	BP	528	56	0.621002	1
GO:0019222	regulation of metabolic process	BP	6016	752	0.192556	1
GO:0019538	protein metabolic process	BP	4573	519	0.861512	1
GO:0022411	cellular component disassembly	BP	685	67	0.947966	1
GO:0022617	extracellular matrix disassembly	BP	123	15	0.699239	1
GO:0030162	regulation of proteolysis	BP	633	66	0.804494	1
GO:0030168	platelet activation	BP	233	40	0.0392955	1
GO:0030198	extracellular matrix organization	BP	366	59	0.105593	1
GO:0030449	regulation of complement activation	BP	27	1	0.914017	1
GO:0031323	regulation of cellular metabolic process	BP	5235	639	0.441109	1
GO:0031324	negative regulation of cellular metabolic process	BP	1974	264	0.189203	1
GO:0031347	regulation of defense response	BP	510	59	0.387675	1
GO:0031348	negative regulation of defense response	BP	122	9	0.932306	1
GO:0032101	regulation of response to external stimulus	BP	613	75	0.399459	1
GO:0032268	regulation of cellular protein metabolic process	BP	1870	221	0.687635	1
GO:0032269	negative regulation of cellular protein metabolic process	BP	750	95	0.366373	1
GO:0032940	secretion by cell	BP	837	120	0.0474641	1
GO:0042060	wound healing	BP	671	101	0.0607249	1
GO:0043062	extracellular structure organization	BP	367	59	0.1125	1
GO:0043086	negative regulation of catalytic activity	BP	735	89	0.432688	1
GO:0043170	macromolecule metabolic process	BP	7867	883	0.975318	1
GO:0044092	negative regulation of molecular function	BP	928	127	0.0526284	1
GO:0044237	cellular metabolic process	BP	9096	1001	0.997507	1
GO:0044238	primary metabolic process	BP	8976	979	0.99814	1
GO:0044260	cellular macromolecule metabolic process	BP	7193	801	0.990426	1
GO:0044267	cellular protein metabolic process	BP	3977	437	0.979384	1
GO:0044710	single-organism metabolic process	BP	4773	504	0.99536	1
GO:0044763	single-organism cellular process	BP	11130	1324	0.051685	1
GO:0044765	single-organism transport	BP	3454	437	0.0827372	1
GO:0045088	regulation of innate immune response	BP	260	32	0.281384	1
GO:0045824	negative regulation of innate immune response	BP	31	2	0.883368	1
GO:0045861	negative regulation of proteolysis	BP	300	32	0.51789	1
GO:0045916	negative regulation of complement activation	BP	10	0	1	1
GO:0046903	secretion	BP	954	130	0.108399	1
GO:0048518	positive regulation of biological process	BP	4693	634	0.0158056	1
GO:0048519	negative regulation of biological process	BP	4036	523	0.157768	1
GO:0048523	negative regulation of cellular process	BP	3703	483	0.184112	1
GO:0048584	positive regulation of response to stimulus	BP	1675	229	0.0378557	1
GO:0048585	negative regulation of response to stimulus	BP	1192	160	0.238399	1
GO:0048863	stem cell differentiation	BP	328	48	0.518282	1
GO:0048869	cellular developmental process	BP	3511	500	0.00618143	1
GO:0050727	regulation of inflammatory response	BP	245	25	0.60491	1
GO:0050776	regulation of immune response	BP	735	101	0.0282104	1
GO:0050777	negative regulation of immune response	BP	104	11	0.552403	1
GO:0050778	positive regulation of immune response	BP	507	72	0.0288575	1
GO:0050790	regulation of catalytic activity	BP	2017	271	0.0969678	1
GO:0050794	regulation of cellular process	BP	9247	1134	0.0171372	1
GO:0050817	coagulation	BP	525	75	0.162932	1
GO:0050878	regulation of body fluid levels	BP	664	93	0.154772	1
GO:0051056	regulation of small GTPase mediated signal transduction	BP	534	96	0.00478723	1
GO:0051179	localization	BP	5068	638	0.171903	1
GO:0051234	establishment of localization	BP	4180	518	0.17096	1
GO:0051246	regulation of protein metabolic process	BP	2057	246	0.597297	1
GO:0051248	negative regulation of protein metabolic process	BP	818	103	0.394415	1
GO:0051336	regulation of hydrolase activity	BP	1126	163	0.020659	1
GO:0051346	negative regulation of hydrolase activity	BP	340	35	0.596426	1
GO:0051641	cellular localization	BP	2605	323	0.437698	1
GO:0051649	establishment of localization in cell	BP	2278	277	0.508298	1
GO:0051716	cellular response to stimulus	BP	6016	750	0.0195596	1
GO:0052547	regulation of peptidase activity	BP	361	40	0.44739	1
GO:0052548	regulation of endopeptidase activity	BP	344	39	0.386272	1
GO:0060255	regulation of macromolecule metabolic process	BP	4992	606	0.466258	1
GO:0065008	regulation of biological quality	BP	3068	418	0.0136745	1
GO:0065009	regulation of molecular function	BP	2430	338	0.0198984	1
GO:0070613	regulation of protein processing	BP	348	36	0.607718	1
GO:0071704	organic substance metabolic process	BP	9310	1019	0.998097	1
GO:0071840	cellular component organization or biogenesis	BP	5400	646	0.864919	1
GO:0072376	protein activation cascade	BP	65	6	0.545205	1
GO:0072378	blood coagulation, fibrin clot formation	BP	21	1	0.886608	1
GO:0080090	regulation of primary metabolic process	BP	4964	597	0.599416	1
GO:0080134	regulation of response to stress	BP	1001	135	0.0944843	1
GO:1902531	regulation of intracellular signal transduction	BP	1543	229	0.00949755	1
GO:1902578	single-organism localization	BP	3630	457	0.114564	1
GO:1903034	regulation of response to wounding	BP	350	41	0.407672	1
GO:2000257	regulation of protein activation cascade	BP	29	2	0.72039	1
GO:2000258	negative regulation of protein activation cascade	BP	11	1	0.656845	1
GO:0006805	xenobiotic metabolic process	BP	164	8	0.993172	1
GO:0009410	response to xenobiotic stimulus	BP	171	8	0.996261	1
GO:0042221	response to chemical	BP	3629	436	0.184215	1
GO:0044281	small molecule metabolic process	BP	2257	231	0.957194	1
GO:0070887	cellular response to chemical stimulus	BP	2270	286	0.274381	1
GO:0071466	cellular response to xenobiotic stimulus	BP	165	8	0.993469	1
GO:0001894	tissue homeostasis	BP	180	24	0.308006	1
GO:0003008	system process	BP	1725	217	0.0176301	1
GO:0006629	lipid metabolic process	BP	1179	132	0.663523	1
GO:0006953	acute-phase response	BP	45	6	0.271538	1
GO:0007586	digestion	BP	134	19	0.0438819	1
GO:0010669	epithelial structure maintenance	BP	20	4	0.280549	1
GO:0019216	regulation of lipid metabolic process	BP	251	32	0.641954	1
GO:0022600	digestive system process	BP	74	14	0.0262894	1
GO:0030277	maintenance of gastrointestinal epithelium	BP	16	4	0.125162	1
GO:0042592	homeostatic process	BP	1346	166	0.314164	1
GO:0048871	multicellular organismal homeostasis	BP	237	34	0.182839	1
GO:0060249	anatomical structure homeostasis	BP	279	33	0.511061	1
GO:0006638	neutral lipid metabolic process	BP	116	12	0.782084	1
GO:0006639	acylglycerol metabolic process	BP	115	12	0.771705	1
GO:0006641	triglyceride metabolic process	BP	108	11	0.759177	1
GO:0009056	catabolic process	BP	1974	195	0.995834	1
GO:0009893	positive regulation of metabolic process	BP	3026	400	0.294682	1
GO:0009894	regulation of catabolic process	BP	680	75	0.886413	1
GO:0009896	positive regulation of catabolic process	BP	302	30	0.901816	1
GO:0010896	regulation of triglyceride catabolic process	BP	11	0	1	1
GO:0010898	positive regulation of triglyceride catabolic process	BP	7	0	1	1
GO:0016042	lipid catabolic process	BP	257	31	0.267229	1
GO:0019433	triglyceride catabolic process	BP	27	3	0.523905	1
GO:0031325	positive regulation of cellular metabolic process	BP	2438	313	0.507872	1
GO:0031329	regulation of cellular catabolic process	BP	594	70	0.687172	1
GO:0031331	positive regulation of cellular catabolic process	BP	254	29	0.669814	1
GO:0044242	cellular lipid catabolic process	BP	154	19	0.310883	1
GO:0044248	cellular catabolic process	BP	1650	161	0.991006	1
GO:0044255	cellular lipid metabolic process	BP	890	101	0.633736	1
GO:0044712	single-organism catabolic process	BP	1000	107	0.820392	1
GO:0045834	positive regulation of lipid metabolic process	BP	106	17	0.299431	1
GO:0046461	neutral lipid catabolic process	BP	31	3	0.629132	1
GO:0046464	acylglycerol catabolic process	BP	31	3	0.629132	1
GO:0046486	glycerolipid metabolic process	BP	314	33	0.816037	1
GO:0046503	glycerolipid catabolic process	BP	40	3	0.818533	1
GO:0048522	positive regulation of cellular process	BP	3985	533	0.071159	1
GO:0050994	regulation of lipid catabolic process	BP	44	4	0.839932	1
GO:0050996	positive regulation of lipid catabolic process	BP	21	1	0.934191	1
GO:0090207	regulation of triglyceride metabolic process	BP	28	2	0.891818	1
GO:0090208	positive regulation of triglyceride metabolic process	BP	18	1	0.929023	1
GO:1901575	organic substance catabolic process	BP	1603	147	0.999034	1
GO:0001525	angiogenesis	BP	395	58	0.314577	1
GO:0001568	blood vessel development	BP	532	76	0.384425	1
GO:0001667	ameboidal-type cell migration	BP	268	37	0.653304	1
GO:0001944	vasculature development	BP	551	78	0.407222	1
GO:0006928	movement of cell or subcellular component	BP	1628	236	0.160974	1
GO:0009653	anatomical structure morphogenesis	BP	2364	347	0.101348	1
GO:0010594	regulation of endothelial cell migration	BP	97	14	0.641746	1
GO:0010595	positive regulation of endothelial cell migration	BP	56	8	0.713079	1
GO:0010631	epithelial cell migration	BP	191	26	0.659149	1
GO:0010632	regulation of epithelial cell migration	BP	141	22	0.404999	1
GO:0010634	positive regulation of epithelial cell migration	BP	84	12	0.579266	1
GO:0014812	muscle cell migration	BP	50	6	0.779309	1
GO:0014909	smooth muscle cell migration	BP	41	5	0.77153	1
GO:0016477	cell migration	BP	1058	147	0.340484	1
GO:0030334	regulation of cell migration	BP	541	77	0.345114	1
GO:0030335	positive regulation of cell migration	BP	306	42	0.359562	1
GO:0032879	regulation of localization	BP	2023	287	0.0280896	1
GO:0040011	locomotion	BP	1509	226	0.0549471	1
GO:0040012	regulation of locomotion	BP	623	84	0.511735	1
GO:0040017	positive regulation of locomotion	BP	328	43	0.465596	1
GO:0043542	endothelial cell migration	BP	133	18	0.742534	1
GO:0048514	blood vessel morphogenesis	BP	471	62	0.683787	1
GO:0048646	anatomical structure formation involved in morphogenesis	BP	1002	139	0.469512	1
GO:0048870	cell motility	BP	1136	154	0.401708	1
GO:0051239	regulation of multicellular organismal process	BP	2153	305	0.0567669	1
GO:0051240	positive regulation of multicellular organismal process	BP	1187	175	0.0427269	1
GO:0051270	regulation of cellular component movement	BP	637	93	0.273104	1
GO:0051272	positive regulation of cellular component movement	BP	321	43	0.437975	1
GO:0051674	localization of cell	BP	1136	154	0.401708	1
GO:0072358	cardiovascular system development	BP	841	129	0.117939	1
GO:0072359	circulatory system development	BP	841	129	0.117939	1
GO:0090130	tissue migration	BP	195	26	0.707915	1
GO:0090132	epithelium migration	BP	193	26	0.682055	1
GO:2000145	regulation of cell motility	BP	570	79	0.426396	1
GO:2000147	positive regulation of cell motility	BP	312	42	0.407605	1
GO:0001101	response to acid chemical	BP	268	41	0.182033	1
GO:0006464	cellular protein modification process	BP	2969	344	0.920846	1
GO:0006473	protein acetylation	BP	156	10	0.995989	1
GO:0006474	N-terminal protein amino acid acetylation	BP	13	1	0.834286	1
GO:0006576	cellular biogenic amine metabolic process	BP	124	12	0.64855	1
GO:0006586	indolalkylamine metabolic process	BP	16	3	0.151768	1
GO:0006725	cellular aromatic compound metabolic process	BP	5200	580	0.966577	1
GO:0006807	nitrogen compound metabolic process	BP	5807	645	0.975238	1
GO:0007623	circadian rhythm	BP	183	22	0.613491	1
GO:0009058	biosynthetic process	BP	5458	612	0.954814	1
GO:0009308	amine metabolic process	BP	200	20	0.654708	1
GO:0009309	amine biosynthetic process	BP	18	3	0.312741	1
GO:0009314	response to radiation	BP	438	52	0.584775	1
GO:0009416	response to light stimulus	BP	321	42	0.349479	1
GO:0009628	response to abiotic stimulus	BP	987	123	0.549839	1
GO:0009719	response to endogenous stimulus	BP	1362	182	0.330514	1
GO:0009725	response to hormone	BP	828	91	0.924465	1
GO:0010033	response to organic substance	BP	2371	308	0.157001	1
GO:0010035	response to inorganic substance	BP	383	40	0.866998	1
GO:0010038	response to metal ion	BP	261	22	0.983996	1
GO:0010043	response to zinc ion	BP	38	3	0.70569	1
GO:0010243	response to organonitrogen compound	BP	738	91	0.636112	1
GO:0010817	regulation of hormone levels	BP	438	61	0.209622	1
GO:0014070	response to organic cyclic compound	BP	699	85	0.659093	1
GO:0014074	response to purine-containing compound	BP	134	15	0.761637	1
GO:0018130	heterocycle biosynthetic process	BP	3804	472	0.278334	1
GO:0019438	aromatic compound biosynthetic process	BP	3808	472	0.288257	1
GO:0030186	melatonin metabolic process	BP	1	0	1	1
GO:0030187	melatonin biosynthetic process	BP	1	0	1	1
GO:0031365	N-terminal protein amino acid modification	BP	25	1	0.944515	1
GO:0031960	response to corticosteroid	BP	138	15	0.674365	1
GO:0032868	response to insulin	BP	272	28	0.879067	1
GO:0033993	response to lipid	BP	701	83	0.637541	1
GO:0034097	response to cytokine	BP	629	61	0.863066	1
GO:0034641	cellular nitrogen compound metabolic process	BP	5503	610	0.975086	1
GO:0034694	response to prostaglandin	BP	23	2	0.805615	1
GO:0034695	response to prostaglandin E	BP	15	2	0.656696	1
GO:0034754	cellular hormone metabolic process	BP	98	9	0.778409	1
GO:0036211	protein modification process	BP	2969	344	0.920846	1
GO:0042401	cellular biogenic amine biosynthetic process	BP	17	3	0.294424	1
GO:0042430	indole-containing compound metabolic process	BP	24	6	0.0343476	1
GO:0042435	indole-containing compound biosynthetic process	BP	4	2	0.089835	1
GO:0042445	hormone metabolic process	BP	176	23	0.41958	1
GO:0042446	hormone biosynthetic process	BP	63	7	0.733704	1
GO:0043412	macromolecule modification	BP	3111	355	0.942359	1
GO:0043434	response to peptide hormone	BP	414	42	0.926032	1
GO:0043543	protein acylation	BP	185	10	0.999459	1
GO:0043603	cellular amide metabolic process	BP	264	27	0.694664	1
GO:0043604	amide biosynthetic process	BP	84	8	0.773355	1
GO:0044106	cellular amine metabolic process	BP	191	19	0.675586	1
GO:0044249	cellular biosynthetic process	BP	5291	600	0.910269	1
GO:0044271	cellular nitrogen compound biosynthetic process	BP	3887	482	0.271514	1
GO:0046219	indolalkylamine biosynthetic process	BP	4	2	0.089835	1
GO:0046483	heterocycle metabolic process	BP	5185	576	0.974195	1
GO:0046683	response to organophosphorus	BP	120	12	0.835694	1
GO:0046688	response to copper ion	BP	20	3	0.353658	1
GO:0048511	rhythmic process	BP	284	36	0.508311	1
GO:0048545	response to steroid hormone	BP	358	41	0.768582	1
GO:0051384	response to glucocorticoid	BP	126	14	0.616516	1
GO:0051385	response to mineralocorticoid	BP	29	3	0.727083	1
GO:0051412	response to corticosterone	BP	22	2	0.771828	1
GO:0051591	response to cAMP	BP	90	8	0.893863	1
GO:0051592	response to calcium ion	BP	100	9	0.932056	1
GO:0070542	response to fatty acid	BP	57	7	0.583194	1
GO:0071310	cellular response to organic substance	BP	1829	243	0.193959	1
GO:0071320	cellular response to cAMP	BP	43	5	0.650737	1
GO:0071407	cellular response to organic cyclic compound	BP	321	42	0.576705	1
GO:0071417	cellular response to organonitrogen compound	BP	470	60	0.658012	1
GO:0071495	cellular response to endogenous stimulus	BP	1006	140	0.301015	1
GO:0097305	response to alcohol	BP	275	30	0.793888	1
GO:1901360	organic cyclic compound metabolic process	BP	5408	593	0.987567	1
GO:1901362	organic cyclic compound biosynthetic process	BP	3923	478	0.404256	1
GO:1901564	organonitrogen compound metabolic process	BP	1432	155	0.739749	1
GO:1901566	organonitrogen compound biosynthetic process	BP	693	82	0.458504	1
GO:1901576	organic substance biosynthetic process	BP	5381	609	0.914541	1
GO:1901652	response to peptide	BP	442	49	0.793402	1
GO:1901654	response to ketone	BP	112	15	0.424807	1
GO:1901698	response to nitrogen compound	BP	799	99	0.578777	1
GO:1901699	cellular response to nitrogen compound	BP	512	64	0.709117	1
GO:1901700	response to oxygen-containing compound	BP	1266	149	0.77183	1
GO:1901701	cellular response to oxygen-containing compound	BP	804	101	0.616272	1
GO:1990267	response to transition metal nanoparticle	BP	109	9	0.886917	1
GO:0001942	hair follicle development	BP	80	11	0.513596	1
GO:0006082	organic acid metabolic process	BP	1022	102	0.898775	1
GO:0006139	nucleobase-containing compound metabolic process	BP	5014	557	0.977098	1
GO:0006399	tRNA metabolic process	BP	144	12	0.773301	1
GO:0006400	tRNA modification	BP	39	3	0.732074	1
GO:0006412	translation	BP	526	44	0.980413	1
GO:0006414	translational elongation	BP	197	10	0.993757	1
GO:0006417	regulation of translation	BP	268	31	0.671366	1
GO:0006418	tRNA aminoacylation for protein translation	BP	46	6	0.432537	1
GO:0006419	alanyl-tRNA aminoacylation	BP	3	0	1	1
GO:0006448	regulation of translational elongation	BP	21	2	0.728062	1
GO:0006450	regulation of translational fidelity	BP	14	2	0.526936	1
GO:0006457	protein folding	BP	211	22	0.483776	1
GO:0006520	cellular amino acid metabolic process	BP	384	34	0.891276	1
GO:0006915	apoptotic process	BP	1688	216	0.339645	1
GO:0006986	response to unfolded protein	BP	150	16	0.632295	1
GO:0007399	nervous system development	BP	1938	315	0.00732825	1
GO:0007417	central nervous system development	BP	801	134	0.0630108	1
GO:0007420	brain development	BP	600	105	0.0452092	1
GO:0008033	tRNA processing	BP	94	6	0.886122	1
GO:0008219	cell death	BP	1793	225	0.432672	1
GO:0008544	epidermis development	BP	289	47	0.0157013	1
GO:0009059	macromolecule biosynthetic process	BP	4449	515	0.834122	1
GO:0009451	RNA modification	BP	94	6	0.904937	1
GO:0009889	regulation of biosynthetic process	BP	3761	469	0.319687	1
GO:0010467	gene expression	BP	4441	513	0.869705	1
GO:0010468	regulation of gene expression	BP	3760	472	0.336143	1
GO:0010556	regulation of macromolecule biosynthetic process	BP	3555	440	0.427742	1
GO:0010608	posttranscriptional regulation of gene expression	BP	472	59	0.473154	1
GO:0010941	regulation of cell death	BP	1361	181	0.20199	1
GO:0012501	programmed cell death	BP	1705	217	0.374296	1
GO:0016070	RNA metabolic process	BP	4006	472	0.724752	1
GO:0016265	death	BP	1797	225	0.442446	1
GO:0019752	carboxylic acid metabolic process	BP	892	80	0.982535	1
GO:0021549	cerebellum development	BP	83	17	0.172543	1
GO:0021680	cerebellar Purkinje cell layer development	BP	24	4	0.589682	1
GO:0021695	cerebellar cortex development	BP	46	9	0.403418	1
GO:0022037	metencephalon development	BP	95	17	0.356373	1
GO:0022404	molting cycle process	BP	80	11	0.513596	1
GO:0022405	hair cycle process	BP	80	11	0.513596	1
GO:0030902	hindbrain development	BP	135	24	0.296883	1
GO:0030968	endoplasmic reticulum unfolded protein response	BP	108	14	0.326434	1
GO:0031326	regulation of cellular biosynthetic process	BP	3723	466	0.304197	1
GO:0033554	cellular response to stress	BP	1477	169	0.828975	1
GO:0034470	ncRNA processing	BP	256	15	0.994351	1
GO:0034620	cellular response to unfolded protein	BP	111	14	0.400473	1
GO:0034645	cellular macromolecule biosynthetic process	BP	4304	502	0.801546	1
GO:0034660	ncRNA metabolic process	BP	397	27	0.992289	1
GO:0034976	response to endoplasmic reticulum stress	BP	173	21	0.458108	1
GO:0035966	response to topologically incorrect protein	BP	158	16	0.724856	1
GO:0035967	cellular response to topologically incorrect protein	BP	117	14	0.484062	1
GO:0042303	molting cycle	BP	98	15	0.260211	1
GO:0042633	hair cycle	BP	98	15	0.260211	1
GO:0042981	regulation of apoptotic process	BP	1285	172	0.200006	1
GO:0043038	amino acid activation	BP	49	6	0.485607	1
GO:0043039	tRNA aminoacylation	BP	49	6	0.485607	1
GO:0043066	negative regulation of apoptotic process	BP	777	96	0.557903	1
GO:0043067	regulation of programmed cell death	BP	1293	174	0.183323	1
GO:0043069	negative regulation of programmed cell death	BP	786	98	0.533649	1
GO:0043200	response to amino acid	BP	85	13	0.337903	1
GO:0043436	oxoacid metabolic process	BP	1004	99	0.920776	1
GO:0043523	regulation of neuron apoptotic process	BP	181	27	0.40557	1
GO:0043524	negative regulation of neuron apoptotic process	BP	126	20	0.29817	1
GO:0043588	skin development	BP	231	35	0.112387	1
GO:0050877	neurological system process	BP	1140	134	0.0707589	1
GO:0050885	neuromuscular process controlling balance	BP	57	10	0.431905	1
GO:0050905	neuromuscular process	BP	103	22	0.0721279	1
GO:0051402	neuron apoptotic process	BP	202	32	0.244942	1
GO:0060322	head development	BP	635	112	0.0346481	1
GO:0060429	epithelium development	BP	1021	150	0.0930503	1
GO:0060548	negative regulation of cell death	BP	834	106	0.432983	1
GO:0070997	neuron death	BP	249	36	0.390867	1
GO:0090304	nucleic acid metabolic process	BP	4470	498	0.973189	1
GO:0097285	cell-type specific apoptotic process	BP	400	62	0.113885	1
GO:0098773	skin epidermis development	BP	81	12	0.398036	1
GO:1901214	regulation of neuron death	BP	220	31	0.492022	1
GO:1901215	negative regulation of neuron death	BP	149	24	0.19911	1
GO:2000112	regulation of cellular macromolecule biosynthetic process	BP	3456	431	0.406508	1
GO:0000003	reproduction	BP	853	92	0.695248	1
GO:0001505	regulation of neurotransmitter levels	BP	184	27	0.497573	1
GO:0001666	response to hypoxia	BP	245	22	0.986463	1
GO:0003013	circulatory system process	BP	389	54	0.200795	1
GO:0006836	neurotransmitter transport	BP	185	28	0.428736	1
GO:0007269	neurotransmitter secretion	BP	146	22	0.46289	1
GO:0007610	behavior	BP	625	93	0.180397	1
GO:0007618	mating	BP	44	2	0.976278	1
GO:0007620	copulation	BP	24	2	0.754851	1
GO:0007626	locomotory behavior	BP	179	35	0.0511855	1
GO:0008015	blood circulation	BP	387	54	0.188404	1
GO:0008217	regulation of blood pressure	BP	148	23	0.0815199	1
GO:0009063	cellular amino acid catabolic process	BP	108	8	0.874003	1
GO:0009448	gamma-aminobutyric acid metabolic process	BP	5	0	1	1
GO:0009450	gamma-aminobutyric acid catabolic process	BP	2	0	1	1
GO:0010039	response to iron ion	BP	23	2	0.833703	1
GO:0016054	organic acid catabolic process	BP	201	22	0.522965	1
GO:0019953	sexual reproduction	BP	665	73	0.578839	1
GO:0022414	reproductive process	BP	1087	129	0.459916	1
GO:0023061	signal release	BP	404	63	0.10027	1
GO:0030534	adult behavior	BP	130	25	0.0863645	1
GO:0032787	monocarboxylic acid metabolic process	BP	516	51	0.86995	1
GO:0035094	response to nicotine	BP	38	5	0.627304	1
GO:0036293	response to decreased oxygen levels	BP	249	23	0.98111	1
GO:0042133	neurotransmitter metabolic process	BP	25	1	0.987047	1
GO:0042135	neurotransmitter catabolic process	BP	8	0	1	1
GO:0042220	response to cocaine	BP	36	6	0.312566	1
GO:0042493	response to drug	BP	390	50	0.459086	1
GO:0043279	response to alkaloid	BP	112	17	0.29185	1
GO:0044282	small molecule catabolic process	BP	264	28	0.58568	1
GO:0044703	multi-organism reproductive process	BP	817	90	0.533492	1
GO:0044708	single-organism behavior	BP	361	63	0.0398412	1
GO:0045471	response to ethanol	BP	102	13	0.585829	1
GO:0045776	negative regulation of blood pressure	BP	40	1	0.989309	1
GO:0046395	carboxylic acid catabolic process	BP	201	22	0.522965	1
GO:0048148	behavioral response to cocaine	BP	12	2	0.492744	1
GO:0051704	multi-organism process	BP	2250	250	0.579139	1
GO:0060359	response to ammonium ion	BP	68	11	0.277186	1
GO:0070482	response to oxygen levels	BP	264	25	0.978171	1
GO:0072329	monocarboxylic acid catabolic process	BP	93	14	0.195993	1
GO:1901565	organonitrogen compound catabolic process	BP	312	22	0.997018	1
GO:0001816	cytokine production	BP	540	74	0.0281384	1
GO:0002237	response to molecule of bacterial origin	BP	268	30	0.530878	1
GO:0002790	peptide secretion	BP	234	37	0.104517	1
GO:0006066	alcohol metabolic process	BP	367	43	0.381758	1
GO:0006140	regulation of nucleotide metabolic process	BP	165	22	0.261352	1
GO:0006163	purine nucleotide metabolic process	BP	390	45	0.519841	1
GO:0006164	purine nucleotide biosynthetic process	BP	239	34	0.149726	1
GO:0006171	cAMP biosynthetic process	BP	120	21	0.0561247	1
GO:0006497	protein lipidation	BP	72	5	0.905089	1
GO:0006753	nucleoside phosphate metabolic process	BP	545	57	0.764522	1
GO:0006793	phosphorus metabolic process	BP	2686	337	0.335161	1
GO:0006796	phosphate-containing compound metabolic process	BP	2646	336	0.272998	1
GO:0006811	ion transport	BP	1372	189	0.0320772	1
GO:0006820	anion transport	BP	535	67	0.321394	1
GO:0006869	lipid transport	BP	279	35	0.302954	1
GO:0006897	endocytosis	BP	555	78	0.149438	1
GO:0006909	phagocytosis	BP	187	24	0.523243	1
GO:0006911	phagocytosis, engulfment	BP	22	2	0.769134	1
GO:0006996	organelle organization	BP	3163	329	0.999728	1
GO:0007033	vacuole organization	BP	108	7	0.976627	1
GO:0007040	lysosome organization	BP	43	1	0.993948	1
GO:0007166	cell surface receptor signaling pathway	BP	3181	405	0.0167304	1
GO:0007186	G-protein coupled receptor signaling pathway	BP	1112	109	0.214678	1
GO:0007265	Ras protein signal transduction	BP	284	35	0.605664	1
GO:0007266	Rho protein signal transduction	BP	79	6	0.929648	1
GO:0007584	response to nutrient	BP	152	15	0.846598	1
GO:0008104	protein localization	BP	2094	246	0.762074	1
GO:0008202	steroid metabolic process	BP	276	29	0.629992	1
GO:0008203	cholesterol metabolic process	BP	116	12	0.720125	1
GO:0009117	nucleotide metabolic process	BP	539	56	0.787044	1
GO:0009150	purine ribonucleotide metabolic process	BP	368	44	0.449234	1
GO:0009152	purine ribonucleotide biosynthetic process	BP	234	34	0.130851	1
GO:0009165	nucleotide biosynthetic process	BP	310	38	0.380713	1
GO:0009187	cyclic nucleotide metabolic process	BP	187	31	0.0668273	1
GO:0009190	cyclic nucleotide biosynthetic process	BP	149	26	0.0316765	1
GO:0009259	ribonucleotide metabolic process	BP	382	46	0.412945	1
GO:0009260	ribonucleotide biosynthetic process	BP	246	36	0.105288	1
GO:0009306	protein secretion	BP	417	57	0.176373	1
GO:0009607	response to biotic stimulus	BP	709	78	0.34462	1
GO:0009617	response to bacterium	BP	436	43	0.588547	1
GO:0009891	positive regulation of biosynthetic process	BP	1503	210	0.178673	1
GO:0009991	response to extracellular stimulus	BP	416	51	0.569233	1
GO:0010256	endomembrane system organization	BP	451	49	0.888637	1
GO:0010324	membrane invagination	BP	30	4	0.545677	1
GO:0010562	positive regulation of phosphorus metabolic process	BP	919	118	0.341718	1
GO:0010742	macrophage derived foam cell differentiation	BP	31	2	0.826225	1
GO:0010743	regulation of macrophage derived foam cell differentiation	BP	28	2	0.771137	1
GO:0010745	negative regulation of macrophage derived foam cell differentiation	BP	13	0	1	1
GO:0010874	regulation of cholesterol efflux	BP	20	1	0.927308	1
GO:0010875	positive regulation of cholesterol efflux	BP	14	1	0.852615	1
GO:0010876	lipid localization	BP	311	40	0.253833	1
GO:0010878	cholesterol storage	BP	14	1	0.873447	1
GO:0010883	regulation of lipid storage	BP	39	4	0.751868	1
GO:0010885	regulation of cholesterol storage	BP	13	1	0.861963	1
GO:0010887	negative regulation of cholesterol storage	BP	6	0	1	1
GO:0010888	negative regulation of lipid storage	BP	16	1	0.862732	1
GO:0015031	protein transport	BP	1619	171	0.955573	1
GO:0015711	organic anion transport	BP	365	49	0.154521	1
GO:0015748	organophosphate ester transport	BP	73	7	0.729781	1
GO:0015833	peptide transport	BP	286	42	0.1438	1
GO:0015850	organic hydroxy compound transport	BP	202	25	0.293826	1
GO:0015914	phospholipid transport	BP	51	7	0.445203	1
GO:0015918	sterol transport	BP	69	8	0.564933	1
GO:0016050	vesicle organization	BP	239	26	0.687469	1
GO:0016125	sterol metabolic process	BP	129	13	0.74111	1
GO:0016197	endosomal transport	BP	213	15	0.994971	1
GO:0019219	regulation of nucleobase-containing compound metabolic process	BP	3600	452	0.281869	1
GO:0019220	regulation of phosphate metabolic process	BP	1402	188	0.179335	1
GO:0019637	organophosphate metabolic process	BP	920	106	0.570732	1
GO:0019693	ribose phosphate metabolic process	BP	396	46	0.50702	1
GO:0019915	lipid storage	BP	58	6	0.71128	1
GO:0022607	cellular component assembly	BP	1976	242	0.556562	1
GO:0030301	cholesterol transport	BP	69	8	0.564933	1
GO:0030799	regulation of cyclic nucleotide metabolic process	BP	148	22	0.138721	1
GO:0030801	positive regulation of cyclic nucleotide metabolic process	BP	102	15	0.129751	1
GO:0030802	regulation of cyclic nucleotide biosynthetic process	BP	129	22	0.0483936	1
GO:0030804	positive regulation of cyclic nucleotide biosynthetic process	BP	93	15	0.0776447	1
GO:0030808	regulation of nucleotide biosynthetic process	BP	133	22	0.0647414	1
GO:0030810	positive regulation of nucleotide biosynthetic process	BP	96	15	0.0952642	1
GO:0030814	regulation of cAMP metabolic process	BP	124	20	0.0696873	1
GO:0030816	positive regulation of cAMP metabolic process	BP	83	13	0.0900452	1
GO:0030817	regulation of cAMP biosynthetic process	BP	110	20	0.0324335	1
GO:0030819	positive regulation of cAMP biosynthetic process	BP	76	13	0.0618447	1
GO:0031328	positive regulation of cellular biosynthetic process	BP	1481	208	0.175911	1
GO:0031667	response to nutrient levels	BP	388	49	0.449795	1
GO:0032365	intracellular lipid transport	BP	21	4	0.312536	1
GO:0032366	intracellular sterol transport	BP	10	1	0.74411	1
GO:0032367	intracellular cholesterol transport	BP	10	1	0.74411	1
GO:0032368	regulation of lipid transport	BP	86	10	0.575249	1
GO:0032370	positive regulation of lipid transport	BP	49	6	0.502532	1
GO:0032371	regulation of sterol transport	BP	36	2	0.928641	1
GO:0032373	positive regulation of sterol transport	BP	16	2	0.615753	1
GO:0032374	regulation of cholesterol transport	BP	36	2	0.928641	1
GO:0032376	positive regulation of cholesterol transport	BP	16	2	0.615753	1
GO:0032488	Cdc42 protein signal transduction	BP	4	0	1	1
GO:0032496	response to lipopolysaccharide	BP	256	28	0.602563	1
GO:0032526	response to retinoic acid	BP	108	12	0.83023	1
GO:0032611	interleukin-1 beta production	BP	45	6	0.331132	1
GO:0032612	interleukin-1 production	BP	50	6	0.447306	1
GO:0033036	macromolecule localization	BP	2414	285	0.706135	1
GO:0033344	cholesterol efflux	BP	42	2	0.962603	1
GO:0033363	secretory granule organization	BP	30	3	0.605827	1
GO:0033700	phospholipid efflux	BP	14	1	0.745773	1
GO:0034204	lipid translocation	BP	19	4	0.286639	1
GO:0034220	ion transmembrane transport	BP	845	126	0.0225826	1
GO:0034377	plasma lipoprotein particle assembly	BP	19	1	0.837664	1
GO:0034380	high-density lipoprotein particle assembly	BP	10	0	1	1
GO:0034405	response to fluid shear stress	BP	31	2	0.950276	1
GO:0034616	response to laminar fluid shear stress	BP	16	2	0.677671	1
GO:0034654	nucleobase-containing compound biosynthetic process	BP	3739	464	0.300538	1
GO:0036314	response to sterol	BP	23	3	0.526069	1
GO:0036315	cellular response to sterol	BP	16	3	0.312449	1
GO:0038027	apolipoprotein A-I-mediated signaling pathway	BP	5	0	1	1
GO:0042157	lipoprotein metabolic process	BP	120	9	0.921394	1
GO:0042158	lipoprotein biosynthetic process	BP	77	5	0.92973	1
GO:0042632	cholesterol homeostasis	BP	66	3	0.987467	1
GO:0042886	amide transport	BP	307	45	0.105899	1
GO:0043207	response to external biotic stimulus	BP	678	74	0.362205	1
GO:0043691	reverse cholesterol transport	BP	17	1	0.858137	1
GO:0043933	macromolecular complex subunit organization	BP	2206	251	0.888994	1
GO:0044085	cellular component biogenesis	BP	2137	252	0.722977	1
GO:0044711	single-organism biosynthetic process	BP	1493	146	0.972768	1
GO:0044802	single-organism membrane organization	BP	755	93	0.551219	1
GO:0045184	establishment of protein localization	BP	1722	188	0.919846	1
GO:0045332	phospholipid translocation	BP	18	4	0.264844	1
GO:0045595	regulation of cell differentiation	BP	1329	198	0.0813274	1
GO:0045596	negative regulation of cell differentiation	BP	610	78	0.73933	1
GO:0045935	positive regulation of nucleobase-containing compound metabolic process	BP	1458	200	0.272128	1
GO:0045937	positive regulation of phosphate metabolic process	BP	919	118	0.341718	1
GO:0045981	positive regulation of nucleotide metabolic process	BP	106	15	0.160231	1
GO:0046058	cAMP metabolic process	BP	149	25	0.0790717	1
GO:0046390	ribose phosphate biosynthetic process	BP	248	36	0.110336	1
GO:0046907	intracellular transport	BP	1588	175	0.912125	1
GO:0048878	chemical homeostasis	BP	877	105	0.504839	1
GO:0050663	cytokine secretion	BP	128	17	0.168012	1
GO:0050701	interleukin-1 secretion	BP	27	4	0.269424	1
GO:0050702	interleukin-1 beta secretion	BP	25	4	0.208253	1
GO:0050793	regulation of developmental process	BP	1883	257	0.344402	1
GO:0050801	ion homeostasis	BP	592	73	0.356853	1
GO:0051049	regulation of transport	BP	1528	220	0.0116169	1
GO:0051050	positive regulation of transport	BP	767	106	0.0876896	1
GO:0051093	negative regulation of developmental process	BP	768	92	0.886285	1
GO:0051171	regulation of nitrogen compound metabolic process	BP	3695	461	0.330326	1
GO:0051173	positive regulation of nitrogen compound metabolic process	BP	1485	203	0.29369	1
GO:0051174	regulation of phosphorus metabolic process	BP	1413	189	0.181277	1
GO:0051235	maintenance of location	BP	237	29	0.562198	1
GO:0051707	response to other organism	BP	678	74	0.362205	1
GO:0052652	cyclic purine nucleotide metabolic process	BP	148	26	0.0300877	1
GO:0055081	anion homeostasis	BP	40	5	0.50313	1
GO:0055085	transmembrane transport	BP	1219	160	0.164638	1
GO:0055086	nucleobase-containing small molecule metabolic process	BP	600	62	0.802116	1
GO:0055088	lipid homeostasis	BP	101	10	0.708815	1
GO:0055091	phospholipid homeostasis	BP	10	1	0.677682	1
GO:0055092	sterol homeostasis	BP	67	3	0.988251	1
GO:0055094	response to lipoprotein particle	BP	11	0	1	1
GO:0055098	response to low-density lipoprotein particle	BP	6	0	1	1
GO:0060155	platelet dense granule organization	BP	8	0	1	1
GO:0061024	membrane organization	BP	904	107	0.672512	1
GO:0065003	macromolecular complex assembly	BP	1300	154	0.496744	1
GO:0065005	protein-lipid complex assembly	BP	21	2	0.639663	1
GO:0070723	response to cholesterol	BP	20	3	0.41835	1
GO:0071216	cellular response to biotic stimulus	BP	146	20	0.258676	1
GO:0071219	cellular response to molecule of bacterial origin	BP	130	16	0.447826	1
GO:0071222	cellular response to lipopolysaccharide	BP	123	13	0.710219	1
GO:0071229	cellular response to acid chemical	BP	149	25	0.186284	1
GO:0071300	cellular response to retinoic acid	BP	62	8	0.715468	1
GO:0071396	cellular response to lipid	BP	337	45	0.366102	1
GO:0071397	cellular response to cholesterol	BP	13	3	0.19951	1
GO:0071702	organic substance transport	BP	2296	256	0.831906	1
GO:0071705	nitrogen compound transport	BP	693	90	0.199074	1
GO:0071825	protein-lipid complex subunit organization	BP	35	3	0.713269	1
GO:0071827	plasma lipoprotein particle organization	BP	33	2	0.846017	1
GO:0072521	purine-containing compound metabolic process	BP	435	50	0.525598	1
GO:0072522	purine-containing compound biosynthetic process	BP	253	34	0.21882	1
GO:0080171	lytic vacuole organization	BP	43	1	0.993948	1
GO:0090077	foam cell differentiation	BP	31	2	0.826225	1
GO:0090407	organophosphate biosynthetic process	BP	550	64	0.553531	1
GO:0097006	regulation of plasma lipoprotein particle levels	BP	54	5	0.691126	1
GO:0097035	regulation of membrane lipid distribution	BP	32	6	0.25262	1
GO:0097306	cellular response to alcohol	BP	83	12	0.250114	1
GO:0098656	anion transmembrane transport	BP	215	27	0.510284	1
GO:1900371	regulation of purine nucleotide biosynthetic process	BP	133	22	0.0647414	1
GO:1900373	positive regulation of purine nucleotide biosynthetic process	BP	96	15	0.0952642	1
GO:1900542	regulation of purine nucleotide metabolic process	BP	161	22	0.236644	1
GO:1900544	positive regulation of purine nucleotide metabolic process	BP	106	15	0.160231	1
GO:1901135	carbohydrate derivative metabolic process	BP	1083	121	0.622086	1
GO:1901137	carbohydrate derivative biosynthetic process	BP	707	88	0.277371	1
GO:1901293	nucleoside phosphate biosynthetic process	BP	311	39	0.320695	1
GO:1901615	organic hydroxy compound metabolic process	BP	506	56	0.60639	1
GO:1902582	single-organism intracellular transport	BP	1329	143	0.93283	1
GO:0006351	transcription, DNA-templated	BP	3254	414	0.230185	1
GO:0006355	regulation of transcription, DNA-templated	BP	3154	405	0.199416	1
GO:0006357	regulation of transcription from RNA polymerase II promoter	BP	1570	226	0.125472	1
GO:0006366	transcription from RNA polymerase II promoter	BP	1695	233	0.256079	1
GO:0032377	regulation of intracellular lipid transport	BP	2	0	1	1
GO:0032380	regulation of intracellular sterol transport	BP	2	0	1	1
GO:0032383	regulation of intracellular cholesterol transport	BP	2	0	1	1
GO:0032386	regulation of intracellular transport	BP	481	57	0.663928	1
GO:0032774	RNA biosynthetic process	BP	3390	423	0.319571	1
GO:0051252	regulation of RNA metabolic process	BP	3295	420	0.236264	1
GO:0060341	regulation of cellular localization	BP	1024	144	0.0613828	1
GO:0097659	nucleic acid-templated transcription	BP	3272	416	0.233491	1
GO:1903506	regulation of nucleic acid-templated transcription	BP	3176	407	0.214579	1
GO:2001141	regulation of RNA biosynthetic process	BP	3196	409	0.211389	1
GO:0006413	translational initiation	BP	245	16	0.978607	1
GO:0010557	positive regulation of macromolecule biosynthetic process	BP	1363	189	0.28256	1
GO:0010604	positive regulation of macromolecule metabolic process	BP	2318	290	0.74089	1
GO:0010628	positive regulation of gene expression	BP	1402	183	0.693137	1
GO:0032270	positive regulation of cellular protein metabolic process	BP	1101	127	0.775379	1
GO:0045727	positive regulation of translation	BP	66	6	0.854897	1
GO:0051247	positive regulation of protein metabolic process	BP	1199	139	0.744722	1
GO:0001523	retinoid metabolic process	BP	76	8	0.72344	1
GO:0001895	retina homeostasis	BP	59	5	0.752387	1
GO:0006649	phospholipid transfer to membrane	BP	2	0	1	1
GO:0006720	isoprenoid metabolic process	BP	111	9	0.914799	1
GO:0006721	terpenoid metabolic process	BP	92	9	0.782911	1
GO:0007600	sensory perception	BP	857	82	0.337912	1
GO:0007601	visual perception	BP	187	19	0.785098	1
GO:0007602	phototransduction	BP	106	13	0.419126	1
GO:0007603	phototransduction, visible light	BP	88	9	0.66175	1
GO:0009581	detection of external stimulus	BP	169	25	0.183651	1
GO:0009582	detection of abiotic stimulus	BP	172	26	0.14707	1
GO:0009583	detection of light stimulus	BP	117	16	0.27616	1
GO:0009584	detection of visible light	BP	102	13	0.400049	1
GO:0016101	diterpenoid metabolic process	BP	82	9	0.692395	1
GO:0045494	photoreceptor cell maintenance	BP	31	4	0.533062	1
GO:0050953	sensory perception of light stimulus	BP	191	19	0.814882	1
GO:0051606	detection of stimulus	BP	617	45	0.620913	1
GO:0000165	MAPK cascade	BP	631	88	0.214913	1
GO:0000278	mitotic cell cycle	BP	920	79	0.999746	1
GO:0000280	nuclear division	BP	493	45	0.972446	1
GO:0000902	cell morphogenesis	BP	1124	169	0.320139	1
GO:0000904	cell morphogenesis involved in differentiation	BP	792	138	0.067724	1
GO:0001776	leukocyte homeostasis	BP	70	10	0.233839	1
GO:0001782	B cell homeostasis	BP	26	4	0.366603	1
GO:0001817	regulation of cytokine production	BP	485	69	0.0144843	1
GO:0001819	positive regulation of cytokine production	BP	337	42	0.152903	1
GO:0001922	B-1 B cell homeostasis	BP	4	1	0.546498	1
GO:0001932	regulation of protein phosphorylation	BP	994	130	0.390698	1
GO:0001933	negative regulation of protein phosphorylation	BP	284	44	0.225172	1
GO:0001934	positive regulation of protein phosphorylation	BP	688	89	0.389185	1
GO:0002260	lymphocyte homeostasis	BP	56	7	0.385347	1
GO:0002263	cell activation involved in immune response	BP	169	21	0.380646	1
GO:0002285	lymphocyte activation involved in immune response	BP	112	14	0.398019	1
GO:0002312	B cell activation involved in immune response	BP	51	2	0.983331	1
GO:0002322	B cell proliferation involved in immune response	BP	5	1	0.47419	1
GO:0002327	immature B cell differentiation	BP	7	1	0.639263	1
GO:0002332	transitional stage B cell differentiation	BP	1	0	1	1
GO:0002333	transitional one stage B cell differentiation	BP	1	0	1	1
GO:0002366	leukocyte activation involved in immune response	BP	168	21	0.370644	1
GO:0002429	immune response-activating cell surface receptor signaling pathway	BP	201	31	0.129214	1
GO:0002431	Fc receptor mediated stimulatory signaling pathway	BP	75	13	0.226288	1
GO:0002433	immune response-regulating cell surface receptor signaling pathway involved in phagocytosis	BP	70	13	0.179394	1
GO:0002520	immune system development	BP	744	105	0.133734	1
GO:0002521	leukocyte differentiation	BP	405	59	0.118762	1
GO:0002757	immune response-activating signal transduction	BP	337	52	0.0418764	1
GO:0002764	immune response-regulating signaling pathway	BP	443	65	0.0874246	1
GO:0002768	immune response-regulating cell surface receptor signaling pathway	BP	319	44	0.319158	1
GO:0006259	DNA metabolic process	BP	850	71	0.998432	1
GO:0006281	DNA repair	BP	416	34	0.991122	1
GO:0006298	mismatch repair	BP	30	2	0.903124	1
GO:0006468	protein phosphorylation	BP	1387	188	0.248106	1
GO:0006469	negative regulation of protein kinase activity	BP	201	35	0.0787978	1
GO:0006812	cation transport	BP	939	135	0.025196	1
GO:0006816	calcium ion transport	BP	333	52	0.101185	1
GO:0006873	cellular ion homeostasis	BP	458	55	0.432891	1
GO:0006874	cellular calcium ion homeostasis	BP	313	41	0.297394	1
GO:0006875	cellular metal ion homeostasis	BP	411	51	0.352383	1
GO:0006914	autophagy	BP	316	42	0.337187	1
GO:0006935	chemotaxis	BP	659	101	0.188698	1
GO:0006974	cellular response to DNA damage stimulus	BP	692	69	0.955852	1
GO:0006975	DNA damage induced protein phosphorylation	BP	8	2	0.268508	1
GO:0006979	response to oxidative stress	BP	334	38	0.618532	1
GO:0007010	cytoskeleton organization	BP	944	121	0.729793	1
GO:0007015	actin filament organization	BP	275	36	0.689426	1
GO:0007049	cell cycle	BP	1553	146	0.999812	1
GO:0007050	cell cycle arrest	BP	229	31	0.385927	1
GO:0007067	mitotic nuclear division	BP	376	35	0.94915	1
GO:0007159	leukocyte cell-cell adhesion	BP	416	61	0.0517956	1
GO:0007162	negative regulation of cell adhesion	BP	183	24	0.458647	1
GO:0007167	enzyme linked receptor protein signaling pathway	BP	1053	156	0.154744	1
GO:0007169	transmembrane receptor protein tyrosine kinase signaling pathway	BP	770	105	0.546235	1
GO:0007173	epidermal growth factor receptor signaling pathway	BP	234	34	0.480989	1
GO:0007178	transmembrane receptor protein serine/threonine kinase signaling pathway	BP	309	56	0.0262351	1
GO:0007204	positive regulation of cytosolic calcium ion concentration	BP	211	32	0.128249	1
GO:0007249	I-kappaB kinase/NF-kappaB signaling	BP	232	31	0.191412	1
GO:0007346	regulation of mitotic cell cycle	BP	403	39	0.966613	1
GO:0007409	axonogenesis	BP	539	103	0.03416	1
GO:0007411	axon guidance	BP	391	73	0.11886	1
GO:0007568	aging	BP	230	31	0.439141	1
GO:0007569	cell aging	BP	81	13	0.348414	1
GO:0008283	cell proliferation	BP	1745	225	0.411091	1
GO:0008284	positive regulation of cell proliferation	BP	747	101	0.249403	1
GO:0008630	intrinsic apoptotic signaling pathway in response to DNA damage	BP	106	15	0.403101	1
GO:0009967	positive regulation of signal transduction	BP	1212	173	0.0519938	1
GO:0009968	negative regulation of signal transduction	BP	963	137	0.154422	1
GO:0010001	glial cell differentiation	BP	160	22	0.689163	1
GO:0010506	regulation of autophagy	BP	232	32	0.342487	1
GO:0010517	regulation of phospholipase activity	BP	91	16	0.150685	1
GO:0010519	negative regulation of phospholipase activity	BP	7	1	0.531595	1
GO:0010522	regulation of calcium ion transport into cytosol	BP	75	7	0.865611	1
GO:0010524	positive regulation of calcium ion transport into cytosol	BP	38	3	0.820209	1
GO:0010563	negative regulation of phosphorus metabolic process	BP	458	72	0.0771262	1
GO:0010647	positive regulation of cell communication	BP	1337	195	0.0204413	1
GO:0010648	negative regulation of cell communication	BP	1062	160	0.0241396	1
GO:0010942	positive regulation of cell death	BP	555	77	0.329273	1
GO:0010959	regulation of metal ion transport	BP	275	43	0.153169	1
GO:0016049	cell growth	BP	391	55	0.435747	1
GO:0016055	Wnt signaling pathway	BP	384	61	0.165799	1
GO:0016310	phosphorylation	BP	1825	241	0.256554	1
GO:0016337	single organismal cell-cell adhesion	BP	636	101	0.0127873	1
GO:0016482	cytoplasmic transport	BP	952	93	0.981414	1
GO:0016567	protein ubiquitination	BP	628	59	0.98674	1
GO:0018108	peptidyl-tyrosine phosphorylation	BP	302	47	0.186384	1
GO:0018193	peptidyl-amino acid modification	BP	1003	114	0.91584	1
GO:0018212	peptidyl-tyrosine modification	BP	304	47	0.205146	1
GO:0019725	cellular homeostasis	BP	671	82	0.367347	1
GO:0021575	hindbrain morphogenesis	BP	43	9	0.364954	1
GO:0021587	cerebellum morphogenesis	BP	39	9	0.269984	1
GO:0022008	neurogenesis	BP	1327	213	0.106387	1
GO:0022402	cell cycle process	BP	1164	110	0.998815	1
GO:0022407	regulation of cell-cell adhesion	BP	326	51	0.0448237	1
GO:0022408	negative regulation of cell-cell adhesion	BP	113	12	0.652219	1
GO:0022603	regulation of anatomical structure morphogenesis	BP	763	107	0.534114	1
GO:0023014	signal transduction by phosphorylation	BP	663	92	0.233761	1
GO:0023056	positive regulation of signaling	BP	1329	192	0.0279402	1
GO:0023057	negative regulation of signaling	BP	1055	157	0.0369806	1
GO:0030001	metal ion transport	BP	735	107	0.0589649	1
GO:0030003	cellular cation homeostasis	BP	446	54	0.401042	1
GO:0030029	actin filament-based process	BP	545	84	0.198138	1
GO:0030030	cell projection organization	BP	1126	171	0.241181	1
GO:0030031	cell projection assembly	BP	296	39	0.484656	1
GO:0030035	microspike assembly	BP	4	0	1	1
GO:0030036	actin cytoskeleton organization	BP	495	76	0.232566	1
GO:0030097	hemopoiesis	BP	669	95	0.12735	1
GO:0030098	lymphocyte differentiation	BP	262	43	0.0414011	1
GO:0030100	regulation of endocytosis	BP	167	24	0.276415	1
GO:0030111	regulation of Wnt signaling pathway	BP	280	46	0.142585	1
GO:0030155	regulation of cell adhesion	BP	542	76	0.266	1
GO:0030177	positive regulation of Wnt signaling pathway	BP	155	25	0.234551	1
GO:0030182	neuron differentiation	BP	1147	195	0.0298035	1
GO:0030183	B cell differentiation	BP	90	13	0.376352	1
GO:0030217	T cell differentiation	BP	186	32	0.066566	1
GO:0030509	BMP signaling pathway	BP	123	21	0.22907	1
GO:0030510	regulation of BMP signaling pathway	BP	71	13	0.274038	1
GO:0030514	negative regulation of BMP signaling pathway	BP	41	8	0.288089	1
GO:0031175	neuron projection development	BP	793	128	0.287005	1
GO:0031396	regulation of protein ubiquitination	BP	214	18	0.957121	1
GO:0031397	negative regulation of protein ubiquitination	BP	113	9	0.920559	1
GO:0031399	regulation of protein modification process	BP	1260	155	0.624711	1
GO:0031400	negative regulation of protein modification process	BP	427	60	0.321344	1
GO:0031401	positive regulation of protein modification process	BP	885	108	0.570829	1
GO:0031532	actin cytoskeleton reorganization	BP	74	13	0.344978	1
GO:0031589	cell-substrate adhesion	BP	272	38	0.583569	1
GO:0032388	positive regulation of intracellular transport	BP	291	35	0.538297	1
GO:0032446	protein modification by small protein conjugation	BP	671	63	0.989062	1
GO:0032609	interferon-gamma production	BP	88	16	0.0181434	1
GO:0032623	interleukin-2 production	BP	51	8	0.273586	1
GO:0032649	regulation of interferon-gamma production	BP	78	13	0.0506007	1
GO:0032663	regulation of interleukin-2 production	BP	44	8	0.167219	1
GO:0032729	positive regulation of interferon-gamma production	BP	51	10	0.0527637	1
GO:0032743	positive regulation of interleukin-2 production	BP	30	5	0.314256	1
GO:0032844	regulation of homeostatic process	BP	315	35	0.802604	1
GO:0032845	negative regulation of homeostatic process	BP	135	10	0.974915	1
GO:0032846	positive regulation of homeostatic process	BP	129	16	0.442506	1
GO:0032880	regulation of protein localization	BP	771	104	0.206325	1
GO:0032943	mononuclear cell proliferation	BP	221	30	0.113642	1
GO:0032956	regulation of actin cytoskeleton organization	BP	241	30	0.706507	1
GO:0032970	regulation of actin filament-based process	BP	289	40	0.503037	1
GO:0032989	cellular component morphogenesis	BP	1206	179	0.295457	1
GO:0032990	cell part morphogenesis	BP	805	129	0.210431	1
GO:0033043	regulation of organelle organization	BP	977	112	0.866581	1
GO:0033673	negative regulation of kinase activity	BP	215	39	0.0376077	1
GO:0033687	osteoblast proliferation	BP	23	5	0.300484	1
GO:0033688	regulation of osteoblast proliferation	BP	20	4	0.42059	1
GO:0033690	positive regulation of osteoblast proliferation	BP	9	2	0.348886	1
GO:0034109	homotypic cell-cell adhesion	BP	444	67	0.0456823	1
GO:0034446	substrate adhesion-dependent cell spreading	BP	69	12	0.213704	1
GO:0034599	cellular response to oxidative stress	BP	177	23	0.376115	1
GO:0035567	non-canonical Wnt signaling pathway	BP	44	8	0.277306	1
GO:0038083	peptidyl-tyrosine autophosphorylation	BP	41	6	0.641527	1
GO:0038093	Fc receptor signaling pathway	BP	216	31	0.360747	1
GO:0038094	Fc-gamma receptor signaling pathway	BP	71	13	0.191238	1
GO:0038096	Fc-gamma receptor signaling pathway involved in phagocytosis	BP	70	13	0.179394	1
GO:0038127	ERBB signaling pathway	BP	240	34	0.545086	1
GO:0040007	growth	BP	839	122	0.163361	1
GO:0042063	gliogenesis	BP	197	29	0.522102	1
GO:0042098	T cell proliferation	BP	156	19	0.289897	1
GO:0042100	B cell proliferation	BP	71	12	0.0932656	1
GO:0042110	T cell activation	BP	379	56	0.0618779	1
GO:0042113	B cell activation	BP	188	29	0.0935389	1
GO:0042127	regulation of cell proliferation	BP	1356	182	0.254441	1
GO:0042325	regulation of phosphorylation	BP	1199	162	0.211776	1
GO:0042326	negative regulation of phosphorylation	BP	350	60	0.0284724	1
GO:0042327	positive regulation of phosphorylation	BP	810	103	0.475201	1
GO:0042330	taxis	BP	659	101	0.188698	1
GO:0042391	regulation of membrane potential	BP	308	58	0.00734202	1
GO:0042692	muscle cell differentiation	BP	327	54	0.140855	1
GO:0042770	signal transduction in response to DNA damage	BP	124	16	0.45928	1
GO:0043065	positive regulation of apoptotic process	BP	530	75	0.300303	1
GO:0043068	positive regulation of programmed cell death	BP	534	76	0.282745	1
GO:0043085	positive regulation of catalytic activity	BP	1318	192	0.0247889	1
GO:0043122	regulation of I-kappaB kinase/NF-kappaB signaling	BP	212	27	0.281725	1
GO:0043123	positive regulation of I-kappaB kinase/NF-kappaB signaling	BP	165	20	0.34537	1
GO:0043124	negative regulation of I-kappaB kinase/NF-kappaB signaling	BP	49	7	0.350551	1
GO:0043269	regulation of ion transport	BP	514	82	0.038729	1
GO:0043270	positive regulation of ion transport	BP	193	28	0.194305	1
GO:0043408	regulation of MAPK cascade	BP	564	83	0.104458	1
GO:0043409	negative regulation of MAPK cascade	BP	129	25	0.0303945	1
GO:0043410	positive regulation of MAPK cascade	BP	394	52	0.462827	1
GO:0043549	regulation of kinase activity	BP	752	110	0.0816714	1
GO:0044093	positive regulation of molecular function	BP	1550	230	0.00846081	1
GO:0045321	leukocyte activation	BP	623	83	0.135289	1
GO:0045597	positive regulation of cell differentiation	BP	699	111	0.0831932	1
GO:0045786	negative regulation of cell cycle	BP	458	47	0.959339	1
GO:0045787	positive regulation of cell cycle	BP	285	36	0.521868	1
GO:0045859	regulation of protein kinase activity	BP	708	101	0.129951	1
GO:0045930	negative regulation of mitotic cell cycle	BP	226	19	0.983726	1
GO:0045931	positive regulation of mitotic cell cycle	BP	108	17	0.211032	1
GO:0045936	negative regulation of phosphate metabolic process	BP	458	72	0.0771262	1
GO:0046631	alpha-beta T cell activation	BP	95	20	0.0167111	1
GO:0046632	alpha-beta T cell differentiation	BP	72	17	0.0172187	1
GO:0046649	lymphocyte activation	BP	522	76	0.0373901	1
GO:0046651	lymphocyte proliferation	BP	219	30	0.105534	1
GO:0046777	protein autophosphorylation	BP	209	32	0.408406	1
GO:0048008	platelet-derived growth factor receptor signaling pathway	BP	46	4	0.923997	1
GO:0048285	organelle fission	BP	526	51	0.935677	1
GO:0048468	cell development	BP	1843	286	0.0296535	1
GO:0048534	hematopoietic or lymphoid organ development	BP	706	104	0.0718775	1
GO:0048536	spleen development	BP	36	7	0.271023	1
GO:0048538	thymus development	BP	41	9	0.186369	1
GO:0048588	developmental cell growth	BP	109	20	0.28592	1
GO:0048589	developmental growth	BP	391	60	0.30431	1
GO:0048666	neuron development	BP	917	147	0.243959	1
GO:0048667	cell morphogenesis involved in neuron differentiation	BP	604	109	0.0973308	1
GO:0048668	collateral sprouting	BP	16	3	0.501312	1
GO:0048699	generation of neurons	BP	1252	207	0.0581139	1
GO:0048708	astrocyte differentiation	BP	50	4	0.952828	1
GO:0048732	gland development	BP	389	61	0.274575	1
GO:0048812	neuron projection morphogenesis	BP	616	111	0.0941429	1
GO:0048858	cell projection morphogenesis	BP	787	126	0.240849	1
GO:0048872	homeostasis of number of cells	BP	203	28	0.293164	1
GO:0050707	regulation of cytokine secretion	BP	110	17	0.0574472	1
GO:0050708	regulation of protein secretion	BP	328	53	0.0215273	1
GO:0050714	positive regulation of protein secretion	BP	164	24	0.105728	1
GO:0050715	positive regulation of cytokine secretion	BP	73	11	0.111461	1
GO:0050730	regulation of peptidyl-tyrosine phosphorylation	BP	186	31	0.0711131	1
GO:0050731	positive regulation of peptidyl-tyrosine phosphorylation	BP	137	23	0.0610601	1
GO:0050798	activated T cell proliferation	BP	39	4	0.502983	1
GO:0050851	antigen receptor-mediated signaling pathway	BP	134	21	0.157972	1
GO:0050853	B cell receptor signaling pathway	BP	39	6	0.429519	1
GO:0051046	regulation of secretion	BP	583	90	0.0113444	1
GO:0051047	positive regulation of secretion	BP	298	40	0.199598	1
GO:0051094	positive regulation of developmental process	BP	954	142	0.153101	1
GO:0051128	regulation of cellular component organization	BP	1897	244	0.577948	1
GO:0051147	regulation of muscle cell differentiation	BP	130	18	0.506562	1
GO:0051149	positive regulation of muscle cell differentiation	BP	72	10	0.562763	1
GO:0051209	release of sequestered calcium ion into cytosol	BP	86	7	0.922529	1
GO:0051222	positive regulation of protein transport	BP	357	46	0.275236	1
GO:0051223	regulation of protein transport	BP	619	87	0.0911201	1
GO:0051279	regulation of release of sequestered calcium ion into cytosol	BP	59	4	0.950809	1
GO:0051281	positive regulation of release of sequestered calcium ion into cytosol	BP	26	1	0.950539	1
GO:0051282	regulation of sequestering of calcium ion	BP	87	7	0.925835	1
GO:0051283	negative regulation of sequestering of calcium ion	BP	86	7	0.922529	1
GO:0051338	regulation of transferase activity	BP	870	117	0.266183	1
GO:0051340	regulation of ligase activity	BP	106	4	0.997254	1
GO:0051341	regulation of oxidoreductase activity	BP	76	11	0.352201	1
GO:0051348	negative regulation of transferase activity	BP	304	42	0.369201	1
GO:0051352	negative regulation of ligase activity	BP	73	2	0.996934	1
GO:0051353	positive regulation of oxidoreductase activity	BP	41	7	0.291403	1
GO:0051438	regulation of ubiquitin-protein transferase activity	BP	101	4	0.995199	1
GO:0051444	negative regulation of ubiquitin-protein transferase activity	BP	73	2	0.996934	1
GO:0051480	cytosolic calcium ion homeostasis	BP	230	35	0.115855	1
GO:0051493	regulation of cytoskeleton organization	BP	358	43	0.737125	1
GO:0051726	regulation of cell cycle	BP	836	88	0.969121	1
GO:0051881	regulation of mitochondrial membrane potential	BP	50	7	0.3039	1
GO:0051882	mitochondrial depolarization	BP	20	2	0.670859	1
GO:0051899	membrane depolarization	BP	129	27	0.0576984	1
GO:0051924	regulation of calcium ion transport	BP	181	27	0.259258	1
GO:0051928	positive regulation of calcium ion transport	BP	92	11	0.537454	1
GO:0055065	metal ion homeostasis	BP	479	57	0.508922	1
GO:0055074	calcium ion homeostasis	BP	325	41	0.383677	1
GO:0055080	cation homeostasis	BP	524	64	0.394347	1
GO:0055082	cellular chemical homeostasis	BP	556	69	0.362198	1
GO:0060020	Bergmann glial cell differentiation	BP	6	0	1	1
GO:0060071	Wnt signaling pathway, planar cell polarity pathway	BP	29	6	0.293293	1
GO:0060191	regulation of lipase activity	BP	108	16	0.332026	1
GO:0060192	negative regulation of lipase activity	BP	15	1	0.806116	1
GO:0060401	cytosolic calcium ion transport	BP	112	14	0.616898	1
GO:0060402	calcium ion transport into cytosol	BP	111	14	0.608456	1
GO:0060560	developmental growth involved in morphogenesis	BP	157	28	0.284022	1
GO:0060627	regulation of vesicle-mediated transport	BP	341	53	0.0577644	1
GO:0061061	muscle structure development	BP	526	95	0.00728926	1
GO:0061564	axon development	BP	561	103	0.0744	1
GO:0070201	regulation of establishment of protein localization	BP	674	95	0.0982722	1
GO:0070371	ERK1 and ERK2 cascade	BP	183	35	0.00597567	1
GO:0070372	regulation of ERK1 and ERK2 cascade	BP	170	34	0.00423386	1
GO:0070373	negative regulation of ERK1 and ERK2 cascade	BP	37	8	0.0817005	1
GO:0070374	positive regulation of ERK1 and ERK2 cascade	BP	122	24	0.0177778	1
GO:0070486	leukocyte aggregation	BP	387	56	0.088613	1
GO:0070489	T cell aggregation	BP	379	56	0.0618779	1
GO:0070647	protein modification by small protein conjugation or removal	BP	752	68	0.99615	1
GO:0070661	leukocyte proliferation	BP	232	32	0.0972607	1
GO:0070838	divalent metal ion transport	BP	373	56	0.121567	1
GO:0070970	interleukin-2 secretion	BP	9	1	0.7439	1
GO:0071242	cellular response to ammonium ion	BP	19	4	0.234359	1
GO:0071593	lymphocyte aggregation	BP	381	56	0.0685496	1
GO:0071822	protein complex subunit organization	BP	1566	178	0.79168	1
GO:0071867	response to monoamine	BP	26	2	0.943532	1
GO:0071868	cellular response to monoamine stimulus	BP	23	2	0.923101	1
GO:0071869	response to catecholamine	BP	26	2	0.943532	1
GO:0071870	cellular response to catecholamine stimulus	BP	23	2	0.923101	1
GO:0071900	regulation of protein serine/threonine kinase activity	BP	422	70	0.0219352	1
GO:0071901	negative regulation of protein serine/threonine kinase activity	BP	125	26	0.0219622	1
GO:0072503	cellular divalent inorganic cation homeostasis	BP	330	43	0.285681	1
GO:0072507	divalent inorganic cation homeostasis	BP	350	43	0.475092	1
GO:0072511	divalent inorganic cation transport	BP	376	56	0.12811	1
GO:0072577	endothelial cell apoptotic process	BP	37	3	0.873355	1
GO:0072643	interferon-gamma secretion	BP	13	1	0.830018	1
GO:0080135	regulation of cellular response to stress	BP	456	71	0.0665872	1
GO:0090092	regulation of transmembrane receptor protein serine/threonine kinase signaling pathway	BP	199	37	0.0418163	1
GO:0090101	negative regulation of transmembrane receptor protein serine/threonine kinase signaling pathway	BP	107	20	0.10554	1
GO:0090135	actin filament branching	BP	3	0	1	1
GO:0090175	regulation of establishment of planar polarity	BP	30	6	0.309024	1
GO:0090342	regulation of cell aging	BP	31	5	0.539421	1
GO:0090344	negative regulation of cell aging	BP	16	3	0.505081	1
GO:0090398	cellular senescence	BP	45	6	0.651391	1
GO:0097190	apoptotic signaling pathway	BP	581	79	0.304861	1
GO:0097193	intrinsic apoptotic signaling pathway	BP	276	35	0.516754	1
GO:0097485	neuron projection guidance	BP	391	73	0.11886	1
GO:0098602	single organism cell adhesion	BP	677	107	0.0141025	1
GO:0098771	inorganic ion homeostasis	BP	537	66	0.375261	1
GO:1900040	regulation of interleukin-2 secretion	BP	7	1	0.699121	1
GO:1900042	positive regulation of interleukin-2 secretion	BP	5	0	1	1
GO:1900274	regulation of phospholipase C activity	BP	69	14	0.0921958	1
GO:1900275	negative regulation of phospholipase C activity	BP	2	1	0.370904	1
GO:1901216	positive regulation of neuron death	BP	56	8	0.636664	1
GO:1902532	negative regulation of intracellular signal transduction	BP	368	53	0.149772	1
GO:1902533	positive regulation of intracellular signal transduction	BP	756	99	0.301033	1
GO:1902589	single-organism organelle organization	BP	2211	239	0.990419	1
GO:1902713	regulation of interferon-gamma secretion	BP	5	0	1	1
GO:1902715	positive regulation of interferon-gamma secretion	BP	4	0	1	1
GO:1903047	mitotic cell cycle process	BP	792	70	0.999088	1
GO:1903053	regulation of extracellular matrix organization	BP	23	0	1	1
GO:1903320	regulation of protein modification by small protein conjugation or removal	BP	232	22	0.897379	1
GO:1903321	negative regulation of protein modification by small protein conjugation or removal	BP	118	10	0.885395	1
GO:1903350	response to dopamine	BP	3	0	1	1
GO:1903351	cellular response to dopamine	BP	3	0	1	1
GO:1903530	regulation of secretion by cell	BP	534	84	0.0094421	1
GO:1903532	positive regulation of secretion by cell	BP	267	36	0.206448	1
GO:1903649	regulation of cytoplasmic transport	BP	363	43	0.641095	1
GO:1903651	positive regulation of cytoplasmic transport	BP	213	28	0.303779	1
GO:1904019	epithelial cell apoptotic process	BP	67	8	0.685704	1
GO:2000021	regulation of ion homeostasis	BP	161	16	0.855175	1
GO:2000026	regulation of multicellular organismal development	BP	1354	195	0.234915	1
GO:2000027	regulation of organ morphogenesis	BP	157	26	0.363673	1
GO:2000050	regulation of non-canonical Wnt signaling pathway	BP	15	3	0.386079	1
GO:2000052	positive regulation of non-canonical Wnt signaling pathway	BP	8	1	0.747434	1
GO:2000095	regulation of Wnt signaling pathway, planar cell polarity pathway	BP	12	3	0.263504	1
GO:2000096	positive regulation of Wnt signaling pathway, planar cell polarity pathway	BP	6	1	0.633407	1
GO:2000249	regulation of actin cytoskeleton reorganization	BP	27	4	0.537781	1
GO:2000351	regulation of endothelial cell apoptotic process	BP	34	2	0.935933	1
GO:2000352	negative regulation of endothelial cell apoptotic process	BP	23	2	0.789603	1
GO:2000772	regulation of cellular senescence	BP	23	3	0.701733	1
GO:2000773	negative regulation of cellular senescence	BP	10	1	0.85653	1
GO:2001020	regulation of response to DNA damage stimulus	BP	127	21	0.137527	1
GO:0006814	sodium ion transport	BP	188	30	0.0713356	1
GO:0009267	cellular response to starvation	BP	155	22	0.330107	1
GO:0009636	response to toxic substance	BP	145	16	0.566363	1
GO:0015672	monovalent inorganic cation transport	BP	517	73	0.0849698	1
GO:0031668	cellular response to extracellular stimulus	BP	214	33	0.139698	1
GO:0031669	cellular response to nutrient levels	BP	188	29	0.1292	1
GO:0034776	response to histamine	BP	11	2	0.432172	1
GO:0035725	sodium ion transmembrane transport	BP	115	20	0.0832719	1
GO:0035874	cellular response to copper ion starvation	BP	1	0	1	1
GO:0042594	response to starvation	BP	185	25	0.373359	1
GO:0046677	response to antibiotic	BP	46	8	0.145379	1
GO:0055114	oxidation-reduction process	BP	962	88	0.971669	1
GO:0071241	cellular response to inorganic substance	BP	118	12	0.725098	1
GO:0071248	cellular response to metal ion	BP	105	10	0.773024	1
GO:0071280	cellular response to copper ion	BP	6	1	0.430971	1
GO:0071420	cellular response to histamine	BP	8	2	0.324847	1
GO:0071496	cellular response to external stimulus	BP	278	43	0.0847305	1
GO:0071503	response to heparin	BP	6	0	1	1
GO:0071504	cellular response to heparin	BP	5	0	1	1
GO:0097184	response to azide	BP	1	0	1	1
GO:0097185	cellular response to azide	BP	1	0	1	1
GO:0098655	cation transmembrane transport	BP	575	91	0.0140337	1
GO:0098660	inorganic ion transmembrane transport	BP	601	91	0.0527604	1
GO:0098662	inorganic cation transmembrane transport	BP	522	81	0.0359389	1
GO:0006929	substrate-dependent cell migration	BP	25	1	0.983835	1
GO:0006930	substrate-dependent cell migration, cell extension	BP	6	1	0.664784	1
GO:0007611	learning or memory	BP	193	34	0.131934	1
GO:0007612	learning	BP	113	18	0.450997	1
GO:0007632	visual behavior	BP	51	9	0.297632	1
GO:0008306	associative learning	BP	65	10	0.46484	1
GO:0008542	visual learning	BP	46	7	0.484658	1
GO:0010518	positive regulation of phospholipase activity	BP	81	15	0.126395	1
GO:0010720	positive regulation of cell development	BP	375	59	0.302999	1
GO:0010863	positive regulation of phospholipase C activity	BP	67	13	0.12208	1
GO:0010975	regulation of neuron projection development	BP	275	40	0.731552	1
GO:0010976	positive regulation of neuron projection development	BP	151	21	0.749884	1
GO:0016322	neuron remodeling	BP	9	1	0.741215	1
GO:0016358	dendrite development	BP	144	16	0.958171	1
GO:0021700	developmental maturation	BP	214	29	0.545343	1
GO:0031344	regulation of cell projection organization	BP	373	60	0.306796	1
GO:0031346	positive regulation of cell projection organization	BP	205	36	0.156431	1
GO:0032092	positive regulation of protein binding	BP	58	10	0.155764	1
GO:0034613	cellular protein localization	BP	1336	164	0.540832	1
GO:0035024	negative regulation of Rho protein signal transduction	BP	15	0	1	1
GO:0035640	exploration behavior	BP	18	4	0.308098	1
GO:0042551	neuron maturation	BP	36	6	0.517867	1
GO:0043393	regulation of protein binding	BP	141	27	0.0231534	1
GO:0043954	cellular component maintenance	BP	22	3	0.630323	1
GO:0045664	regulation of neuron differentiation	BP	408	72	0.134555	1
GO:0045666	positive regulation of neuron differentiation	BP	227	35	0.51591	1
GO:0046580	negative regulation of Ras protein signal transduction	BP	41	8	0.210383	1
GO:0048469	cell maturation	BP	141	16	0.773769	1
GO:0048813	dendrite morphogenesis	BP	88	10	0.923167	1
GO:0050767	regulation of neurogenesis	BP	516	87	0.184066	1
GO:0050769	positive regulation of neurogenesis	BP	293	46	0.414199	1
GO:0050890	cognition	BP	220	38	0.115392	1
GO:0051017	actin filament bundle assembly	BP	99	16	0.46056	1
GO:0051058	negative regulation of small GTPase mediated signal transduction	BP	42	8	0.230478	1
GO:0051098	regulation of binding	BP	233	37	0.129127	1
GO:0051099	positive regulation of binding	BP	100	15	0.3707	1
GO:0051130	positive regulation of cellular component organization	BP	839	110	0.558498	1
GO:0051345	positive regulation of hydrolase activity	BP	779	125	0.00919881	1
GO:0051960	regulation of nervous system development	BP	578	101	0.0839237	1
GO:0051962	positive regulation of nervous system development	BP	323	53	0.301984	1
GO:0060193	positive regulation of lipase activity	BP	92	15	0.242479	1
GO:0060284	regulation of cell development	BP	658	107	0.159775	1
GO:0061572	actin filament bundle organization	BP	99	16	0.46056	1
GO:0070727	cellular macromolecule localization	BP	1343	165	0.531249	1
GO:0097061	dendritic spine organization	BP	33	7	0.354394	1
GO:0097062	dendritic spine maintenance	BP	8	2	0.31941	1
GO:0005975	carbohydrate metabolic process	BP	829	87	0.885581	1
GO:0006486	protein glycosylation	BP	285	33	0.453387	1
GO:0009100	glycoprotein metabolic process	BP	400	54	0.186008	1
GO:0009101	glycoprotein biosynthetic process	BP	350	47	0.161411	1
GO:0043413	macromolecule glycosylation	BP	285	33	0.453387	1
GO:0044723	single-organism carbohydrate metabolic process	BP	654	76	0.575172	1
GO:0070085	glycosylation	BP	294	33	0.527824	1
GO:0002274	myeloid leukocyte activation	BP	143	14	0.786498	1
GO:0002275	myeloid cell activation involved in immune response	BP	58	8	0.361142	1
GO:0002283	neutrophil activation involved in immune response	BP	10	4	0.0233966	1
GO:0002443	leukocyte mediated immunity	BP	252	29	0.319449	1
GO:0002444	myeloid leukocyte mediated immunity	BP	67	10	0.201849	1
GO:0002446	neutrophil mediated immunity	BP	24	5	0.105965	1
GO:0002694	regulation of leukocyte activation	BP	372	58	0.014956	1
GO:0002695	negative regulation of leukocyte activation	BP	119	14	0.454457	1
GO:0002703	regulation of leukocyte mediated immunity	BP	127	16	0.274292	1
GO:0002704	negative regulation of leukocyte mediated immunity	BP	34	4	0.549928	1
GO:0002886	regulation of myeloid leukocyte mediated immunity	BP	29	5	0.240622	1
GO:0002887	negative regulation of myeloid leukocyte mediated immunity	BP	7	2	0.210784	1
GO:0007423	sensory organ development	BP	486	83	0.0493579	1
GO:0009790	embryo development	BP	952	140	0.427851	1
GO:0009887	organ morphogenesis	BP	872	135	0.18514	1
GO:0017157	regulation of exocytosis	BP	138	28	0.00712795	1
GO:0030336	negative regulation of cell migration	BP	174	19	0.863857	1
GO:0032102	negative regulation of response to external stimulus	BP	222	24	0.751551	1
GO:0036230	granulocyte activation	BP	26	5	0.12622	1
GO:0038179	neurotrophin signaling pathway	BP	272	50	0.0319208	1
GO:0040013	negative regulation of locomotion	BP	212	23	0.904154	1
GO:0042119	neutrophil activation	BP	21	4	0.19914	1
GO:0042471	ear morphogenesis	BP	118	15	0.844013	1
GO:0042472	inner ear morphogenesis	BP	99	15	0.607171	1
GO:0043299	leukocyte degranulation	BP	53	8	0.252308	1
GO:0043300	regulation of leukocyte degranulation	BP	30	5	0.266271	1
GO:0043301	negative regulation of leukocyte degranulation	BP	7	2	0.210784	1
GO:0043312	neutrophil degranulation	BP	8	4	0.0136911	1
GO:0043313	regulation of neutrophil degranulation	BP	3	2	0.0704225	1
GO:0043314	negative regulation of neutrophil degranulation	BP	2	1	0.363519	1
GO:0043583	ear development	BP	200	34	0.283459	1
GO:0045055	regulated secretory pathway	BP	71	9	0.467657	1
GO:0045807	positive regulation of endocytosis	BP	90	13	0.34391	1
GO:0045920	negative regulation of exocytosis	BP	21	5	0.0683152	1
GO:0048011	neurotrophin TRK receptor signaling pathway	BP	268	49	0.035127	1
GO:0048562	embryonic organ morphogenesis	BP	282	44	0.551423	1
GO:0048568	embryonic organ development	BP	411	64	0.40606	1
GO:0048598	embryonic morphogenesis	BP	564	86	0.45092	1
GO:0048839	inner ear development	BP	176	33	0.123473	1
GO:0050728	negative regulation of inflammatory response	BP	87	9	0.636793	1
GO:0050764	regulation of phagocytosis	BP	54	6	0.647961	1
GO:0050766	positive regulation of phagocytosis	BP	37	5	0.474173	1
GO:0050865	regulation of cell activation	BP	403	63	0.0165197	1
GO:0050866	negative regulation of cell activation	BP	134	17	0.416756	1
GO:0051048	negative regulation of secretion	BP	153	26	0.0187295	1
GO:0051051	negative regulation of transport	BP	384	51	0.234385	1
GO:0051271	negative regulation of cellular component movement	BP	192	21	0.897661	1
GO:0070848	response to growth factor	BP	659	113	0.00954997	1
GO:0071363	cellular response to growth factor stimulus	BP	643	111	0.00929199	1
GO:0090596	sensory organ morphogenesis	BP	247	34	0.720729	1
GO:1902563	regulation of neutrophil activation	BP	4	2	0.0974175	1
GO:1902564	negative regulation of neutrophil activation	BP	3	1	0.409247	1
GO:1903035	negative regulation of response to wounding	BP	139	16	0.495377	1
GO:1903305	regulation of regulated secretory pathway	BP	35	5	0.389255	1
GO:1903306	negative regulation of regulated secretory pathway	BP	7	2	0.210784	1
GO:1903531	negative regulation of secretion by cell	BP	137	26	0.00518471	1
GO:2000146	negative regulation of cell motility	BP	180	19	0.895551	1
GO:0000038	very long-chain fatty acid metabolic process	BP	27	1	0.917524	1
GO:0001676	long-chain fatty acid metabolic process	BP	92	3	0.998254	1
GO:0006631	fatty acid metabolic process	BP	330	28	0.946865	1
GO:0006635	fatty acid beta-oxidation	BP	57	9	0.247571	1
GO:0008206	bile acid metabolic process	BP	44	3	0.767377	1
GO:0009062	fatty acid catabolic process	BP	75	12	0.148172	1
GO:0019395	fatty acid oxidation	BP	81	11	0.328801	1
GO:0030258	lipid modification	BP	160	17	0.689599	1
GO:0033540	fatty acid beta-oxidation using acyl-CoA oxidase	BP	10	1	0.688643	1
GO:0033559	unsaturated fatty acid metabolic process	BP	108	8	0.836515	1
GO:0034440	lipid oxidation	BP	83	11	0.352723	1
GO:0036109	alpha-linolenic acid metabolic process	BP	10	0	1	1
GO:0006084	acetyl-CoA metabolic process	BP	27	2	0.774676	1
GO:0006091	generation of precursor metabolites and energy	BP	406	43	0.775973	1
GO:0006112	energy reserve metabolic process	BP	168	23	0.502929	1
GO:0006461	protein complex assembly	BP	1109	136	0.388308	1
GO:0006633	fatty acid biosynthetic process	BP	134	13	0.702354	1
GO:0006637	acyl-CoA metabolic process	BP	67	6	0.696232	1
GO:0006732	coenzyme metabolic process	BP	205	15	0.955909	1
GO:0006766	vitamin metabolic process	BP	131	14	0.602194	1
GO:0006767	water-soluble vitamin metabolic process	BP	89	8	0.804051	1
GO:0006768	biotin metabolic process	BP	10	1	0.853132	1
GO:0006790	sulfur compound metabolic process	BP	321	38	0.485901	1
GO:0006839	mitochondrial transport	BP	237	21	0.932169	1
GO:0006853	carnitine shuttle	BP	9	3	0.143783	1
GO:0008610	lipid biosynthetic process	BP	562	57	0.879458	1
GO:0009108	coenzyme biosynthetic process	BP	105	6	0.981492	1
GO:0009116	nucleoside metabolic process	BP	251	18	0.973153	1
GO:0009119	ribonucleoside metabolic process	BP	230	17	0.956337	1
GO:0009163	nucleoside biosynthetic process	BP	110	10	0.805226	1
GO:0015696	ammonium transport	BP	84	12	0.273308	1
GO:0015697	quaternary ammonium group transport	BP	18	4	0.18568	1
GO:0015698	inorganic anion transport	BP	202	28	0.276938	1
GO:0015718	monocarboxylic acid transport	BP	130	18	0.150573	1
GO:0015838	amino-acid betaine transport	BP	13	4	0.0763383	1
GO:0015849	organic acid transport	BP	262	36	0.171469	1
GO:0015879	carnitine transport	BP	13	4	0.0763383	1
GO:0015908	fatty acid transport	BP	71	9	0.354382	1
GO:0015909	long-chain fatty acid transport	BP	49	7	0.296825	1
GO:0015936	coenzyme A metabolic process	BP	18	5	0.0878486	1
GO:0015937	coenzyme A biosynthetic process	BP	11	3	0.267863	1
GO:0015980	energy derivation by oxidation of organic compounds	BP	326	33	0.844507	1
GO:0016053	organic acid biosynthetic process	BP	278	25	0.875096	1
GO:0019432	triglyceride biosynthetic process	BP	56	5	0.882283	1
GO:0033865	nucleoside bisphosphate metabolic process	BP	36	7	0.0988459	1
GO:0033866	nucleoside bisphosphate biosynthetic process	BP	17	4	0.229219	1
GO:0033875	ribonucleoside bisphosphate metabolic process	BP	36	7	0.0988459	1
GO:0034030	ribonucleoside bisphosphate biosynthetic process	BP	17	4	0.229219	1
GO:0034032	purine nucleoside bisphosphate metabolic process	BP	36	7	0.0988459	1
GO:0034033	purine nucleoside bisphosphate biosynthetic process	BP	17	4	0.229219	1
GO:0035336	long-chain fatty-acyl-CoA metabolic process	BP	22	3	0.593041	1
GO:0035337	fatty-acyl-CoA metabolic process	BP	28	4	0.480945	1
GO:0035338	long-chain fatty-acyl-CoA biosynthetic process	BP	16	1	0.920485	1
GO:0035383	thioester metabolic process	BP	67	6	0.696232	1
GO:0035384	thioester biosynthetic process	BP	32	1	0.981569	1
GO:0042278	purine nucleoside metabolic process	BP	210	16	0.951697	1
GO:0042451	purine nucleoside biosynthetic process	BP	88	8	0.809779	1
GO:0042455	ribonucleoside biosynthetic process	BP	101	10	0.723608	1
GO:0044236	multicellular organismal metabolic process	BP	130	18	0.390059	1
GO:0044259	multicellular organismal macromolecule metabolic process	BP	117	17	0.355786	1
GO:0044268	multicellular organismal protein metabolic process	BP	4	2	0.0868462	1
GO:0044272	sulfur compound biosynthetic process	BP	170	21	0.402823	1
GO:0044283	small molecule biosynthetic process	BP	425	38	0.934354	1
GO:0045017	glycerolipid biosynthetic process	BP	221	24	0.801677	1
GO:0046128	purine ribonucleoside metabolic process	BP	207	15	0.963354	1
GO:0046129	purine ribonucleoside biosynthetic process	BP	88	8	0.809779	1
GO:0046394	carboxylic acid biosynthetic process	BP	278	25	0.875096	1
GO:0046460	neutral lipid biosynthetic process	BP	58	5	0.90714	1
GO:0046463	acylglycerol biosynthetic process	BP	58	5	0.90714	1
GO:0046942	carboxylic acid transport	BP	260	36	0.164758	1
GO:0046949	fatty-acyl-CoA biosynthetic process	BP	18	1	0.938484	1
GO:0051186	cofactor metabolic process	BP	263	20	0.959022	1
GO:0051188	cofactor biosynthetic process	BP	133	10	0.927234	1
GO:0051259	protein oligomerization	BP	415	53	0.277834	1
GO:0051260	protein homooligomerization	BP	243	31	0.341098	1
GO:0051262	protein tetramerization	BP	114	9	0.895788	1
GO:0051289	protein homotetramerization	BP	56	5	0.774007	1
GO:0070271	protein complex biogenesis	BP	1111	136	0.394717	1
GO:0071616	acyl-CoA biosynthetic process	BP	32	1	0.981569	1
GO:0072330	monocarboxylic acid biosynthetic process	BP	192	20	0.631692	1
GO:0072488	ammonium transmembrane transport	BP	23	4	0.294516	1
GO:0098661	inorganic anion transmembrane transport	BP	118	17	0.337076	1
GO:1901657	glycosyl compound metabolic process	BP	268	18	0.985861	1
GO:1901659	glycosyl compound biosynthetic process	BP	111	10	0.811579	1
GO:1902001	fatty acid transmembrane transport	BP	16	4	0.223998	1
GO:1902603	carnitine transmembrane transport	BP	12	4	0.0665966	1
GO:1903825	organic acid transmembrane transport	BP	85	16	0.0868509	1
GO:1990542	mitochondrial transmembrane transport	BP	44	5	0.51413	1
GO:2001293	malonyl-CoA metabolic process	BP	3	1	0.406574	1
GO:2001295	malonyl-CoA biosynthetic process	BP	2	1	0.355985	1
GO:0007507	heart development	BP	433	65	0.376053	1
GO:0010565	regulation of cellular ketone metabolic process	BP	177	16	0.925976	1
GO:0010884	positive regulation of lipid storage	BP	20	1	0.931615	1
GO:0019217	regulation of fatty acid metabolic process	BP	75	6	0.931349	1
GO:0035265	organ growth	BP	126	16	0.803816	1
GO:0040008	regulation of growth	BP	541	74	0.341668	1
GO:0042180	cellular ketone metabolic process	BP	238	21	0.915233	1
GO:0045833	negative regulation of lipid metabolic process	BP	71	7	0.86865	1
GO:0045922	negative regulation of fatty acid metabolic process	BP	24	2	0.908754	1
GO:0045927	positive regulation of growth	BP	181	25	0.480851	1
GO:0046320	regulation of fatty acid oxidation	BP	25	4	0.4735	1
GO:0046322	negative regulation of fatty acid oxidation	BP	7	1	0.669584	1
GO:0046620	regulation of organ growth	BP	71	9	0.767333	1
GO:0046622	positive regulation of organ growth	BP	34	4	0.831346	1
GO:0048638	regulation of developmental growth	BP	226	34	0.436129	1
GO:0048639	positive regulation of developmental growth	BP	113	16	0.637884	1
GO:0060419	heart growth	BP	58	7	0.833871	1
GO:0060420	regulation of heart growth	BP	40	6	0.617635	1
GO:0060421	positive regulation of heart growth	BP	25	3	0.848681	1
GO:0001659	temperature homeostasis	BP	33	5	0.378365	1
GO:0006577	amino-acid betaine metabolic process	BP	15	3	0.201288	1
GO:0006579	amino-acid betaine catabolic process	BP	3	1	0.208603	1
GO:0009437	carnitine metabolic process	BP	11	2	0.360768	1
GO:0009890	negative regulation of biosynthetic process	BP	1220	183	0.0394445	1
GO:0019218	regulation of steroid metabolic process	BP	76	10	0.49112	1
GO:0019254	carnitine metabolic process, CoA-linked	BP	3	0	1	1
GO:0031327	negative regulation of cellular biosynthetic process	BP	1203	183	0.0255645	1
GO:0033539	fatty acid beta-oxidation using acyl-CoA dehydrogenase	BP	6	1	0.545543	1
GO:0042304	regulation of fatty acid biosynthetic process	BP	29	3	0.62031	1
GO:0042413	carnitine catabolic process	BP	1	0	1	1
GO:0042758	long-chain fatty acid catabolic process	BP	6	0	1	1
GO:0044270	cellular nitrogen compound catabolic process	BP	422	28	0.998737	1
GO:0045717	negative regulation of fatty acid biosynthetic process	BP	10	1	0.67581	1
GO:0046890	regulation of lipid biosynthetic process	BP	115	14	0.661252	1
GO:0051055	negative regulation of lipid biosynthetic process	BP	40	4	0.761058	1
GO:0090181	regulation of cholesterol metabolic process	BP	20	4	0.286848	1
GO:0097164	ammonium ion metabolic process	BP	161	18	0.584592	1
GO:1901616	organic hydroxy compound catabolic process	BP	64	6	0.688739	1
GO:0006578	amino-acid betaine biosynthetic process	BP	6	1	0.382123	1
GO:0045329	carnitine biosynthetic process	BP	4	1	0.266179	1
GO:0051791	medium-chain fatty acid metabolic process	BP	4	2	0.0894388	1
GO:0051793	medium-chain fatty acid catabolic process	BP	1	0	1	1
GO:1901617	organic hydroxy compound biosynthetic process	BP	205	17	0.940872	1
GO:0019605	butyrate metabolic process	BP	2	0	1	1
GO:0019626	short-chain fatty acid catabolic process	BP	6	1	0.576942	1
GO:0046359	butyrate catabolic process	BP	1	0	1	1
GO:0046459	short-chain fatty acid metabolic process	BP	14	1	0.763577	1
GO:0009081	branched-chain amino acid metabolic process	BP	22	1	0.895146	1
GO:0009083	branched-chain amino acid catabolic process	BP	18	1	0.840722	1
GO:0006987	activation of signaling protein activity involved in unfolded protein response	BP	67	8	0.421629	1
GO:0030855	epithelial cell differentiation	BP	548	86	0.0313033	1
GO:0032069	regulation of nuclease activity	BP	78	9	0.496774	1
GO:0032075	positive regulation of nuclease activity	BP	71	9	0.392768	1
GO:0033674	positive regulation of kinase activity	BP	495	67	0.308692	1
GO:0045860	positive regulation of protein kinase activity	BP	470	63	0.32511	1
GO:0051347	positive regulation of transferase activity	BP	589	76	0.380799	1
GO:0001655	urogenital system development	BP	304	46	0.395731	1
GO:0001656	metanephros development	BP	92	18	0.156664	1
GO:0001822	kidney development	BP	251	39	0.340971	1
GO:0001889	liver development	BP	108	12	0.823025	1
GO:0035295	tube development	BP	578	84	0.585514	1
GO:0046950	cellular ketone body metabolic process	BP	8	0	1	1
GO:0046951	ketone body biosynthetic process	BP	6	0	1	1
GO:0046952	ketone body catabolic process	BP	4	0	1	1
GO:0060612	adipose tissue development	BP	27	7	0.103557	1
GO:0061008	hepaticobiliary system development	BP	110	12	0.836288	1
GO:0061326	renal tubule development	BP	92	15	0.470777	1
GO:0061448	connective tissue development	BP	220	39	0.193025	1
GO:0072001	renal system development	BP	266	42	0.326853	1
GO:0072006	nephron development	BP	128	24	0.182631	1
GO:0072009	nephron epithelium development	BP	106	18	0.351743	1
GO:0072014	proximal tubule development	BP	6	1	0.579558	1
GO:0072019	proximal convoluted tubule development	BP	2	0	1	1
GO:0072073	kidney epithelium development	BP	137	21	0.563306	1
GO:0072080	nephron tubule development	BP	90	14	0.547688	1
GO:0072170	metanephric tubule development	BP	25	2	0.880922	1
GO:0072207	metanephric epithelium development	BP	30	2	0.935911	1
GO:0072229	metanephric proximal convoluted tubule development	BP	2	0	1	1
GO:0072234	metanephric nephron tubule development	BP	22	2	0.840992	1
GO:0072237	metanephric proximal tubule development	BP	3	0	1	1
GO:0072243	metanephric nephron epithelium development	BP	26	2	0.891476	1
GO:1902224	ketone body metabolic process	BP	9	0	1	1
GO:0001976	neurological system process involved in regulation of systemic arterial blood pressure	BP	14	5	0.0436348	1
GO:0003018	vascular process in circulatory system	BP	147	17	0.575381	1
GO:0003025	regulation of systemic arterial blood pressure by baroreceptor feedback	BP	6	2	0.298267	1
GO:0003026	regulation of systemic arterial blood pressure by aortic arch baroreceptor feedback	BP	1	1	0.253286	1
GO:0003073	regulation of systemic arterial blood pressure	BP	76	12	0.188833	1
GO:0007416	synapse assembly	BP	82	16	0.241344	1
GO:0007422	peripheral nervous system development	BP	74	13	0.366503	1
GO:0007605	sensory perception of sound	BP	135	26	0.0682944	1
GO:0007606	sensory perception of chemical stimulus	BP	459	23	0.826597	1
GO:0009268	response to pH	BP	31	7	0.0735958	1
GO:0009612	response to mechanical stimulus	BP	177	26	0.331573	1
GO:0010447	response to acidic pH	BP	13	2	0.496907	1
GO:0019229	regulation of vasoconstriction	BP	52	9	0.17469	1
GO:0022898	regulation of transmembrane transporter activity	BP	155	25	0.263006	1
GO:0030193	regulation of blood coagulation	BP	80	14	0.119546	1
GO:0032409	regulation of transporter activity	BP	167	26	0.290404	1
GO:0032411	positive regulation of transporter activity	BP	57	7	0.652011	1
GO:0032412	regulation of ion transmembrane transporter activity	BP	151	24	0.283674	1
GO:0032414	positive regulation of ion transmembrane transporter activity	BP	50	6	0.687957	1
GO:0034762	regulation of transmembrane transport	BP	344	56	0.10486	1
GO:0034764	positive regulation of transmembrane transport	BP	81	11	0.488557	1
GO:0034765	regulation of ion transmembrane transport	BP	328	54	0.107251	1
GO:0034767	positive regulation of ion transmembrane transport	BP	75	10	0.549257	1
GO:0035150	regulation of tube size	BP	130	16	0.442012	1
GO:0035418	protein localization to synapse	BP	16	4	0.315331	1
GO:0042310	vasoconstriction	BP	71	11	0.215622	1
GO:0044057	regulation of system process	BP	389	58	0.134636	1
GO:0044087	regulation of cellular component biogenesis	BP	540	78	0.255903	1
GO:0044089	positive regulation of cellular component biogenesis	BP	281	44	0.126087	1
GO:0050803	regulation of synapse structure or activity	BP	60	11	0.431018	1
GO:0050807	regulation of synapse organization	BP	57	10	0.506174	1
GO:0050808	synapse organization	BP	155	29	0.176437	1
GO:0050818	regulation of coagulation	BP	85	14	0.148259	1
GO:0050880	regulation of blood vessel size	BP	129	16	0.433435	1
GO:0050906	detection of stimulus involved in sensory perception	BP	436	26	0.49744	1
GO:0050909	sensory perception of taste	BP	63	10	0.0280216	1
GO:0050915	sensory perception of sour taste	BP	5	2	0.114704	1
GO:0050954	sensory perception of mechanical stimulus	BP	151	31	0.0254491	1
GO:0050974	detection of mechanical stimulus involved in sensory perception	BP	27	8	0.036859	1
GO:0050982	detection of mechanical stimulus	BP	39	9	0.105042	1
GO:0051963	regulation of synapse assembly	BP	35	6	0.631216	1
GO:0051965	positive regulation of synapse assembly	BP	21	5	0.358395	1
GO:0061041	regulation of wound healing	BP	112	17	0.215985	1
GO:0071214	cellular response to abiotic stimulus	BP	236	39	0.0315775	1
GO:0071467	cellular response to pH	BP	16	5	0.0491891	1
GO:0071468	cellular response to acidic pH	BP	7	1	0.656055	1
GO:0090066	regulation of anatomical structure size	BP	371	54	0.215692	1
GO:1900046	regulation of hemostasis	BP	80	14	0.119546	1
GO:1903522	regulation of blood circulation	BP	214	28	0.547584	1
GO:2001257	regulation of cation channel activity	BP	72	12	0.337738	1
GO:2001259	positive regulation of cation channel activity	BP	32	3	0.808602	1
GO:0070206	protein trimerization	BP	35	7	0.113416	1
GO:0070207	protein homotrimerization	BP	17	5	0.0262035	1
GO:0001503	ossification	BP	346	45	0.702476	1
GO:0001507	acetylcholine catabolic process in synaptic cleft	BP	2	0	1	1
GO:0001649	osteoblast differentiation	BP	193	29	0.444068	1
GO:0001654	eye development	BP	317	53	0.108588	1
GO:0001881	receptor recycling	BP	26	3	0.633838	1
GO:0001919	regulation of receptor recycling	BP	18	2	0.658945	1
GO:0002076	osteoblast development	BP	19	5	0.249076	1
GO:0006260	DNA replication	BP	283	24	0.964176	1
GO:0006581	acetylcholine catabolic process	BP	2	0	1	1
GO:0006644	phospholipid metabolic process	BP	327	40	0.495097	1
GO:0006650	glycerophospholipid metabolic process	BP	235	25	0.747977	1
GO:0006656	phosphatidylcholine biosynthetic process	BP	26	4	0.476425	1
GO:0006898	receptor-mediated endocytosis	BP	236	30	0.406252	1
GO:0007271	synaptic transmission, cholinergic	BP	29	4	0.490316	1
GO:0007517	muscle organ development	BP	324	61	0.0132086	1
GO:0008291	acetylcholine metabolic process	BP	4	1	0.505596	1
GO:0008654	phospholipid biosynthetic process	BP	214	23	0.758064	1
GO:0031623	receptor internalization	BP	68	11	0.279129	1
GO:0032222	regulation of synaptic transmission, cholinergic	BP	11	2	0.541648	1
GO:0032223	negative regulation of synaptic transmission, cholinergic	BP	2	1	0.311181	1
GO:0032800	receptor biosynthetic process	BP	22	0	1	1
GO:0042136	neurotransmitter biosynthetic process	BP	16	1	0.953404	1
GO:0042439	ethanolamine-containing compound metabolic process	BP	85	8	0.729393	1
GO:0042982	amyloid precursor protein metabolic process	BP	30	2	0.893612	1
GO:0043010	camera-type eye development	BP	277	50	0.0425958	1
GO:0043112	receptor metabolic process	BP	127	16	0.594044	1
GO:0045212	neurotransmitter receptor biosynthetic process	BP	1	0	1	1
GO:0045213	neurotransmitter receptor metabolic process	BP	4	1	0.594198	1
GO:0046165	alcohol biosynthetic process	BP	137	12	0.873761	1
GO:0046470	phosphatidylcholine metabolic process	BP	65	5	0.859633	1
GO:0046474	glycerophospholipid biosynthetic process	BP	183	22	0.562503	1
GO:0050804	regulation of synaptic transmission	BP	240	43	0.116563	1
GO:0050805	negative regulation of synaptic transmission	BP	47	8	0.345258	1
GO:0060041	retina development in camera-type eye	BP	130	23	0.164151	1
GO:1900619	acetate ester metabolic process	BP	4	1	0.505596	1
GO:0006101	citrate metabolic process	BP	31	3	0.635499	1
GO:0044262	cellular carbohydrate metabolic process	BP	271	33	0.550674	1
GO:0072350	tricarboxylic acid metabolic process	BP	35	3	0.695755	1
GO:0006099	tricarboxylic acid cycle	BP	27	3	0.530627	1
GO:0006879	cellular iron ion homeostasis	BP	61	7	0.507044	1
GO:0009060	aerobic respiration	BP	45	6	0.312797	1
GO:0009791	post-embryonic development	BP	95	16	0.240901	1
GO:0010040	response to iron(II) ion	BP	4	0	1	1
GO:0045333	cellular respiration	BP	155	9	0.974708	1
GO:0046916	cellular transition metal ion homeostasis	BP	90	10	0.512275	1
GO:0050892	intestinal absorption	BP	24	3	0.383017	1
GO:0055072	iron ion homeostasis	BP	87	11	0.408001	1
GO:0055076	transition metal ion homeostasis	BP	121	14	0.51119	1
GO:0002077	acrosome matrix dispersal	BP	1	1	0.057197	1
GO:0007190	activation of adenylate cyclase activity	BP	33	8	0.0494299	1
GO:0007338	single fertilization	BP	110	8	0.869316	1
GO:0007339	binding of sperm to zona pellucida	BP	37	3	0.646626	1
GO:0007340	acrosome reaction	BP	24	3	0.500703	1
GO:0008037	cell recognition	BP	116	12	0.756294	1
GO:0009057	macromolecule catabolic process	BP	1032	86	0.999857	1
GO:0009566	fertilization	BP	146	14	0.628427	1
GO:0009988	cell-cell recognition	BP	61	6	0.416517	1
GO:0017156	calcium ion-dependent exocytosis	BP	67	11	0.322606	1
GO:0030163	protein catabolic process	BP	657	61	0.990384	1
GO:0031279	regulation of cyclase activity	BP	88	18	0.0249317	1
GO:0031281	positive regulation of cyclase activity	BP	61	11	0.108665	1
GO:0032504	multicellular organism reproduction	BP	676	76	0.556345	1
GO:0035036	sperm-egg recognition	BP	49	3	0.795627	1
GO:0044257	cellular protein catabolic process	BP	541	50	0.977699	1
GO:0044265	cellular macromolecule catabolic process	BP	837	70	0.998708	1
GO:0044702	single organism reproductive process	BP	961	116	0.403961	1
GO:0045761	regulation of adenylate cyclase activity	BP	74	17	0.0124292	1
GO:0045762	positive regulation of adenylate cyclase activity	BP	48	10	0.0626946	1
GO:0051339	regulation of lyase activity	BP	89	19	0.0125422	1
GO:0051349	positive regulation of lyase activity	BP	61	12	0.0528206	1
GO:0051603	proteolysis involved in cellular protein catabolic process	BP	520	46	0.987705	1
GO:0006102	isocitrate metabolic process	BP	4	0	1	1
GO:0006690	icosanoid metabolic process	BP	98	8	0.719239	1
GO:0006692	prostanoid metabolic process	BP	32	2	0.75825	1
GO:0006693	prostaglandin metabolic process	BP	32	2	0.75825	1
GO:0007031	peroxisome organization	BP	34	3	0.695999	1
GO:0007276	gamete generation	BP	523	61	0.391641	1
GO:0007283	spermatogenesis	BP	415	48	0.343846	1
GO:0016559	peroxisome fission	BP	10	1	0.570985	1
GO:0048232	male gamete generation	BP	416	48	0.349627	1
GO:0048609	multicellular organismal reproductive process	BP	650	75	0.492896	1
GO:1901568	fatty acid derivative metabolic process	BP	98	8	0.719239	1
GO:2000188	regulation of cholesterol homeostasis	BP	11	0	1	1
GO:2000189	positive regulation of cholesterol homeostasis	BP	5	0	1	1
GO:0006470	protein dephosphorylation	BP	171	21	0.612881	1
GO:0016311	dephosphorylation	BP	379	38	0.926464	1
GO:0035335	peptidyl-tyrosine dephosphorylation	BP	94	16	0.177858	1
GO:0001501	skeletal system development	BP	472	75	0.227111	1
GO:0001818	negative regulation of cytokine production	BP	182	26	0.10537	1
GO:0006771	riboflavin metabolic process	BP	5	0	1	1
GO:0006801	superoxide metabolic process	BP	45	7	0.255947	1
GO:0006809	nitric oxide biosynthetic process	BP	57	8	0.481712	1
GO:0032615	interleukin-12 production	BP	46	7	0.181331	1
GO:0032640	tumor necrosis factor production	BP	81	18	0.00557977	1
GO:0032651	regulation of interleukin-1 beta production	BP	38	6	0.216242	1
GO:0032652	regulation of interleukin-1 production	BP	42	6	0.287999	1
GO:0032655	regulation of interleukin-12 production	BP	45	7	0.168332	1
GO:0032680	regulation of tumor necrosis factor production	BP	80	18	0.00507035	1
GO:0032691	negative regulation of interleukin-1 beta production	BP	9	1	0.615135	1
GO:0032692	negative regulation of interleukin-1 production	BP	10	1	0.644587	1
GO:0032695	negative regulation of interleukin-12 production	BP	15	2	0.453817	1
GO:0032720	negative regulation of tumor necrosis factor production	BP	34	7	0.116058	1
GO:0032928	regulation of superoxide anion generation	BP	11	1	0.706557	1
GO:0032929	negative regulation of superoxide anion generation	BP	2	0	1	1
GO:0042554	superoxide anion generation	BP	22	2	0.690961	1
GO:0042726	flavin-containing compound metabolic process	BP	5	0	1	1
GO:0042742	defense response to bacterium	BP	193	20	0.167235	1
GO:0045019	negative regulation of nitric oxide biosynthetic process	BP	10	2	0.359832	1
GO:0045428	regulation of nitric oxide biosynthetic process	BP	46	8	0.250213	1
GO:0045453	bone resorption	BP	49	6	0.516467	1
GO:0046209	nitric oxide metabolic process	BP	72	9	0.565064	1
GO:0046849	bone remodeling	BP	73	12	0.168453	1
GO:0048705	skeletal system morphogenesis	BP	211	33	0.491261	1
GO:0048771	tissue remodeling	BP	132	20	0.166364	1
GO:0050830	defense response to Gram-positive bacterium	BP	63	8	0.262178	1
GO:0051172	negative regulation of nitrogen compound metabolic process	BP	1161	173	0.0531696	1
GO:0051241	negative regulation of multicellular organismal process	BP	847	105	0.681002	1
GO:0060348	bone development	BP	170	28	0.345949	1
GO:0060349	bone morphogenesis	BP	90	13	0.705821	1
GO:0071706	tumor necrosis factor superfamily cytokine production	BP	86	18	0.00956781	1
GO:0072593	reactive oxygen species metabolic process	BP	210	21	0.864558	1
GO:0090322	regulation of superoxide metabolic process	BP	17	1	0.886597	1
GO:0098542	defense response to other organism	BP	380	41	0.181019	1
GO:1903409	reactive oxygen species biosynthetic process	BP	72	8	0.723915	1
GO:1903426	regulation of reactive oxygen species biosynthetic process	BP	53	8	0.378615	1
GO:1903427	negative regulation of reactive oxygen species biosynthetic process	BP	13	2	0.496595	1
GO:1903555	regulation of tumor necrosis factor superfamily cytokine production	BP	83	18	0.00743978	1
GO:1903556	negative regulation of tumor necrosis factor superfamily cytokine production	BP	36	8	0.0590222	1
GO:2000377	regulation of reactive oxygen species metabolic process	BP	123	12	0.87605	1
GO:2000378	negative regulation of reactive oxygen species metabolic process	BP	30	4	0.581533	1
GO:2001057	reactive nitrogen species metabolic process	BP	75	9	0.603025	1
GO:0001973	adenosine receptor signaling pathway	BP	12	1	0.755959	1
GO:0006144	purine nucleobase metabolic process	BP	37	1	0.982525	1
GO:0006772	thiamine metabolic process	BP	3	0	1	1
GO:0008277	regulation of G-protein coupled receptor protein signaling pathway	BP	140	19	0.458745	1
GO:0009112	nucleobase metabolic process	BP	66	3	0.977946	1
GO:0019233	sensory perception of pain	BP	88	15	0.142185	1
GO:0031644	regulation of neurological system process	BP	51	9	0.227189	1
GO:0035587	purinergic receptor signaling pathway	BP	26	2	0.756802	1
GO:0035588	G-protein coupled purinergic receptor signaling pathway	BP	19	1	0.88208	1
GO:0042723	thiamine-containing compound metabolic process	BP	5	1	0.443722	1
GO:0045745	positive regulation of G-protein coupled receptor protein signaling pathway	BP	19	0	1	1
GO:0046085	adenosine metabolic process	BP	15	1	0.78565	1
GO:0051930	regulation of sensory perception of pain	BP	26	5	0.22929	1
GO:0051931	regulation of sensory perception	BP	26	5	0.22929	1
GO:0060167	regulation of adenosine receptor signaling pathway	BP	3	0	1	1
GO:0060168	positive regulation of adenosine receptor signaling pathway	BP	2	0	1	1
GO:0072527	pyrimidine-containing compound metabolic process	BP	72	6	0.759296	1
GO:0003012	muscle system process	BP	328	48	0.20224	1
GO:0006936	muscle contraction	BP	280	38	0.387088	1
GO:0007519	skeletal muscle tissue development	BP	140	24	0.205613	1
GO:0010226	response to lithium ion	BP	26	4	0.441672	1
GO:0010927	cellular component assembly involved in morphogenesis	BP	225	21	0.909458	1
GO:0014706	striated muscle tissue development	BP	305	47	0.32082	1
GO:0014866	skeletal myofibril assembly	BP	7	1	0.723671	1
GO:0014888	striated muscle adaptation	BP	32	6	0.338261	1
GO:0014902	myotube differentiation	BP	90	15	0.300365	1
GO:0014904	myotube cell development	BP	29	6	0.2188	1
GO:0030048	actin filament-based movement	BP	73	11	0.459399	1
GO:0030049	muscle filament sliding	BP	38	6	0.240588	1
GO:0030239	myofibril assembly	BP	54	5	0.823933	1
GO:0030240	skeletal muscle thin filament assembly	BP	5	0	1	1
GO:0031032	actomyosin structure organization	BP	133	17	0.632832	1
GO:0033275	actin-myosin filament sliding	BP	38	6	0.240588	1
GO:0043500	muscle adaptation	BP	62	12	0.123952	1
GO:0043501	skeletal muscle adaptation	BP	15	3	0.337957	1
GO:0043503	skeletal muscle fiber adaptation	BP	2	0	1	1
GO:0048741	skeletal muscle fiber development	BP	27	5	0.320301	1
GO:0048747	muscle fiber development	BP	49	8	0.37175	1
GO:0051146	striated muscle cell differentiation	BP	224	31	0.572175	1
GO:0055001	muscle cell development	BP	139	18	0.657042	1
GO:0055002	striated muscle cell development	BP	126	16	0.656685	1
GO:0060537	muscle tissue development	BP	320	47	0.426889	1
GO:0060538	skeletal muscle organ development	BP	149	25	0.233589	1
GO:0070252	actin-mediated cell contraction	BP	58	8	0.485092	1
GO:0070925	organelle assembly	BP	423	41	0.887116	1
GO:0002064	epithelial cell development	BP	192	28	0.491224	1
GO:0006939	smooth muscle contraction	BP	90	15	0.195233	1
GO:0009615	response to virus	BP	271	35	0.172796	1
GO:0014829	vascular smooth muscle contraction	BP	17	3	0.315789	1
GO:0032835	glomerulus development	BP	53	14	0.0424704	1
GO:0035850	epithelial cell differentiation involved in kidney development	BP	34	9	0.092336	1
GO:0061005	cell differentiation involved in kidney development	BP	44	10	0.194939	1
GO:0061437	renal system vasculature development	BP	22	3	0.722642	1
GO:0061440	kidney vasculature development	BP	22	3	0.722642	1
GO:0072007	mesangial cell differentiation	BP	6	1	0.67871	1
GO:0072008	glomerular mesangial cell differentiation	BP	5	1	0.614169	1
GO:0072012	glomerulus vasculature development	BP	20	3	0.664793	1
GO:0072071	kidney interstitial fibroblast differentiation	BP	7	1	0.745199	1
GO:0072109	glomerular mesangium development	BP	11	2	0.561415	1
GO:0072141	renal interstitial fibroblast development	BP	6	1	0.7201	1
GO:0072143	mesangial cell development	BP	5	1	0.647065	1
GO:0072144	glomerular mesangial cell development	BP	4	1	0.576171	1
GO:0006325	chromatin organization	BP	649	70	0.940839	1
GO:0006338	chromatin remodeling	BP	149	17	0.610969	1
GO:0006458	'de novo' protein folding	BP	52	4	0.800957	1
GO:0016568	chromatin modification	BP	550	61	0.922739	1
GO:0021762	substantia nigra development	BP	42	3	0.895263	1
GO:0030901	midbrain development	BP	78	10	0.66722	1
GO:0034329	cell junction assembly	BP	208	26	0.827352	1
GO:0034330	cell junction organization	BP	233	30	0.763294	1
GO:0034332	adherens junction organization	BP	108	17	0.549995	1
GO:0043044	ATP-dependent chromatin remodeling	BP	67	7	0.594265	1
GO:0045216	cell-cell junction organization	BP	204	30	0.483475	1
GO:0048010	vascular endothelial growth factor receptor signaling pathway	BP	124	22	0.168204	1
GO:0048013	ephrin receptor signaling pathway	BP	90	11	0.837319	1
GO:0048857	neural nucleus development	BP	62	3	0.991178	1
GO:0051084	'de novo' posttranslational protein folding	BP	47	4	0.735196	1
GO:0051276	chromosome organization	BP	907	89	0.993066	1
GO:0070527	platelet aggregation	BP	48	10	0.116074	1
GO:0003007	heart morphogenesis	BP	209	25	0.900766	1
GO:0003015	heart process	BP	171	24	0.438158	1
GO:0006941	striated muscle contraction	BP	113	8	0.983802	1
GO:0035051	cardiocyte differentiation	BP	104	15	0.646391	1
GO:0048644	muscle organ morphogenesis	BP	71	12	0.270225	1
GO:0048729	tissue morphogenesis	BP	575	83	0.537257	1
GO:0048738	cardiac muscle tissue development	BP	166	23	0.612495	1
GO:0055003	cardiac myofibril assembly	BP	16	1	0.927407	1
GO:0055006	cardiac cell development	BP	56	5	0.923829	1
GO:0055007	cardiac muscle cell differentiation	BP	86	9	0.91229	1
GO:0055008	cardiac muscle tissue morphogenesis	BP	55	10	0.220173	1
GO:0055013	cardiac muscle cell development	BP	54	5	0.900657	1
GO:0060047	heart contraction	BP	169	23	0.501842	1
GO:0060048	cardiac muscle contraction	BP	79	8	0.852114	1
GO:0060415	muscle tissue morphogenesis	BP	65	12	0.19568	1
GO:0045214	sarcomere organization	BP	33	3	0.782993	1
GO:0002028	regulation of sodium ion transport	BP	65	6	0.888385	1
GO:0006818	hydrogen transport	BP	128	12	0.640845	1
GO:0006907	pinocytosis	BP	17	1	0.92746	1
GO:0007043	cell-cell junction assembly	BP	87	11	0.614494	1
GO:0010155	regulation of proton transport	BP	14	2	0.509024	1
GO:0010765	positive regulation of sodium ion transport	BP	29	3	0.831741	1
GO:0015992	proton transport	BP	126	12	0.616252	1
GO:0030522	intracellular receptor signaling pathway	BP	269	37	0.26837	1
GO:0032415	regulation of sodium:proton antiporter activity	BP	6	0	1	1
GO:0032417	positive regulation of sodium:proton antiporter activity	BP	4	0	1	1
GO:0035357	peroxisome proliferator activated receptor signaling pathway	BP	16	1	0.912704	1
GO:0043297	apical junction assembly	BP	58	6	0.737087	1
GO:0048384	retinoic acid receptor signaling pathway	BP	42	7	0.339979	1
GO:0048548	regulation of pinocytosis	BP	8	0	1	1
GO:0048549	positive regulation of pinocytosis	BP	4	0	1	1
GO:0070830	tight junction assembly	BP	50	5	0.737195	1
GO:1902305	regulation of sodium ion transmembrane transport	BP	44	3	0.936926	1
GO:1902307	positive regulation of sodium ion transmembrane transport	BP	13	0	1	1
GO:1902396	protein localization to tight junction	BP	1	0	1	1
GO:1902414	protein localization to cell junction	BP	6	1	0.620001	1
GO:2000649	regulation of sodium ion transmembrane transporter activity	BP	35	2	0.954974	1
GO:2000651	positive regulation of sodium ion transmembrane transporter activity	BP	9	0	1	1
GO:0003407	neural retina development	BP	45	5	0.777351	1
GO:0006310	DNA recombination	BP	228	16	0.983151	1
GO:0006475	internal protein amino acid acetylation	BP	136	10	0.985469	1
GO:0016569	covalent chromatin modification	BP	371	37	0.971473	1
GO:0016570	histone modification	BP	365	36	0.974647	1
GO:0016573	histone acetylation	BP	126	9	0.985475	1
GO:0018205	peptidyl-lysine modification	BP	266	20	0.998465	1
GO:0018393	internal peptidyl-lysine acetylation	BP	131	10	0.980929	1
GO:0018394	peptidyl-lysine acetylation	BP	135	10	0.98529	1
GO:0043967	histone H4 acetylation	BP	54	7	0.57242	1
GO:0043968	histone H2A acetylation	BP	12	0	1	1
GO:0007044	cell-substrate junction assembly	BP	76	6	0.989011	1
GO:0007045	cell-substrate adherens junction assembly	BP	59	6	0.944724	1
GO:0007160	cell-matrix adhesion	BP	178	26	0.480797	1
GO:0034333	adherens junction assembly	BP	69	8	0.917419	1
GO:0048041	focal adhesion assembly	BP	59	6	0.944724	1
GO:0051764	actin crosslink formation	BP	4	1	0.598936	1
GO:0006813	potassium ion transport	BP	190	27	0.398597	1
GO:0010469	regulation of receptor activity	BP	86	16	0.188695	1
GO:0032410	negative regulation of transporter activity	BP	47	7	0.365849	1
GO:0032413	negative regulation of ion transmembrane transporter activity	BP	39	6	0.352588	1
GO:0034394	protein localization to cell surface	BP	41	4	0.759076	1
GO:0034763	negative regulation of transmembrane transport	BP	61	9	0.361302	1
GO:0034766	negative regulation of ion transmembrane transport	BP	53	9	0.240815	1
GO:0043266	regulation of potassium ion transport	BP	62	10	0.42367	1
GO:0043267	negative regulation of potassium ion transport	BP	22	4	0.43273	1
GO:0043268	positive regulation of potassium ion transport	BP	26	4	0.457792	1
GO:0043271	negative regulation of ion transport	BP	97	14	0.356671	1
GO:0071804	cellular potassium ion transport	BP	153	24	0.249351	1
GO:0071805	potassium ion transmembrane transport	BP	153	24	0.249351	1
GO:1901016	regulation of potassium ion transmembrane transporter activity	BP	30	3	0.80647	1
GO:1901017	negative regulation of potassium ion transmembrane transporter activity	BP	10	1	0.800388	1
GO:1901018	positive regulation of potassium ion transmembrane transporter activity	BP	13	0	1	1
GO:1901379	regulation of potassium ion transmembrane transport	BP	45	7	0.558904	1
GO:1901380	negative regulation of potassium ion transmembrane transport	BP	13	2	0.629729	1
GO:1901381	positive regulation of potassium ion transmembrane transport	BP	19	2	0.763654	1
GO:1903827	regulation of cellular protein localization	BP	412	49	0.732293	1
GO:1903828	negative regulation of cellular protein localization	BP	104	12	0.720374	1
GO:2000008	regulation of protein localization to cell surface	BP	23	2	0.781913	1
GO:2000009	negative regulation of protein localization to cell surface	BP	8	1	0.704096	1
GO:2000273	positive regulation of receptor activity	BP	30	5	0.391742	1
GO:0000082	G1/S transition of mitotic cell cycle	BP	236	22	0.938259	1
GO:0001569	patterning of blood vessels	BP	39	5	0.718705	1
GO:0001701	in utero embryonic development	BP	346	47	0.527733	1
GO:0001702	gastrulation with mouth forming second	BP	29	4	0.673239	1
GO:0001704	formation of primary germ layer	BP	112	18	0.409324	1
GO:0001707	mesoderm formation	BP	64	10	0.508554	1
GO:0001755	neural crest cell migration	BP	34	5	0.684053	1
GO:0001763	morphogenesis of a branching structure	BP	208	35	0.257208	1
GO:0002009	morphogenesis of an epithelium	BP	451	63	0.72234	1
GO:0003002	regionalization	BP	337	57	0.198633	1
GO:0003006	developmental process involved in reproduction	BP	565	74	0.388561	1
GO:0003143	embryonic heart tube morphogenesis	BP	61	3	0.995324	1
GO:0003157	endocardium development	BP	11	0	1	1
GO:0003158	endothelium development	BP	89	10	0.823217	1
GO:0003170	heart valve development	BP	27	4	0.660285	1
GO:0003171	atrioventricular valve development	BP	18	3	0.556678	1
GO:0003174	mitral valve development	BP	7	1	0.722854	1
GO:0003179	heart valve morphogenesis	BP	25	3	0.774392	1
GO:0003181	atrioventricular valve morphogenesis	BP	15	3	0.433588	1
GO:0003183	mitral valve morphogenesis	BP	6	1	0.694695	1
GO:0003197	endocardial cushion development	BP	27	4	0.610692	1
GO:0003205	cardiac chamber development	BP	126	19	0.515447	1
GO:0003206	cardiac chamber morphogenesis	BP	106	14	0.756629	1
GO:0003209	cardiac atrium morphogenesis	BP	28	4	0.677098	1
GO:0003230	cardiac atrium development	BP	31	4	0.742399	1
GO:0003279	cardiac septum development	BP	68	12	0.398762	1
GO:0003283	atrial septum development	BP	17	2	0.767596	1
GO:0003284	septum primum development	BP	5	0	1	1
GO:0003289	atrial septum primum morphogenesis	BP	4	0	1	1
GO:0003348	cardiac endothelial cell differentiation	BP	6	0	1	1
GO:0007179	transforming growth factor beta receptor signaling pathway	BP	186	33	0.0806763	1
GO:0007281	germ cell development	BP	194	24	0.373523	1
GO:0007368	determination of left/right symmetry	BP	92	7	0.97276	1
GO:0007369	gastrulation	BP	166	23	0.619737	1
GO:0007389	pattern specification process	BP	429	72	0.136892	1
GO:0007498	mesoderm development	BP	111	14	0.7494	1
GO:0009792	embryo development ending in birth or egg hatching	BP	597	98	0.0958121	1
GO:0009799	specification of symmetry	BP	102	9	0.932668	1
GO:0009855	determination of bilateral symmetry	BP	101	8	0.963381	1
GO:0009953	dorsal/ventral pattern formation	BP	106	18	0.263433	1
GO:0010862	positive regulation of pathway-restricted SMAD protein phosphorylation	BP	45	8	0.147143	1
GO:0014031	mesenchymal cell development	BP	138	23	0.322033	1
GO:0014032	neural crest cell development	BP	51	7	0.727994	1
GO:0014033	neural crest cell differentiation	BP	59	8	0.722548	1
GO:0016202	regulation of striated muscle tissue development	BP	94	16	0.292136	1
GO:0018107	peptidyl-threonine phosphorylation	BP	69	10	0.568248	1
GO:0018210	peptidyl-threonine modification	BP	73	10	0.634789	1
GO:0022412	cellular process involved in reproduction in multicellular organism	BP	239	29	0.413262	1
GO:0030278	regulation of ossification	BP	167	27	0.272543	1
GO:0030282	bone mineralization	BP	92	13	0.477627	1
GO:0030500	regulation of bone mineralization	BP	61	7	0.699786	1
GO:0030501	positive regulation of bone mineralization	BP	32	6	0.327659	1
GO:0031214	biomineral tissue development	BP	119	16	0.505676	1
GO:0032870	cellular response to hormone stimulus	BP	542	65	0.712941	1
GO:0032924	activin receptor signaling pathway	BP	39	6	0.418597	1
GO:0032925	regulation of activin receptor signaling pathway	BP	23	2	0.817477	1
GO:0032926	negative regulation of activin receptor signaling pathway	BP	10	1	0.711249	1
GO:0035050	embryonic heart tube development	BP	75	4	0.99503	1
GO:0035239	tube morphogenesis	BP	355	54	0.574855	1
GO:0042693	muscle cell fate commitment	BP	17	1	0.930573	1
GO:0043009	chordate embryonic development	BP	592	97	0.101158	1
GO:0044770	cell cycle phase transition	BP	436	40	0.983693	1
GO:0044772	mitotic cell cycle phase transition	BP	417	39	0.975786	1
GO:0044843	cell cycle G1/S phase transition	BP	241	23	0.926029	1
GO:0045165	cell fate commitment	BP	249	48	0.0763786	1
GO:0045446	endothelial cell differentiation	BP	75	9	0.75179	1
GO:0045667	regulation of osteoblast differentiation	BP	105	18	0.285204	1
GO:0045669	positive regulation of osteoblast differentiation	BP	58	12	0.106755	1
GO:0045778	positive regulation of ossification	BP	81	16	0.108655	1
GO:0045893	positive regulation of transcription, DNA-templated	BP	1180	167	0.287648	1
GO:0045944	positive regulation of transcription from RNA polymerase II promoter	BP	889	127	0.311665	1
GO:0048262	determination of dorsal/ventral asymmetry	BP	9	1	0.57927	1
GO:0048263	determination of dorsal identity	BP	9	1	0.57927	1
GO:0048332	mesoderm morphogenesis	BP	68	10	0.602348	1
GO:0048634	regulation of muscle organ development	BP	96	17	0.223384	1
GO:0048641	regulation of skeletal muscle tissue development	BP	42	8	0.227361	1
GO:0048754	branching morphogenesis of an epithelial tube	BP	165	25	0.549202	1
GO:0048762	mesenchymal cell differentiation	BP	150	27	0.180587	1
GO:0048864	stem cell development	BP	266	38	0.554981	1
GO:0051145	smooth muscle cell differentiation	BP	46	11	0.0921452	1
GO:0051254	positive regulation of RNA metabolic process	BP	1246	173	0.361979	1
GO:0060037	pharyngeal system development	BP	17	3	0.516797	1
GO:0060389	pathway-restricted SMAD protein phosphorylation	BP	60	9	0.359072	1
GO:0060393	regulation of pathway-restricted SMAD protein phosphorylation	BP	57	9	0.277421	1
GO:0060411	cardiac septum morphogenesis	BP	50	8	0.61739	1
GO:0060413	atrial septum morphogenesis	BP	14	2	0.682354	1
GO:0060485	mesenchyme development	BP	195	30	0.453371	1
GO:0060562	epithelial tube morphogenesis	BP	317	44	0.786587	1
GO:0060839	endothelial cell fate commitment	BP	6	0	1	1
GO:0060911	cardiac cell fate commitment	BP	13	3	0.347037	1
GO:0060923	cardiac muscle cell fate commitment	BP	8	0	1	1
GO:0060956	endocardial cell differentiation	BP	6	0	1	1
GO:0060957	endocardial cell fate commitment	BP	1	0	1	1
GO:0061138	morphogenesis of a branching epithelium	BP	197	31	0.417097	1
GO:0061443	endocardial cushion cell differentiation	BP	2	0	1	1
GO:0061445	endocardial cushion cell fate commitment	BP	1	0	1	1
GO:0070167	regulation of biomineral tissue development	BP	66	9	0.477732	1
GO:0070169	positive regulation of biomineral tissue development	BP	34	7	0.214108	1
GO:0071383	cellular response to steroid hormone stimulus	BP	127	18	0.342878	1
GO:0071384	cellular response to corticosteroid stimulus	BP	41	8	0.0737294	1
GO:0071385	cellular response to glucocorticoid stimulus	BP	39	8	0.0558656	1
GO:0071559	response to transforming growth factor beta	BP	217	35	0.217579	1
GO:0071560	cellular response to transforming growth factor beta stimulus	BP	217	35	0.217579	1
GO:0072148	epithelial cell fate commitment	BP	16	0	1	1
GO:0090100	positive regulation of transmembrane receptor protein serine/threonine kinase signaling pathway	BP	91	13	0.458751	1
GO:0097191	extrinsic apoptotic signaling pathway	BP	218	35	0.0885878	1
GO:1901861	regulation of muscle tissue development	BP	95	16	0.301769	1
GO:1902680	positive regulation of RNA biosynthetic process	BP	1208	169	0.330905	1
GO:1903508	positive regulation of nucleic acid-templated transcription	BP	1180	167	0.287648	1
GO:2000015	regulation of determination of dorsal identity	BP	4	1	0.298887	1
GO:2000017	positive regulation of determination of dorsal identity	BP	3	0	1	1
GO:2001233	regulation of apoptotic signaling pathway	BP	356	56	0.0485865	1
GO:2001234	negative regulation of apoptotic signaling pathway	BP	190	30	0.0800061	1
GO:2001236	regulation of extrinsic apoptotic signaling pathway	BP	156	29	0.0330616	1
GO:2001237	negative regulation of extrinsic apoptotic signaling pathway	BP	93	17	0.107488	1
GO:0001558	regulation of cell growth	BP	311	43	0.449406	1
GO:0002262	myeloid cell homeostasis	BP	123	17	0.478833	1
GO:0007548	sex differentiation	BP	238	29	0.667945	1
GO:0007565	female pregnancy	BP	169	17	0.689021	1
GO:0007566	embryo implantation	BP	44	5	0.57299	1
GO:0010629	negative regulation of gene expression	BP	1202	174	0.0993014	1
GO:0030099	myeloid cell differentiation	BP	322	42	0.463828	1
GO:0030218	erythrocyte differentiation	BP	99	13	0.630817	1
GO:0030308	negative regulation of cell growth	BP	143	20	0.533306	1
GO:0032927	positive regulation of activin receptor signaling pathway	BP	8	0	1	1
GO:0034101	erythrocyte homeostasis	BP	106	13	0.702649	1
GO:0038092	nodal signaling pathway	BP	14	1	0.85734	1
GO:0043900	regulation of multi-organism process	BP	332	47	0.0753503	1
GO:0043902	positive regulation of multi-organism process	BP	141	12	0.914509	1
GO:0044706	multi-multicellular organism process	BP	212	21	0.746046	1
GO:0045137	development of primary sexual characteristics	BP	187	22	0.699905	1
GO:0045637	regulation of myeloid cell differentiation	BP	170	27	0.148552	1
GO:0045639	positive regulation of myeloid cell differentiation	BP	74	10	0.493066	1
GO:0045646	regulation of erythrocyte differentiation	BP	34	5	0.578937	1
GO:0045648	positive regulation of erythrocyte differentiation	BP	20	4	0.276827	1
GO:0045926	negative regulation of growth	BP	210	30	0.385858	1
GO:0046545	development of primary female sexual characteristics	BP	92	15	0.233155	1
GO:0046660	female sex differentiation	BP	106	17	0.234096	1
GO:0061450	trophoblast cell migration	BP	6	0	1	1
GO:1901163	regulation of trophoblast cell migration	BP	6	0	1	1
GO:1901165	positive regulation of trophoblast cell migration	BP	3	0	1	1
GO:1903706	regulation of hemopoiesis	BP	282	45	0.0641833	1
GO:1903708	positive regulation of hemopoiesis	BP	141	19	0.497729	1
GO:2000241	regulation of reproductive process	BP	83	9	0.734355	1
GO:2000243	positive regulation of reproductive process	BP	35	2	0.958627	1
GO:0007320	insemination	BP	14	2	0.416823	1
GO:0008406	gonad development	BP	183	21	0.735742	1
GO:0008584	male gonad development	BP	114	15	0.523642	1
GO:0009952	anterior/posterior pattern specification	BP	203	37	0.16183	1
GO:0032768	regulation of monooxygenase activity	BP	51	7	0.589432	1
GO:0042713	sperm ejaculation	BP	6	2	0.135487	1
GO:0043084	penile erection	BP	12	1	0.742763	1
GO:0046546	development of primary male sexual characteristics	BP	114	15	0.523642	1
GO:0046661	male sex differentiation	BP	141	18	0.534929	1
GO:0048608	reproductive structure development	BP	386	53	0.369479	1
GO:0048706	embryonic skeletal system development	BP	126	29	0.0377499	1
GO:0050673	epithelial cell proliferation	BP	313	45	0.339208	1
GO:0050999	regulation of nitric-oxide synthase activity	BP	39	6	0.469183	1
GO:0060011	Sertoli cell proliferation	BP	4	1	0.269039	1
GO:0061458	reproductive system development	BP	390	53	0.406267	1
GO:0071772	response to BMP	BP	20	3	0.600815	1
GO:0071773	cellular response to BMP stimulus	BP	20	3	0.600815	1
GO:0001945	lymph vessel development	BP	21	3	0.628396	1
GO:0001946	lymphangiogenesis	BP	13	1	0.841169	1
GO:0001974	blood vessel remodeling	BP	35	5	0.462532	1
GO:0007440	foregut morphogenesis	BP	12	1	0.880321	1
GO:0009743	response to carbohydrate	BP	167	17	0.883289	1
GO:0009746	response to hexose	BP	141	13	0.937325	1
GO:0009749	response to glucose	BP	136	13	0.918436	1
GO:0009914	hormone transport	BP	284	44	0.0959679	1
GO:0030072	peptide hormone secretion	BP	227	36	0.117819	1
GO:0030073	insulin secretion	BP	196	29	0.28323	1
GO:0030323	respiratory tube development	BP	184	25	0.693469	1
GO:0030324	lung development	BP	180	24	0.732774	1
GO:0031016	pancreas development	BP	86	18	0.0695583	1
GO:0032147	activation of protein kinase activity	BP	262	36	0.348658	1
GO:0034284	response to monosaccharide	BP	146	13	0.949182	1
GO:0036303	lymph vessel morphogenesis	BP	14	1	0.861479	1
GO:0042475	odontogenesis of dentin-containing tooth	BP	80	18	0.0454563	1
GO:0042476	odontogenesis	BP	113	27	0.00701258	1
GO:0046879	hormone secretion	BP	279	43	0.109183	1
GO:0048546	digestive tract morphogenesis	BP	53	12	0.178488	1
GO:0048565	digestive tract development	BP	127	20	0.555926	1
GO:0048617	embryonic foregut morphogenesis	BP	11	1	0.840483	1
GO:0055123	digestive system development	BP	139	22	0.521995	1
GO:0060021	palate development	BP	85	16	0.281666	1
GO:0060541	respiratory system development	BP	208	29	0.705478	1
GO:0060836	lymphatic endothelial cell differentiation	BP	6	0	1	1
GO:0060840	artery development	BP	58	7	0.784645	1
GO:0060841	venous blood vessel development	BP	15	1	0.907629	1
GO:0061298	retina vasculature development in camera-type eye	BP	17	4	0.218841	1
GO:0001935	endothelial cell proliferation	BP	102	11	0.805489	1
GO:0001936	regulation of endothelial cell proliferation	BP	88	10	0.726739	1
GO:0001937	negative regulation of endothelial cell proliferation	BP	28	3	0.685443	1
GO:0001938	positive regulation of endothelial cell proliferation	BP	65	9	0.503444	1
GO:0001952	regulation of cell-matrix adhesion	BP	79	9	0.838195	1
GO:0001953	negative regulation of cell-matrix adhesion	BP	24	5	0.315735	1
GO:0001955	blood vessel maturation	BP	8	2	0.189395	1
GO:0002011	morphogenesis of an epithelial sheet	BP	42	6	0.608781	1
GO:0002040	sprouting angiogenesis	BP	56	7	0.742908	1
GO:0002043	blood vessel endothelial cell proliferation involved in sprouting angiogenesis	BP	9	1	0.774781	1
GO:0002062	chondrocyte differentiation	BP	88	16	0.373789	1
GO:0003159	morphogenesis of an endothelium	BP	11	2	0.608876	1
GO:0006275	regulation of DNA replication	BP	115	16	0.321817	1
GO:0008285	negative regulation of cell proliferation	BP	592	80	0.505039	1
GO:0010558	negative regulation of macromolecule biosynthetic process	BP	1145	172	0.0450106	1
GO:0010596	negative regulation of endothelial cell migration	BP	33	3	0.813791	1
GO:0010633	negative regulation of epithelial cell migration	BP	46	5	0.75612	1
GO:0010810	regulation of cell-substrate adhesion	BP	151	20	0.661686	1
GO:0010812	negative regulation of cell-substrate adhesion	BP	40	9	0.157489	1
GO:0030513	positive regulation of BMP signaling pathway	BP	27	4	0.590428	1
GO:0030856	regulation of epithelial cell differentiation	BP	109	18	0.233794	1
GO:0030857	negative regulation of epithelial cell differentiation	BP	33	2	0.952541	1
GO:0030858	positive regulation of epithelial cell differentiation	BP	53	13	0.0265369	1
GO:0032330	regulation of chondrocyte differentiation	BP	42	9	0.239128	1
GO:0032332	positive regulation of chondrocyte differentiation	BP	18	4	0.401247	1
GO:0035313	wound healing, spreading of epidermal cells	BP	13	2	0.58546	1
GO:0043534	blood vessel endothelial cell migration	BP	65	6	0.92902	1
GO:0043535	regulation of blood vessel endothelial cell migration	BP	43	5	0.78419	1
GO:0043537	negative regulation of blood vessel endothelial cell migration	BP	21	2	0.786051	1
GO:0044319	wound healing, spreading of cells	BP	20	3	0.574245	1
GO:0045601	regulation of endothelial cell differentiation	BP	15	2	0.632749	1
GO:0045602	negative regulation of endothelial cell differentiation	BP	4	0	1	1
GO:0045603	positive regulation of endothelial cell differentiation	BP	11	2	0.426812	1
GO:0045765	regulation of angiogenesis	BP	187	24	0.526262	1
GO:0045766	positive regulation of angiogenesis	BP	110	14	0.564225	1
GO:0045934	negative regulation of nucleobase-containing compound metabolic process	BP	1139	169	0.0619321	1
GO:0050678	regulation of epithelial cell proliferation	BP	262	41	0.207916	1
GO:0050679	positive regulation of epithelial cell proliferation	BP	146	26	0.0970037	1
GO:0050680	negative regulation of epithelial cell proliferation	BP	110	16	0.453995	1
GO:0051052	regulation of DNA metabolic process	BP	264	26	0.863194	1
GO:0051053	negative regulation of DNA metabolic process	BP	83	5	0.961967	1
GO:0051129	negative regulation of cellular component organization	BP	500	63	0.695151	1
GO:0051216	cartilage development	BP	176	28	0.472678	1
GO:0051291	protein heterooligomerization	BP	106	14	0.380955	1
GO:0051893	regulation of focal adhesion assembly	BP	39	3	0.956828	1
GO:0051895	negative regulation of focal adhesion assembly	BP	11	2	0.651276	1
GO:0061035	regulation of cartilage development	BP	57	9	0.534387	1
GO:0061036	positive regulation of cartilage development	BP	26	5	0.434839	1
GO:0061154	endothelial tube morphogenesis	BP	11	2	0.608876	1
GO:0071695	anatomical structure maturation	BP	45	8	0.259354	1
GO:0071897	DNA biosynthetic process	BP	88	9	0.771124	1
GO:0090109	regulation of cell-substrate junction assembly	BP	39	3	0.956828	1
GO:0090504	epiboly	BP	21	3	0.626668	1
GO:0090505	epiboly involved in wound healing	BP	20	3	0.574245	1
GO:1901342	regulation of vasculature development	BP	203	27	0.453069	1
GO:1901888	regulation of cell junction assembly	BP	55	6	0.846006	1
GO:1901889	negative regulation of cell junction assembly	BP	12	2	0.679366	1
GO:1903391	regulation of adherens junction organization	BP	40	3	0.962384	1
GO:1903392	negative regulation of adherens junction organization	BP	11	2	0.651276	1
GO:1904018	positive regulation of vasculature development	BP	119	15	0.565206	1
GO:2000113	negative regulation of cellular macromolecule biosynthetic process	BP	1075	162	0.0581655	1
GO:2000278	regulation of DNA biosynthetic process	BP	37	6	0.416226	1
GO:2000279	negative regulation of DNA biosynthetic process	BP	18	2	0.638824	1
GO:0000302	response to reactive oxygen species	BP	171	21	0.400635	1
GO:0001783	B cell apoptotic process	BP	20	5	0.140161	1
GO:0001821	histamine secretion	BP	10	0	1	1
GO:0001824	blastocyst development	BP	68	5	0.884374	1
GO:0001825	blastocyst formation	BP	29	3	0.704493	1
GO:0001829	trophectodermal cell differentiation	BP	18	2	0.645373	1
GO:0001890	placenta development	BP	136	21	0.217794	1
GO:0002027	regulation of heart rate	BP	77	10	0.544377	1
GO:0002250	adaptive immune response	BP	219	27	0.21074	1
GO:0002313	mature B cell differentiation involved in immune response	BP	10	1	0.741547	1
GO:0002314	germinal center B cell differentiation	BP	2	0	1	1
GO:0002335	mature B cell differentiation	BP	14	2	0.569999	1
GO:0002460	adaptive immune response based on somatic recombination of immune receptors built from immunoglobulin superfamily domains	BP	191	25	0.148328	1
GO:0002467	germinal center formation	BP	15	3	0.28748	1
GO:0002634	regulation of germinal center formation	BP	9	2	0.299529	1
GO:0002636	positive regulation of germinal center formation	BP	4	0	1	1
GO:0002685	regulation of leukocyte migration	BP	117	10	0.686375	1
GO:0002686	negative regulation of leukocyte migration	BP	26	2	0.678943	1
GO:0002696	positive regulation of leukocyte activation	BP	244	39	0.0450036	1
GO:0002819	regulation of adaptive immune response	BP	108	16	0.0942581	1
GO:0002821	positive regulation of adaptive immune response	BP	72	12	0.0597612	1
GO:0002822	regulation of adaptive immune response based on somatic recombination of immune receptors built from immunoglobulin superfamily domains	BP	99	15	0.0850346	1
GO:0002824	positive regulation of adaptive immune response based on somatic recombination of immune receptors built from immunoglobulin superfamily domains	BP	69	12	0.0460291	1
GO:0002901	mature B cell apoptotic process	BP	4	1	0.259544	1
GO:0002902	regulation of B cell apoptotic process	BP	16	5	0.0576111	1
GO:0002903	negative regulation of B cell apoptotic process	BP	11	4	0.0455798	1
GO:0002905	regulation of mature B cell apoptotic process	BP	4	1	0.259544	1
GO:0002906	negative regulation of mature B cell apoptotic process	BP	4	1	0.259544	1
GO:0006152	purine nucleoside catabolic process	BP	12	0	1	1
GO:0006154	adenosine catabolic process	BP	3	0	1	1
GO:0006157	deoxyadenosine catabolic process	BP	1	0	1	1
GO:0006195	purine nucleotide catabolic process	BP	45	3	0.944487	1
GO:0006937	regulation of muscle contraction	BP	144	18	0.613887	1
GO:0006940	regulation of smooth muscle contraction	BP	51	7	0.440616	1
GO:0007589	body fluid secretion	BP	85	9	0.71148	1
GO:0007622	rhythmic behavior	BP	33	5	0.470692	1
GO:0008016	regulation of heart contraction	BP	152	19	0.685974	1
GO:0009113	purine nucleobase biosynthetic process	BP	8	0	1	1
GO:0009120	deoxyribonucleoside metabolic process	BP	7	0	1	1
GO:0009123	nucleoside monophosphate metabolic process	BP	160	8	0.996071	1
GO:0009124	nucleoside monophosphate biosynthetic process	BP	79	6	0.874214	1
GO:0009126	purine nucleoside monophosphate metabolic process	BP	138	6	0.998067	1
GO:0009127	purine nucleoside monophosphate biosynthetic process	BP	60	4	0.925004	1
GO:0009141	nucleoside triphosphate metabolic process	BP	152	8	0.99264	1
GO:0009143	nucleoside triphosphate catabolic process	BP	11	0	1	1
GO:0009144	purine nucleoside triphosphate metabolic process	BP	134	6	0.996345	1
GO:0009146	purine nucleoside triphosphate catabolic process	BP	6	0	1	1
GO:0009151	purine deoxyribonucleotide metabolic process	BP	16	0	1	1
GO:0009155	purine deoxyribonucleotide catabolic process	BP	9	0	1	1
GO:0009156	ribonucleoside monophosphate biosynthetic process	BP	72	5	0.914838	1
GO:0009161	ribonucleoside monophosphate metabolic process	BP	149	7	0.99728	1
GO:0009164	nucleoside catabolic process	BP	34	1	0.960141	1
GO:0009166	nucleotide catabolic process	BP	63	5	0.903154	1
GO:0009167	purine ribonucleoside monophosphate metabolic process	BP	137	6	0.997958	1
GO:0009168	purine ribonucleoside monophosphate biosynthetic process	BP	60	4	0.925004	1
GO:0009200	deoxyribonucleoside triphosphate metabolic process	BP	18	0	1	1
GO:0009204	deoxyribonucleoside triphosphate catabolic process	BP	7	0	1	1
GO:0009215	purine deoxyribonucleoside triphosphate metabolic process	BP	11	0	1	1
GO:0009217	purine deoxyribonucleoside triphosphate catabolic process	BP	5	0	1	1
GO:0009262	deoxyribonucleotide metabolic process	BP	34	1	0.979592	1
GO:0009264	deoxyribonucleotide catabolic process	BP	18	1	0.846053	1
GO:0009394	2'-deoxyribonucleotide metabolic process	BP	29	1	0.966643	1
GO:0010460	positive regulation of heart rate	BP	20	3	0.433907	1
GO:0014072	response to isoquinoline alkaloid	BP	26	5	0.221106	1
GO:0019439	aromatic compound catabolic process	BP	423	29	0.997844	1
GO:0019692	deoxyribose phosphate metabolic process	BP	31	1	0.972668	1
GO:0019722	calcium-mediated signaling	BP	111	12	0.706432	1
GO:0019932	second-messenger-mediated signaling	BP	189	24	0.55521	1
[truncated: 11,697 more rows]

## Sheet: GO_MF - molecular function
Supplementary File S6
Gene ontology (GO) molecular function (MF) enrichment analysis for oesophageal CAM vs ATM differentially methylated CpG loci.
GO Identifier	GO Term	Ontology	N	DE	P.DE	FDR		MF - molecular function
GO:0005509	calcium ion binding	MF	645	123	1.33972e-05	0.0324647		N - number of genes in the GO term
GO:0019904	protein domain specific binding	MF	561	105	0.000690517	0.461599		DE - number of genes that are differentially methylated
GO:0005234	extracellular-glutamate-gated ion channel activity	MF	17	9	0.000943711	0.571712		P.DE - p-value for over-representation of the GO term
GO:0008066	glutamate receptor activity	MF	26	12	0.00107934	0.634064		FDR -False discovery rate
GO:0015179	L-amino acid transmembrane transporter activity	MF	40	13	0.00176593	0.817789
GO:0004970	ionotropic glutamate receptor activity	MF	18	9	0.00185977	0.8194
GO:0050700	CARD domain binding	MF	8	5	0.00220967	0.911417
GO:0015267	channel activity	MF	397	71	0.00304208	0.966784
GO:0022803	passive transmembrane transporter activity	MF	397	71	0.00304208	0.966784
GO:0022836	gated channel activity	MF	300	59	0.00296136	0.966784
GO:0005216	ion channel activity	MF	367	67	0.00397842	0.998014
GO:0022838	substrate-specific channel activity	MF	377	68	0.0037222	0.998014
GO:0016854	racemase and epimerase activity	MF	12	5	0.00396561	0.998014
GO:0003674	molecular_function	MF	15313	1738	0.545864	1
GO:0002020	protease binding	MF	91	11	0.56898	1
GO:0004857	enzyme inhibitor activity	MF	329	31	0.805843	1
GO:0004866	endopeptidase inhibitor activity	MF	155	12	0.740266	1
GO:0004867	serine-type endopeptidase inhibitor activity	MF	88	8	0.506061	1
GO:0005102	receptor binding	MF	1275	173	0.0264354	1
GO:0005488	binding	MF	12914	1488	0.843142	1
GO:0005515	protein binding	MF	9690	1121	0.957094	1
GO:0019838	growth factor binding	MF	115	15	0.75316	1
GO:0019899	enzyme binding	MF	1423	185	0.578776	1
GO:0019955	cytokine binding	MF	72	6	0.799348	1
GO:0019956	chemokine binding	MF	10	0	1	1
GO:0019958	C-X-C chemokine binding	MF	4	0	1	1
GO:0019959	interleukin-8 binding	MF	3	0	1	1
GO:0019966	interleukin-1 binding	MF	6	0	1	1
GO:0030234	enzyme regulator activity	MF	813	94	0.669954	1
GO:0030414	peptidase inhibitor activity	MF	161	13	0.694088	1
GO:0043120	tumor necrosis factor binding	MF	2	0	1	1
GO:0048306	calcium-dependent protein binding	MF	59	9	0.315217	1
GO:0061134	peptidase regulator activity	MF	196	16	0.751753	1
GO:0061135	endopeptidase regulator activity	MF	160	13	0.695442	1
GO:0098772	molecular function regulator	MF	1085	148	0.180344	1
GO:0003824	catalytic activity	MF	5123	540	0.996159	1
GO:0004060	arylamine N-acetyltransferase activity	MF	3	0	1	1
GO:0008080	N-acetyltransferase activity	MF	72	7	0.714899	1
GO:0016407	acetyltransferase activity	MF	87	8	0.789131	1
GO:0016410	N-acyltransferase activity	MF	87	9	0.609943	1
GO:0016740	transferase activity	MF	1969	224	0.878078	1
GO:0016746	transferase activity, transferring acyl groups	MF	217	23	0.503149	1
GO:0016747	transferase activity, transferring acyl groups other than amino-acyl groups	MF	178	18	0.660389	1
GO:0003676	nucleic acid binding	MF	3618	400	0.941274	1
GO:0003677	DNA binding	MF	2258	281	0.324675	1
GO:0097159	organic cyclic compound binding	MF	5458	611	0.97514	1
GO:1901363	heterocyclic compound binding	MF	5388	606	0.965861	1
GO:0004806	triglyceride lipase activity	MF	14	3	0.108573	1
GO:0016298	lipase activity	MF	106	11	0.52797	1
GO:0016787	hydrolase activity	MF	2231	233	0.939234	1
GO:0016788	hydrolase activity, acting on ester bonds	MF	644	61	0.969317	1
GO:0017171	serine hydrolase activity	MF	163	15	0.591937	1
GO:0019213	deacetylase activity	MF	34	5	0.47635	1
GO:0052689	carboxylic ester hydrolase activity	MF	113	10	0.701356	1
GO:0005539	glycosaminoglycan binding	MF	190	31	0.0661717	1
GO:0008201	heparin binding	MF	143	24	0.0754972	1
GO:0043167	ion binding	MF	5636	687	0.390972	1
GO:0043168	anion binding	MF	2482	297	0.742082	1
GO:0097367	carbohydrate derivative binding	MF	2069	247	0.739991	1
GO:1901681	sulfur compound binding	MF	207	30	0.252955	1
GO:0004059	aralkylamine N-acetyltransferase activity	MF	1	0	1	1
GO:0071889	14-3-3 protein binding	MF	17	6	0.0923002	1
GO:0000049	tRNA binding	MF	41	2	0.948112	1
GO:0000166	nucleotide binding	MF	2141	254	0.802211	1
GO:0001882	nucleoside binding	MF	1713	204	0.753937	1
GO:0001883	purine nucleoside binding	MF	1703	203	0.757275	1
GO:0002161	aminoacyl-tRNA editing activity	MF	11	2	0.440779	1
GO:0003723	RNA binding	MF	1464	131	0.999153	1
GO:0004812	aminoacyl-tRNA ligase activity	MF	42	5	0.576426	1
GO:0004813	alanine-tRNA ligase activity	MF	3	0	1	1
GO:0005524	ATP binding	MF	1382	172	0.68752	1
GO:0008270	zinc ion binding	MF	1128	151	0.152054	1
GO:0016597	amino acid binding	MF	80	10	0.473568	1
GO:0016874	ligase activity	MF	404	43	0.866733	1
GO:0016875	ligase activity, forming carbon-oxygen bonds	MF	42	5	0.576426	1
GO:0016876	ligase activity, forming aminoacyl-tRNA and related compounds	MF	42	5	0.576426	1
GO:0017076	purine nucleotide binding	MF	1741	210	0.712199	1
GO:0030554	adenyl nucleotide binding	MF	1423	179	0.641531	1
GO:0031406	carboxylic acid binding	MF	164	15	0.903153	1
GO:0032549	ribonucleoside binding	MF	1704	204	0.735458	1
GO:0032550	purine ribonucleoside binding	MF	1700	203	0.750328	1
GO:0032553	ribonucleotide binding	MF	1748	209	0.758742	1
GO:0032555	purine ribonucleotide binding	MF	1732	209	0.713779	1
GO:0032559	adenyl ribonucleotide binding	MF	1416	178	0.649774	1
GO:0035639	purine ribonucleoside triphosphate binding	MF	1691	202	0.750942	1
GO:0036094	small molecule binding	MF	2388	277	0.882826	1
GO:0043169	cation binding	MF	3870	483	0.20422	1
GO:0043177	organic acid binding	MF	165	15	0.906447	1
GO:0046872	metal ion binding	MF	3803	477	0.186396	1
GO:0046914	transition metal ion binding	MF	1364	167	0.40085	1
GO:1901265	nucleoside phosphate binding	MF	2142	254	0.80353	1
GO:0003867	4-aminobutyrate transaminase activity	MF	1	0	1	1
GO:0008483	transaminase activity	MF	21	1	0.909669	1
GO:0016769	transferase activity, transferring nitrogenous groups	MF	23	1	0.925043	1
GO:0030170	pyridoxal phosphate binding	MF	55	5	0.632258	1
GO:0032145	succinate-semialdehyde dehydrogenase binding	MF	1	0	1	1
GO:0042802	identical protein binding	MF	1070	128	0.712441	1
GO:0042803	protein homodimerization activity	MF	630	84	0.2544	1
GO:0046983	protein dimerization activity	MF	1038	136	0.239317	1
GO:0047298	(S)-3-amino-2-methylpropionate transaminase activity	MF	1	0	1	1
GO:0048037	cofactor binding	MF	250	21	0.935453	1
GO:0051536	iron-sulfur cluster binding	MF	63	5	0.830059	1
GO:0051540	metal cluster binding	MF	63	5	0.830059	1
GO:0000149	SNARE binding	MF	106	14	0.444122	1
GO:0004871	signal transducer activity	MF	1514	174	0.0842426	1
GO:0004872	receptor activity	MF	1403	147	0.217979	1
GO:0004888	transmembrane signaling receptor activity	MF	1100	112	0.158996	1
GO:0005215	transporter activity	MF	1156	150	0.101779	1
GO:0005319	lipid transporter activity	MF	88	10	0.544276	1
GO:0005496	steroid binding	MF	81	7	0.867072	1
GO:0005543	phospholipid binding	MF	302	45	0.17009	1
GO:0005548	phospholipid transporter activity	MF	43	7	0.365332	1
GO:0008289	lipid binding	MF	580	73	0.453519	1
GO:0008509	anion transmembrane transporter activity	MF	251	28	0.68628	1
GO:0015075	ion transmembrane transporter activity	MF	737	104	0.0713195	1
GO:0015248	sterol transporter activity	MF	19	1	0.901902	1
GO:0015399	primary active transmembrane transporter activity	MF	97	14	0.253498	1
GO:0015405	P-P-bond-hydrolysis-driven transmembrane transporter activity	MF	97	14	0.253498	1
GO:0015485	cholesterol binding	MF	37	3	0.849337	1
GO:0016462	pyrophosphatase activity	MF	755	88	0.619172	1
GO:0016817	hydrolase activity, acting on acid anhydrides	MF	758	89	0.587942	1
GO:0016818	hydrolase activity, acting on acid anhydrides, in phosphorus-containing anhydrides	MF	757	89	0.584245	1
GO:0016820	hydrolase activity, acting on acid anhydrides, catalyzing transmembrane movement of substances	MF	93	13	0.312818	1
GO:0016887	ATPase activity	MF	368	45	0.621509	1
GO:0017111	nucleoside-triphosphatase activity	MF	718	83	0.653661	1
GO:0017127	cholesterol transporter activity	MF	18	1	0.893914	1
GO:0019905	syntaxin binding	MF	76	8	0.762813	1
GO:0022804	active transmembrane transporter activity	MF	284	39	0.192678	1
GO:0022857	transmembrane transporter activity	MF	874	117	0.118837	1
GO:0022891	substrate-specific transmembrane transporter activity	MF	800	109	0.103503	1
GO:0022892	substrate-specific transporter activity	MF	952	127	0.0913778	1
GO:0030226	apolipoprotein receptor activity	MF	2	0	1	1
GO:0031267	small GTPase binding	MF	208	30	0.408059	1
GO:0032934	sterol binding	MF	41	3	0.894479	1
GO:0034185	apolipoprotein binding	MF	15	2	0.593479	1
GO:0034186	apolipoprotein A-I binding	MF	3	0	1	1
GO:0034188	apolipoprotein A-I receptor activity	MF	2	0	1	1
GO:0038023	signaling receptor activity	MF	1198	123	0.234407	1
GO:0042623	ATPase activity, coupled	MF	256	31	0.643432	1
GO:0042626	ATPase activity, coupled to transmembrane movement of substances	MF	92	13	0.303102	1
GO:0043178	alcohol binding	MF	86	8	0.814527	1
GO:0043492	ATPase activity, coupled to movement of substances	MF	105	16	0.236361	1
GO:0051020	GTPase binding	MF	221	33	0.321535	1
GO:0051117	ATPase binding	MF	47	7	0.193065	1
GO:0060089	molecular transducer activity	MF	1716	198	0.0783284	1
GO:0008135	translation factor activity, nucleic acid binding	MF	75	7	0.785348	1
GO:0008494	translation activator activity	MF	7	1	0.645168	1
GO:0043021	ribonucleoprotein complex binding	MF	63	7	0.603716	1
GO:0043022	ribosome binding	MF	29	4	0.435034	1
GO:0044822	poly(A) RNA binding	MF	1114	102	0.996013	1
GO:0044877	macromolecular complex binding	MF	1251	161	0.669287	1
GO:0045182	translation regulator activity	MF	33	4	0.774083	1
GO:0090079	translation regulator activity, nucleic acid binding	MF	16	3	0.472399	1
GO:0004012	phospholipid-translocating ATPase activity	MF	14	3	0.408843	1
GO:0000287	magnesium ion binding	MF	176	23	0.428804	1
GO:0003779	actin binding	MF	364	60	0.187854	1
GO:0003785	actin monomer binding	MF	17	1	0.931258	1
GO:0004515	nicotinate-nucleotide adenylyltransferase activity	MF	4	0	1	1
GO:0004672	protein kinase activity	MF	554	78	0.487556	1
GO:0004713	protein tyrosine kinase activity	MF	138	23	0.39584	1
GO:0004715	non-membrane spanning protein tyrosine kinase activity	MF	44	6	0.583379	1
GO:0008022	protein C-terminus binding	MF	160	22	0.486489	1
GO:0008092	cytoskeletal protein binding	MF	742	107	0.385939	1
GO:0016301	kinase activity	MF	719	96	0.626652	1
GO:0016772	transferase activity, transferring phosphorus-containing groups	MF	858	106	0.790315	1
GO:0016773	phosphotransferase activity, alcohol group as acceptor	MF	659	90	0.592315	1
GO:0016779	nucleotidyltransferase activity	MF	118	8	0.919342	1
GO:0017124	SH3 domain binding	MF	108	19	0.163588	1
GO:0019900	kinase binding	MF	488	69	0.424235	1
GO:0019901	protein kinase binding	MF	434	60	0.525348	1
GO:0030145	manganese ion binding	MF	45	1	0.991528	1
GO:0032403	protein complex binding	MF	813	100	0.783093	1
GO:0051015	actin filament binding	MF	108	16	0.688338	1
GO:0051019	mitogen-activated protein kinase binding	MF	20	3	0.513173	1
GO:0070064	proline-rich region binding	MF	19	1	0.949851	1
GO:0070566	adenylyltransferase activity	MF	23	2	0.726219	1
GO:0005261	cation channel activity	MF	274	52	0.00893825	1
GO:0005272	sodium channel activity	MF	34	9	0.0306861	1
GO:0005507	copper ion binding	MF	50	6	0.3527	1
GO:0008131	primary amine oxidase activity	MF	4	1	0.257813	1
GO:0008144	drug binding	MF	91	6	0.969198	1
GO:0008324	cation transmembrane transporter activity	MF	557	84	0.0340544	1
GO:0015077	monovalent inorganic cation transmembrane transporter activity	MF	333	49	0.0718365	1
GO:0015081	sodium ion transmembrane transporter activity	MF	124	23	0.0311414	1
GO:0016491	oxidoreductase activity	MF	660	52	0.989701	1
GO:0016638	oxidoreductase activity, acting on the CH-NH2 group of donors	MF	16	2	0.517059	1
GO:0016641	oxidoreductase activity, acting on the CH-NH2 group of donors, oxygen as acceptor	MF	13	2	0.446597	1
GO:0022890	inorganic cation transmembrane transporter activity	MF	475	72	0.0517428	1
GO:0046873	metal ion transmembrane transporter activity	MF	378	65	0.0180569	1
GO:0048038	quinone binding	MF	17	1	0.872226	1
GO:0052597	diamine oxidase activity	MF	1	0	1	1
GO:0052598	histamine oxidase activity	MF	1	0	1	1
GO:0052599	methylputrescine oxidase activity	MF	1	0	1	1
GO:0052600	propane-1,3-diamine oxidase activity	MF	1	0	1	1
GO:0004380	glycoprotein-fucosylgalactoside alpha-N-acetylgalactosaminyltransferase activity	MF	1	0	1	1
GO:0004381	fucosylgalactoside 3-alpha-galactosyltransferase activity	MF	1	0	1	1
GO:0008194	UDP-glycosyltransferase activity	MF	126	20	0.17514	1
GO:0008376	acetylgalactosaminyltransferase activity	MF	34	5	0.539497	1
GO:0008378	galactosyltransferase activity	MF	32	5	0.280863	1
GO:0016757	transferase activity, transferring glycosyl groups	MF	253	31	0.431469	1
GO:0016758	transferase activity, transferring hexosyl groups	MF	186	24	0.344251	1
GO:0035250	UDP-galactosyltransferase activity	MF	20	5	0.0802097	1
GO:0005085	guanyl-nucleotide exchange factor activity	MF	181	37	0.0261649	1
GO:0005088	Ras guanyl-nucleotide exchange factor activity	MF	118	24	0.105536	1
GO:0005089	Rho guanyl-nucleotide exchange factor activity	MF	68	19	0.017493	1
GO:0005096	GTPase activator activity	MF	221	38	0.0862296	1
GO:0008047	enzyme activator activity	MF	397	54	0.29517	1
GO:0030695	GTPase regulator activity	MF	248	40	0.16631	1
GO:0060589	nucleoside-triphosphatase regulator activity	MF	268	42	0.171552	1
GO:0003988	acetyl-CoA C-acyltransferase activity	MF	6	1	0.46902	1
GO:0003997	acyl-CoA oxidase activity	MF	6	1	0.584008	1
GO:0016401	palmitoyl-CoA oxidase activity	MF	3	0	1	1
GO:0016408	C-acyltransferase activity	MF	14	1	0.732271	1
GO:0016627	oxidoreductase activity, acting on the CH-CH group of donors	MF	55	3	0.951505	1
GO:0016634	oxidoreductase activity, acting on the CH-CH group of donors, oxygen as acceptor	MF	9	1	0.679192	1
GO:0003989	acetyl-CoA carboxylase activity	MF	2	1	0.355985	1
GO:0004075	biotin carboxylase activity	MF	6	1	0.741366	1
GO:0016421	CoA carboxylase activity	MF	6	1	0.668271	1
GO:0016879	ligase activity, forming carbon-nitrogen bonds	MF	51	4	0.878936	1
GO:0016885	ligase activity, forming carbon-carbon bonds	MF	7	1	0.753563	1
GO:0009374	biotin binding	MF	5	0	1	1
GO:0019842	vitamin binding	MF	74	5	0.926705	1
GO:0033218	amide binding	MF	217	26	0.494167	1
GO:0033293	monocarboxylic acid binding	MF	51	4	0.897327	1
GO:0000062	fatty-acyl-CoA binding	MF	18	1	0.897647	1
GO:0003995	acyl-CoA dehydrogenase activity	MF	15	2	0.588608	1
GO:0004466	long-chain-acyl-CoA dehydrogenase activity	MF	3	1	0.334147	1
GO:0050660	flavin adenine dinucleotide binding	MF	66	5	0.893673	1
GO:0050662	coenzyme binding	MF	172	15	0.909509	1
GO:0070991	medium-chain-acyl-CoA dehydrogenase activity	MF	2	0	1	1
GO:0004085	butyryl-CoA dehydrogenase activity	MF	1	0	1	1
GO:0052890	oxidoreductase activity, acting on the CH-CH group of donors, with a flavin as acceptor	MF	1	0	1	1
GO:0003985	acetyl-CoA C-acetyltransferase activity	MF	3	1	0.271176	1
GO:0016453	C-acetyltransferase activity	MF	4	1	0.328427	1
GO:0005244	voltage-gated ion channel activity	MF	175	35	0.0229578	1
GO:0005248	voltage-gated sodium channel activity	MF	20	3	0.467292	1
GO:0015276	ligand-gated ion channel activity	MF	133	25	0.0425816	1
GO:0015280	ligand-gated sodium channel activity	MF	8	4	0.0131355	1
GO:0022832	voltage-gated channel activity	MF	175	35	0.0229578	1
GO:0022834	ligand-gated channel activity	MF	133	25	0.0425816	1
GO:0022839	ion gated channel activity	MF	41	6	0.492476	1
GO:0022843	voltage-gated cation channel activity	MF	140	29	0.0266537	1
GO:0044736	acid-sensing ion channel activity	MF	1	1	0.112377	1
GO:0001540	beta-amyloid binding	MF	29	2	0.946092	1
GO:0003990	acetylcholinesterase activity	MF	2	0	1	1
GO:0004104	cholinesterase activity	MF	3	0	1	1
GO:0005518	collagen binding	MF	63	12	0.141189	1
GO:0042165	neurotransmitter binding	MF	17	2	0.603905	1
GO:0042166	acetylcholine binding	MF	11	1	0.752205	1
GO:0042277	peptide binding	MF	198	25	0.380068	1
GO:0043236	laminin binding	MF	29	6	0.20962	1
GO:0043621	protein self-association	MF	38	3	0.909218	1
GO:0050840	extracellular matrix binding	MF	47	7	0.423509	1
GO:0050997	quaternary ammonium group binding	MF	30	2	0.833078	1
GO:0070405	ammonium ion binding	MF	49	4	0.771589	1
GO:0003878	ATP citrate synthase activity	MF	2	0	1	1
GO:0004774	succinate-CoA ligase activity	MF	4	0	1	1
GO:0004775	succinate-CoA ligase (ADP-forming) activity	MF	3	0	1	1
GO:0016405	CoA-ligase activity	MF	8	0	1	1
GO:0016877	ligase activity, forming carbon-sulfur bonds	MF	37	4	0.550548	1
GO:0016878	acid-thiol ligase activity	MF	18	1	0.853698	1
GO:0046912	transferase activity, transferring acyl groups, acyl groups converted into alkyl on transfer	MF	5	0	1	1
GO:0003729	mRNA binding	MF	114	14	0.531678	1
GO:0003994	aconitate hydratase activity	MF	2	0	1	1
GO:0016829	lyase activity	MF	160	13	0.884955	1
GO:0016835	carbon-oxygen lyase activity	MF	61	6	0.633177	1
GO:0016836	hydro-lyase activity	MF	43	3	0.850659	1
GO:0030350	iron-responsive element binding	MF	3	0	1	1
GO:0051539	4 iron, 4 sulfur cluster binding	MF	37	3	0.830448	1
GO:0004040	amidase activity	MF	1	1	0.057197	1
GO:0004175	endopeptidase activity	MF	382	36	0.835801	1
GO:0004252	serine-type endopeptidase activity	MF	141	11	0.738004	1
GO:0005537	mannose binding	MF	17	3	0.250176	1
GO:0008233	peptidase activity	MF	546	60	0.436464	1
GO:0008236	serine-type peptidase activity	MF	161	15	0.563951	1
GO:0016810	hydrolase activity, acting on carbon-nitrogen (but not peptide) bonds	MF	118	9	0.90255	1
GO:0016811	hydrolase activity, acting on carbon-nitrogen (but not peptide) bonds, in linear amides	MF	58	4	0.872181	1
GO:0030246	carbohydrate binding	MF	252	26	0.413991	1
GO:0042806	fucose binding	MF	6	1	0.399379	1
GO:0048029	monosaccharide binding	MF	63	5	0.853304	1
GO:0070011	peptidase activity, acting on L-amino acid peptides	MF	527	59	0.374999	1
GO:0005506	iron ion binding	MF	162	13	0.857579	1
GO:0051538	3 iron, 4 sulfur cluster binding	MF	2	0	1	1
GO:0005504	fatty acid binding	MF	24	2	0.668611	1
GO:0030165	PDZ domain binding	MF	84	18	0.0419127	1
GO:0047485	protein N-terminus binding	MF	90	7	0.958782	1
GO:0071949	FAD binding	MF	10	0	1	1
GO:0003993	acid phosphatase activity	MF	11	0	1	1
GO:0004721	phosphoprotein phosphatase activity	MF	159	20	0.564392	1
GO:0004725	protein tyrosine phosphatase activity	MF	95	16	0.185966	1
GO:0004726	non-membrane spanning protein tyrosine phosphatase activity	MF	7	1	0.665591	1
GO:0016791	phosphatase activity	MF	245	28	0.704628	1
GO:0042578	phosphoric ester hydrolase activity	MF	334	39	0.712971	1
GO:0008198	ferrous iron binding	MF	14	2	0.471265	1
GO:0008199	ferric iron binding	MF	10	2	0.27448	1
GO:0008252	nucleotidase activity	MF	14	0	1	1
GO:0008253	5'-nucleotidase activity	MF	12	0	1	1
GO:0033265	choline binding	MF	5	0	1	1
GO:0042131	thiamine phosphate phosphatase activity	MF	1	0	1	1
GO:0052642	lysophosphatidic acid phosphatase activity	MF	2	0	1	1
GO:0005198	structural molecule activity	MF	588	70	0.329668	1
GO:0005200	structural constituent of cytoskeleton	MF	95	14	0.29741	1
GO:0017022	myosin binding	MF	50	7	0.361225	1
GO:0043531	ADP binding	MF	28	3	0.837805	1
GO:0000975	regulatory region DNA binding	MF	574	92	0.151279	1
GO:0000976	transcription regulatory region sequence-specific DNA binding	MF	432	71	0.138762	1
GO:0000977	RNA polymerase II regulatory region sequence-specific DNA binding	MF	367	61	0.140609	1
GO:0000978	RNA polymerase II core promoter proximal region sequence-specific DNA binding	MF	234	38	0.174876	1
GO:0000980	RNA polymerase II distal enhancer sequence-specific DNA binding	MF	57	6	0.790448	1
GO:0000987	core promoter proximal region sequence-specific DNA binding	MF	247	40	0.172319	1
GO:0001012	RNA polymerase II regulatory region DNA binding	MF	369	61	0.147032	1
GO:0001067	regulatory region nucleic acid binding	MF	574	92	0.151279	1
GO:0001158	enhancer sequence-specific DNA binding	MF	72	9	0.713675	1
GO:0001159	core promoter proximal region DNA binding	MF	248	40	0.176667	1
GO:0003682	chromatin binding	MF	424	58	0.525497	1
GO:0008134	transcription factor binding	MF	454	68	0.242945	1
GO:0019894	kinesin binding	MF	32	7	0.184324	1
GO:0030957	Tat protein binding	MF	7	0	1	1
GO:0031490	chromatin DNA binding	MF	70	6	0.900816	1
GO:0031491	nucleosome binding	MF	41	3	0.902314	1
GO:0031492	nucleosomal DNA binding	MF	29	1	0.970149	1
GO:0035326	enhancer binding	MF	85	10	0.789018	1
GO:0043565	sequence-specific DNA binding	MF	784	127	0.0504438	1
GO:0043566	structure-specific DNA binding	MF	237	26	0.747486	1
GO:0044212	transcription regulatory region DNA binding	MF	570	91	0.167032	1
GO:0050998	nitric-oxide synthase binding	MF	15	1	0.893169	1
GO:0031625	ubiquitin protein ligase binding	MF	203	31	0.263595	1
GO:0044389	ubiquitin-like protein ligase binding	MF	205	31	0.274492	1
GO:0000988	protein binding transcription factor activity	MF	535	68	0.678834	1
GO:0000989	transcription factor binding transcription factor activity	MF	532	67	0.704923	1
GO:0003712	transcription cofactor activity	MF	494	60	0.791567	1
GO:0003713	transcription coactivator activity	MF	277	32	0.784707	1
GO:0005178	integrin binding	MF	101	20	0.0359366	1
GO:0030374	ligand-dependent nuclear receptor transcription coactivator activity	MF	46	5	0.672411	1
GO:0035257	nuclear hormone receptor binding	MF	128	18	0.284759	1
GO:0042974	retinoic acid receptor binding	MF	34	4	0.406603	1
GO:0050839	cell adhesion molecule binding	MF	164	32	0.0156829	1
GO:0051427	hormone receptor binding	MF	152	22	0.247042	1
GO:0003725	double-stranded RNA binding	MF	55	9	0.278274	1
GO:0017166	vinculin binding	MF	9	1	0.820715	1
GO:0044325	ion channel binding	MF	84	10	0.787933	1
GO:0008307	structural constituent of muscle	MF	40	8	0.184864	1
GO:0010861	thyroid hormone receptor activator activity	MF	4	1	0.498322	1
GO:0030274	LIM domain binding	MF	7	1	0.729043	1
GO:0030375	thyroid hormone receptor coactivator activity	MF	4	1	0.498322	1
GO:0030545	receptor regulator activity	MF	40	8	0.272085	1
GO:0030546	receptor activator activity	MF	28	6	0.314862	1
GO:0031432	titin binding	MF	14	3	0.232668	1
GO:0051373	FATZ binding	MF	3	0	1	1
GO:0070080	titin Z domain binding	MF	2	0	1	1
GO:0004674	protein serine/threonine kinase activity	MF	408	52	0.735021	1
GO:0004675	transmembrane receptor protein serine/threonine kinase activity	MF	16	1	0.91519	1
GO:0004702	receptor signaling protein serine/threonine kinase activity	MF	79	6	0.963145	1
GO:0005024	transforming growth factor beta-activated receptor activity	MF	16	1	0.91519	1
GO:0005025	transforming growth factor beta receptor activity, type I	MF	4	0	1	1
GO:0005057	receptor signaling protein activity	MF	145	16	0.845976	1
GO:0016361	activin receptor activity, type I	MF	4	0	1	1
GO:0017002	activin-activated receptor activity	MF	7	0	1	1
GO:0017046	peptide hormone binding	MF	32	8	0.0546122	1
GO:0019199	transmembrane receptor protein kinase activity	MF	80	16	0.267768	1
GO:0042562	hormone binding	MF	60	12	0.094324	1
GO:0046332	SMAD binding	MF	63	8	0.755992	1
GO:0048185	activin binding	MF	12	1	0.800518	1
GO:0050431	transforming growth factor beta binding	MF	16	2	0.722822	1
GO:0034711	inhibin binding	MF	4	0	1	1
GO:0015026	coreceptor activity	MF	27	4	0.446892	1
GO:0004712	protein serine/threonine/tyrosine kinase activity	MF	48	6	0.608378	1
GO:0016362	activin receptor activity, type II	MF	2	0	1	1
GO:0004046	aminoacylase activity	MF	5	0	1	1
GO:0008237	metallopeptidase activity	MF	176	25	0.155776	1
GO:0003998	acylphosphatase activity	MF	2	1	0.207446	1
GO:0004000	adenosine deaminase activity	MF	11	1	0.772001	1
GO:0016814	hydrolase activity, acting on carbon-nitrogen (but not peptide) bonds, in cyclic amidines	MF	34	2	0.859647	1
GO:0019239	deaminase activity	MF	29	2	0.799279	1
GO:0004222	metalloendopeptidase activity	MF	102	13	0.494618	1
GO:0003726	double-stranded RNA adenosine deaminase activity	MF	3	0	1	1
GO:0003727	single-stranded RNA binding	MF	54	7	0.520206	1
GO:0004016	adenylate cyclase activity	MF	11	1	0.88006	1
GO:0005516	calmodulin binding	MF	169	26	0.400426	1
GO:0008294	calcium- and calmodulin-responsive adenylate cyclase activity	MF	3	0	1	1
GO:0009975	cyclase activity	MF	20	4	0.356723	1
GO:0016849	phosphorus-oxygen lyase activity	MF	21	4	0.389658	1
GO:0008179	adenylate cyclase binding	MF	10	2	0.391904	1
GO:0031683	G-protein beta/gamma-subunit complex binding	MF	20	3	0.562538	1
GO:0046982	protein heterodimerization activity	MF	414	56	0.286755	1
GO:0001664	G-protein coupled receptor binding	MF	234	29	0.308031	1
GO:0005179	hormone activity	MF	113	15	0.0637102	1
GO:0005184	neuropeptide hormone activity	MF	25	3	0.41091	1
GO:0016521	pituitary adenylate cyclase activating polypeptide activity	MF	1	0	1	1
GO:0031858	pituitary adenylate cyclase-activating polypeptide receptor binding	MF	1	0	1	1
GO:0051428	peptide hormone receptor binding	MF	17	3	0.353535	1
GO:0071855	neuropeptide receptor binding	MF	25	3	0.542778	1
GO:0004930	G-protein coupled receptor activity	MF	755	57	0.509714	1
GO:0004999	vasoactive intestinal polypeptide receptor activity	MF	3	2	0.0865954	1
GO:0030306	ADP-ribosylation factor binding	MF	7	3	0.0892348	1
GO:0042923	neuropeptide binding	MF	21	2	0.620217	1
GO:0030507	spectrin binding	MF	25	4	0.618702	1
GO:0042608	T cell receptor binding	MF	7	2	0.256503	1
GO:0004022	alcohol dehydrogenase (NAD) activity	MF	7	1	0.328928	1
GO:0004024	alcohol dehydrogenase activity, zinc-dependent	MF	4	0	1	1
GO:0016614	oxidoreductase activity, acting on CH-OH group of donors	MF	125	10	0.80268	1
GO:0016616	oxidoreductase activity, acting on the CH-OH group of donors, NAD or NADP as acceptor	MF	110	9	0.779707	1
GO:0004029	aldehyde dehydrogenase (NAD) activity	MF	18	1	0.873809	1
GO:0009055	electron carrier activity	MF	93	4	0.982405	1
GO:0016620	oxidoreductase activity, acting on the aldehyde or oxo group of donors, NAD or NADP as acceptor	MF	28	3	0.566497	1
GO:0016903	oxidoreductase activity, acting on the aldehyde or oxo group of donors	MF	39	4	0.539313	1
GO:0018467	formaldehyde dehydrogenase activity	MF	1	0	1	1
GO:0051903	S-(hydroxymethyl)glutathione dehydrogenase activity	MF	1	0	1	1
GO:0035276	ethanol binding	MF	3	0	1	1
GO:0004031	aldehyde oxidase activity	MF	2	0	1	1
GO:0004745	retinol dehydrogenase activity	MF	15	1	0.691302	1
GO:0005501	retinoid binding	MF	30	3	0.797149	1
GO:0016623	oxidoreductase activity, acting on the aldehyde or oxo group of donors, oxygen as acceptor	MF	3	0	1	1
GO:0019840	isoprenoid binding	MF	32	3	0.818576	1
GO:0019841	retinol binding	MF	12	2	0.34174	1
GO:0030547	receptor inhibitor activity	MF	10	1	0.721529	1
GO:0048019	receptor antagonist activity	MF	9	1	0.678419	1
GO:0004001	adenosine kinase activity	MF	1	0	1	1
GO:0019205	nucleobase-containing compound kinase activity	MF	44	7	0.301336	1
GO:0019206	nucleoside kinase activity	MF	11	0	1	1
GO:0031700	adrenomedullin receptor binding	MF	1	0	1	1
GO:0001609	G-protein coupled adenosine receptor activity	MF	7	0	1	1
GO:0004620	phospholipase activity	MF	89	8	0.710829	1
GO:0004629	phospholipase C activity	MF	30	5	0.276291	1
GO:0008081	phosphoric diester hydrolase activity	MF	85	11	0.572535	1
GO:0032795	heterotrimeric G-protein binding	MF	3	0	1	1
GO:0035586	purinergic receptor activity	MF	21	1	0.87054	1
GO:0003875	ADP-ribosylarginine hydrolase activity	MF	2	1	0.311342	1
GO:0016798	hydrolase activity, acting on glycosyl bonds	MF	112	12	0.594515	1
GO:0016799	hydrolase activity, hydrolyzing N-glycosyl compounds	MF	22	4	0.231833	1
GO:0003950	NAD+ ADP-ribosyltransferase activity	MF	22	1	0.904455	1
GO:0016763	transferase activity, transferring pentosyl groups	MF	45	3	0.842748	1
GO:0051287	NAD binding	MF	46	5	0.60113	1
GO:0070412	R-SMAD binding	MF	22	3	0.710861	1
GO:0004935	adrenergic receptor activity	MF	9	1	0.545306	1
GO:0004936	alpha-adrenergic receptor activity	MF	6	1	0.429693	1
GO:0004937	alpha1-adrenergic receptor activity	MF	3	0	1	1
GO:0008227	G-protein coupled amine receptor activity	MF	50	5	0.485266	1
GO:0004938	alpha2-adrenergic receptor activity	MF	3	1	0.202548	1
GO:0031690	adrenergic receptor binding	MF	17	3	0.419251	1
GO:0031692	alpha-1B adrenergic receptor binding	MF	2	0	1	1
GO:0031696	alpha-2C adrenergic receptor binding	MF	2	0	1	1
GO:0031996	thioesterase binding	MF	13	2	0.397772	1
GO:0051379	epinephrine binding	MF	5	1	0.317404	1
GO:0051380	norepinephrine binding	MF	4	0	1	1
GO:1901338	catecholamine binding	MF	13	1	0.748282	1
GO:0031694	alpha-2A adrenergic receptor binding	MF	5	1	0.455596	1
GO:0004939	beta-adrenergic receptor activity	MF	3	0	1	1
GO:0004940	beta1-adrenergic receptor activity	MF	1	0	1	1
GO:0035240	dopamine binding	MF	8	0	1	1
GO:0004941	beta2-adrenergic receptor activity	MF	1	0	1	1
GO:0015459	potassium channel regulator activity	MF	43	10	0.0733977	1
GO:0016247	channel regulator activity	MF	114	20	0.155117	1
GO:0015052	beta3-adrenergic receptor activity	MF	1	0	1	1
GO:0031699	beta-3 adrenergic receptor binding	MF	2	0	1	1
GO:0004703	G-protein coupled receptor kinase activity	MF	7	0	1	1
GO:0031753	endothelial differentiation G-protein coupled receptor binding	MF	2	1	0.281941	1
GO:0031755	Edg-2 lysophosphatidic acid receptor binding	MF	2	1	0.281941	1
GO:0047696	beta-adrenergic receptor kinase activity	MF	4	0	1	1
GO:0004018	N6-(1,2-dicarboxyethyl)AMP AMP-lyase (fumarate-forming) activity	MF	1	0	1	1
GO:0016840	carbon-nitrogen lyase activity	MF	9	1	0.489557	1
GO:0016842	amidine-lyase activity	MF	3	0	1	1
GO:0070626	(S)-2-(5-amino-1-(5-phospho-D-ribosyl)imidazole-4-carboxamido)succinate AMP-lyase (fumarate-forming) activity	MF	1	0	1	1
GO:0004019	adenylosuccinate synthase activity	MF	2	0	1	1
GO:0005525	GTP binding	MF	340	34	0.69792	1
GO:0019001	guanyl nucleotide binding	MF	358	37	0.650935	1
GO:0032561	guanyl ribonucleotide binding	MF	357	37	0.645958	1
GO:0042301	phosphate ion binding	MF	11	0	1	1
GO:0008565	protein transporter activity	MF	80	8	0.614169	1
GO:0030276	clathrin binding	MF	52	11	0.12627	1
GO:0030674	protein binding, bridging	MF	132	28	0.0131223	1
GO:0035615	clathrin adaptor activity	MF	8	1	0.73745	1
GO:0060090	binding, bridging	MF	145	31	0.0107639	1
GO:0098748	endocytic adaptor activity	MF	8	1	0.73745	1
GO:0005048	signal sequence binding	MF	24	2	0.844872	1
GO:0017016	Ras GTPase binding	MF	194	27	0.516918	1
GO:0017137	Rab GTPase binding	MF	80	12	0.374592	1
GO:0030742	GTP-dependent protein binding	MF	17	0	1	1
GO:0000981	sequence-specific DNA binding RNA polymerase II transcription factor activity	MF	493	80	0.0923735	1
GO:0001071	nucleic acid binding transcription factor activity	MF	1024	156	0.0261075	1
GO:0001227	RNA polymerase II transcription regulatory region sequence-specific DNA binding transcription factor activity involved in negative regulation of transcription	MF	122	23	0.190979	1
GO:0003700	sequence-specific DNA binding transcription factor activity	MF	1024	156	0.0261075	1
GO:0003714	transcription corepressor activity	MF	199	35	0.108858	1
GO:0004180	carboxypeptidase activity	MF	37	7	0.0876102	1
GO:0004181	metallocarboxypeptidase activity	MF	24	5	0.111986	1
GO:0008235	metalloexopeptidase activity	MF	39	8	0.0514981	1
GO:0008238	exopeptidase activity	MF	98	13	0.233614	1
GO:0005246	calcium channel regulator activity	MF	32	8	0.140772	1
GO:0008431	vitamin E binding	MF	3	0	1	1
GO:0003948	N4-(beta-N-acetylglucosaminyl)-L-asparaginase activity	MF	1	0	1	1
GO:0005201	extracellular matrix structural constituent	MF	67	12	0.196359	1
GO:0005540	hyaluronic acid binding	MF	21	1	0.936473	1
GO:0044548	S100 protein binding	MF	11	2	0.53009	1
GO:0001871	pattern binding	MF	16	0	1	1
GO:0004133	glycogen debranching enzyme activity	MF	1	0	1	1
GO:0004134	4-alpha-glucanotransferase activity	MF	1	0	1	1
GO:0004135	amylo-alpha-1,6-glucosidase activity	MF	1	0	1	1
GO:0004553	hydrolase activity, hydrolyzing O-glycosyl compounds	MF	85	7	0.8331	1
GO:0015926	glucosidase activity	MF	9	1	0.669709	1
GO:0030247	polysaccharide binding	MF	16	0	1	1
GO:0031593	polyubiquitin binding	MF	33	2	0.937297	1
GO:0032182	ubiquitin-like protein binding	MF	90	9	0.801977	1
GO:0043130	ubiquitin binding	MF	78	6	0.925073	1
GO:0090599	alpha-glucosidase activity	MF	5	1	0.543924	1
GO:0005112	Notch binding	MF	15	2	0.712116	1
GO:0008083	growth factor activity	MF	152	23	0.0654697	1
GO:0016176	superoxide-generating NADPH oxidase activator activity	MF	5	0	1	1
GO:0017080	sodium channel regulator activity	MF	32	5	0.357157	1
GO:0031701	angiotensin receptor binding	MF	11	1	0.826607	1
GO:0031702	type 1 angiotensin receptor binding	MF	10	1	0.793388	1
GO:0031703	type 2 angiotensin receptor binding	MF	1	0	1	1
GO:0001595	angiotensin receptor activity	MF	4	0	1	1
GO:0001596	angiotensin type I receptor activity	MF	1	0	1	1
GO:0001653	peptide receptor activity	MF	116	15	0.14851	1
GO:0004945	angiotensin type II receptor activity	MF	4	0	1	1
GO:0008528	G-protein coupled peptide receptor activity	MF	114	14	0.206767	1
GO:0031711	bradykinin receptor binding	MF	2	0	1	1
GO:0004760	serine-pyruvate transaminase activity	MF	1	0	1	1
GO:0008453	alanine-glyoxylate transaminase activity	MF	2	0	1	1
GO:0004013	adenosylhomocysteinase activity	MF	1	0	1	1
GO:0016801	hydrolase activity, acting on ether bonds	MF	9	2	0.232216	1
GO:0016802	trialkylsulfonium hydrolase activity	MF	1	0	1	1
GO:0003705	RNA polymerase II distal enhancer sequence-specific DNA binding transcription factor activity	MF	87	14	0.302164	1
GO:0004879	ligand-activated sequence-specific DNA binding RNA polymerase II transcription factor activity	MF	47	5	0.860769	1
GO:0031072	heat shock protein binding	MF	67	8	0.586633	1
GO:0051879	Hsp90 protein binding	MF	18	4	0.149415	1
GO:0070888	E-box binding	MF	32	7	0.206734	1
GO:0098531	direct ligand regulated sequence-specific DNA binding transcription factor activity	MF	47	5	0.860769	1
GO:0004869	cysteine-type endopeptidase inhibitor activity	MF	52	2	0.947348	1
GO:0019207	kinase regulator activity	MF	142	18	0.531279	1
GO:0019210	kinase inhibitor activity	MF	64	8	0.574536	1
GO:0004017	adenylate kinase activity	MF	6	1	0.570502	1
GO:0004550	nucleoside diphosphate kinase activity	MF	18	2	0.591482	1
GO:0016776	phosphotransferase activity, phosphate group as acceptor	MF	36	7	0.129749	1
GO:0019201	nucleotide kinase activity	MF	19	5	0.122741	1
GO:0046899	nucleoside triphosphate adenylate kinase activity	MF	2	0	1	1
GO:0005080	protein kinase C binding	MF	46	6	0.66758	1
GO:0005547	phosphatidylinositol-3,4,5-trisphosphate binding	MF	30	7	0.112159	1
GO:0030235	nitric-oxide synthase regulator activity	MF	10	3	0.23506	1
GO:0035091	phosphatidylinositol binding	MF	174	29	0.0863185	1
GO:0043325	phosphatidylinositol-3,4-bisphosphate binding	MF	19	0	1	1
GO:1901981	phosphatidylinositol phosphate binding	MF	92	17	0.0702548	1
GO:1902936	phosphatidylinositol bisphosphate binding	MF	59	9	0.284183	1
GO:0004655	porphobilinogen synthase activity	MF	1	0	1	1
GO:0032791	lead ion binding	MF	1	0	1	1
GO:0003870	5-aminolevulinate synthase activity	MF	1	0	1	1
GO:0016748	succinyltransferase activity	MF	2	1	0.145044	1
GO:0016749	N-succinyltransferase activity	MF	1	0	1	1
GO:0015643	toxic substance binding	MF	10	2	0.253005	1
GO:0016209	antioxidant activity	MF	65	5	0.833782	1
GO:0019825	oxygen binding	MF	48	2	0.927425	1
GO:0051087	chaperone binding	MF	71	6	0.823297	1
GO:0001758	retinal dehydrogenase activity	MF	7	1	0.462256	1
GO:0004028	3-chloroallyl aldehyde dehydrogenase activity	MF	7	0	1	1
GO:0005497	androgen binding	MF	3	1	0.318585	1
GO:0018479	benzaldehyde dehydrogenase (NAD+) activity	MF	2	0	1	1
GO:0004030	aldehyde dehydrogenase [NAD(P)+] activity	MF	6	0	1	1
GO:0004033	aldo-keto reductase (NADP) activity	MF	19	1	0.871373	1
GO:0008106	alcohol dehydrogenase (NADP+) activity	MF	11	0	1	1
GO:0070324	thyroid hormone binding	MF	6	1	0.657847	1
GO:0070403	NAD+ binding	MF	13	1	0.809376	1
GO:0019145	aminobutyraldehyde dehydrogenase activity	MF	1	0	1	1
GO:0033737	1-pyrroline dehydrogenase activity	MF	1	0	1	1
GO:0043176	amine binding	MF	8	1	0.522742	1
GO:0047105	4-trimethylammoniobutyraldehyde dehydrogenase activity	MF	1	0	1	1
GO:0016899	oxidoreductase activity, acting on the CH-OH group of donors, oxygen as acceptor	MF	3	0	1	1
GO:0046577	long-chain-alcohol oxidase activity	MF	1	0	1	1
GO:0050061	long-chain-aldehyde dehydrogenase activity	MF	1	0	1	1
GO:0052814	medium-chain-aldehyde dehydrogenase activity	MF	1	0	1	1
GO:0004332	fructose-bisphosphate aldolase activity	MF	3	1	0.289827	1
GO:0015631	tubulin binding	MF	231	23	0.939484	1
GO:0016830	carbon-carbon lyase activity	MF	46	2	0.955907	1
GO:0016832	aldehyde-lyase activity	MF	9	1	0.585848	1
GO:0070061	fructose binding	MF	4	2	0.114393	1
GO:0061609	fructose-1-phosphate aldolase activity	MF	1	1	0.0556837	1
GO:0004032	alditol:NADP+ 1-oxidoreductase activity	MF	6	0	1	1
GO:0043795	glyceraldehyde oxidoreductase activity	MF	1	0	1	1
GO:0004704	NF-kappaB-inducing kinase activity	MF	5	1	0.496794	1
GO:0004714	transmembrane receptor protein tyrosine kinase activity	MF	64	15	0.139563	1
GO:0004052	arachidonate 12-lipoxygenase activity	MF	3	0	1	1
GO:0016165	linoleate 13S-lipoxygenase activity	MF	2	0	1	1
GO:0016701	oxidoreductase activity, acting on single donors with incorporation of molecular oxygen	MF	24	1	0.928877	1
GO:0016702	oxidoreductase activity, acting on single donors with incorporation of molecular oxygen, incorporation of two atoms of oxygen	MF	23	1	0.923074	1
GO:0016803	ether hydrolase activity	MF	8	2	0.163511	1
GO:0016853	isomerase activity	MF	137	13	0.540438	1
GO:0047977	hepoxilin-epoxide hydrolase activity	MF	2	0	1	1
GO:0051120	hepoxilin A3 synthase activity	MF	3	0	1	1
GO:0051213	dioxygenase activity	MF	79	7	0.875211	1
GO:0004051	arachidonate 5-lipoxygenase activity	MF	1	0	1	1
GO:0036041	long-chain fatty acid binding	MF	10	0	1	1
GO:0050542	icosanoid binding	MF	6	0	1	1
GO:0050543	icosatetraenoic acid binding	MF	6	0	1	1
GO:0050544	arachidonic acid binding	MF	5	0	1	1
GO:1901567	fatty acid derivative binding	MF	6	0	1	1
GO:1990136	linoleate 9S-lipoxygenase activity	MF	1	0	1	1
GO:0005546	phosphatidylinositol-4,5-bisphosphate binding	MF	41	8	0.112041	1
GO:0050473	arachidonate 15-lipoxygenase activity	MF	3	0	1	1
GO:0097260	eoxin A4 synthase activity	MF	1	0	1	1
GO:0036403	arachidonate 8(S)-lipoxygenase activity	MF	1	0	1	1
GO:0004035	alkaline phosphatase activity	MF	4	0	1	1
GO:0030021	extracellular matrix structural constituent conferring compression resistance	MF	3	0	1	1
GO:0030345	structural constituent of tooth enamel	MF	3	0	1	1
GO:0008200	ion channel inhibitor activity	MF	33	4	0.554434	1
GO:0016248	channel inhibitor activity	MF	34	4	0.605071	1
GO:0019855	calcium channel inhibitor activity	MF	9	1	0.635482	1
GO:0019862	IgA binding	MF	3	0	1	1
GO:0019865	immunoglobulin binding	MF	22	3	0.169711	1
GO:0020037	heme binding	MF	129	12	0.674442	1
GO:0046904	calcium oxalate binding	MF	1	0	1	1
GO:0046906	tetrapyrrole binding	MF	138	13	0.644785	1
GO:0004014	adenosylmethionine decarboxylase activity	MF	1	0	1	1
GO:0016831	carboxy-lyase activity	MF	33	1	0.975938	1
GO:0004842	ubiquitin-protein transferase activity	MF	280	32	0.656695	1
GO:0019787	ubiquitin-like protein transferase activity	MF	295	34	0.625533	1
GO:0061630	ubiquitin protein ligase activity	MF	65	6	0.778635	1
GO:0061659	ubiquitin-like protein ligase activity	MF	68	7	0.675072	1
GO:0005126	cytokine receptor binding	MF	237	34	0.0170021	1
GO:0005160	transforming growth factor beta receptor binding	MF	47	7	0.331123	1
GO:0005026	transforming growth factor beta receptor activity, type II	MF	2	0	1	1
GO:0016500	protein-hormone receptor activity	MF	9	3	0.0416203	1
GO:1990272	anti-Mullerian hormone receptor activity	MF	1	0	1	1
GO:0003876	AMP deaminase activity	MF	3	1	0.382681	1
GO:0032036	myosin heavy chain binding	MF	10	2	0.248877	1
GO:0047623	adenosine-phosphate deaminase activity	MF	3	1	0.382681	1
GO:0048156	tau protein binding	MF	8	2	0.212789	1
GO:0070063	RNA polymerase binding	MF	35	4	0.671624	1
GO:0004047	aminomethyltransferase activity	MF	2	0	1	1
GO:0008168	methyltransferase activity	MF	194	16	0.949597	1
GO:0016741	transferase activity, transferring one-carbon groups	MF	201	16	0.961411	1
GO:0004556	alpha-amylase activity	MF	5	0	1	1
GO:0016160	amylase activity	MF	6	1	0.242555	1
GO:0031404	chloride ion binding	MF	4	0	1	1
GO:0004518	nuclease activity	MF	169	10	0.989873	1
GO:0004519	endonuclease activity	MF	103	6	0.965863	1
GO:0004540	ribonuclease activity	MF	76	4	0.964166	1
GO:0019843	rRNA binding	MF	35	3	0.75449	1
GO:0030971	receptor tyrosine kinase binding	MF	43	3	0.9649	1
GO:0008093	cytoskeletal adaptor activity	MF	12	4	0.16732	1
GO:0045296	cadherin binding	MF	26	4	0.483376	1
GO:0001618	virus receptor activity	MF	29	5	0.221612	1
GO:0004177	aminopeptidase activity	MF	36	3	0.737842	1
GO:0005345	purine nucleobase transmembrane transporter activity	MF	3	0	1	1
GO:0015205	nucleobase transmembrane transporter activity	MF	5	0	1	1
GO:0015207	adenine transmembrane transporter activity	MF	1	0	1	1
GO:0015932	nucleobase-containing compound transmembrane transporter activity	MF	29	0	1	1
GO:0003697	single-stranded DNA binding	MF	75	7	0.784957	1
GO:0004386	helicase activity	MF	139	13	0.865968	1
GO:0004859	phospholipase inhibitor activity	MF	11	1	0.616705	1
GO:0005544	calcium-dependent phospholipid binding	MF	42	6	0.459265	1
GO:0008094	DNA-dependent ATPase activity	MF	73	4	0.97681	1
GO:0019834	phospholipase A2 inhibitor activity	MF	4	1	0.314997	1
GO:0033676	double-stranded DNA-dependent ATPase activity	MF	1	0	1	1
GO:0036310	annealing helicase activity	MF	7	0	1	1
GO:0055102	lipase inhibitor activity	MF	16	1	0.742419	1
GO:0097617	annealing activity	MF	7	0	1	1
GO:0051059	NF-kappaB binding	MF	28	1	0.94969	1
GO:0003823	antigen binding	MF	75	9	0.491004	1
GO:0008429	phosphatidylethanolamine binding	MF	7	1	0.649737	1
GO:0023023	MHC protein complex binding	MF	19	3	0.444506	1
GO:0023026	MHC class II protein complex binding	MF	16	3	0.398968	1
GO:0001786	phosphatidylserine binding	MF	20	3	0.481646	1
GO:0072341	modified amino acid binding	MF	47	5	0.605793	1
GO:1901611	phosphatidylglycerol binding	MF	3	0	1	1
GO:0004465	lipoprotein lipase activity	MF	3	2	0.0224592	1
GO:0050528	acyloxyacyl hydrolase activity	MF	1	1	0.101618	1
GO:0052593	tryptamine:oxygen oxidoreductase (deaminating) activity	MF	2	1	0.14059	1
GO:0052594	aminoacetone:oxygen oxidoreductase(deaminating) activity	MF	2	1	0.14059	1
GO:0052595	aliphatic-amine oxidase activity	MF	2	1	0.14059	1
GO:0052596	phenethylamine:oxygen oxidoreductase (deaminating) activity	MF	2	1	0.14059	1
GO:0004854	xanthine dehydrogenase activity	MF	2	0	1	1
GO:0008762	UDP-N-acetylmuramate dehydrogenase activity	MF	6	1	0.550082	1
GO:0016725	oxidoreductase activity, acting on CH or CH2 groups	MF	10	0	1	1
GO:0016726	oxidoreductase activity, acting on CH or CH2 groups, NAD or NADP as acceptor	MF	2	0	1	1
GO:0043546	molybdopterin cofactor binding	MF	5	0	1	1
GO:0051537	2 iron, 2 sulfur cluster binding	MF	19	2	0.514646	1
GO:0008656	cysteine-type endopeptidase activator activity involved in apoptotic process	MF	17	2	0.556385	1
GO:0016504	peptidase activator activity	MF	36	3	0.777842	1
GO:0016505	peptidase activator activity involved in apoptotic process	MF	20	2	0.624069	1
GO:0043028	cysteine-type endopeptidase regulator activity involved in apoptotic process	MF	40	2	0.940349	1
GO:0004081	bis(5'-nucleosyl)-tetraphosphatase (asymmetrical) activity	MF	1	0	1	1
GO:0004551	nucleotide diphosphatase activity	MF	7	1	0.522222	1
GO:0008796	bis(5'-nucleosyl)-tetraphosphatase activity	MF	1	0	1	1
GO:0008803	bis(5'-nucleosyl)-tetraphosphatase (symmetrical) activity	MF	1	0	1	1
GO:0042393	histone binding	MF	152	7	0.999502	1
GO:0008013	beta-catenin binding	MF	58	7	0.85125	1
GO:0008017	microtubule binding	MF	167	16	0.936582	1
GO:0019887	protein kinase regulator activity	MF	123	14	0.701486	1
GO:0045295	gamma-catenin binding	MF	12	3	0.309394	1
GO:0051010	microtubule plus-end binding	MF	11	3	0.283228	1
GO:0001846	opsonin binding	MF	11	0	1	1
GO:0001848	complement binding	MF	17	1	0.797012	1
GO:0001849	complement component C1q binding	MF	7	0	1	1
GO:0046790	virion binding	MF	9	0	1	1
GO:0051082	unfolded protein binding	MF	94	12	0.319725	1
GO:0001228	RNA polymerase II transcription regulatory region sequence-specific DNA binding transcription factor activity involved in positive regulation of transcription	MF	241	38	0.290148	1
GO:0008242	omega peptidase activity	MF	17	2	0.535269	1
GO:0003684	damaged DNA binding	MF	53	4	0.850436	1
GO:0003906	DNA-(apurinic or apyrimidinic site) lyase activity	MF	12	3	0.144678	1
GO:0004520	endodeoxyribonuclease activity	MF	42	3	0.829159	1
GO:0004521	endoribonuclease activity	MF	39	3	0.803359	1
GO:0004523	RNA-DNA hybrid ribonuclease activity	MF	6	1	0.477016	1
GO:0004527	exonuclease activity	MF	67	5	0.870635	1
GO:0004528	phosphodiesterase I activity	MF	5	1	0.363497	1
GO:0004529	exodeoxyribonuclease activity	MF	13	2	0.372728	1
GO:0004536	deoxyribonuclease activity	MF	54	4	0.831109	1
GO:0004844	uracil DNA N-glycosylase activity	MF	4	1	0.369435	1
GO:0008296	3'-5'-exodeoxyribonuclease activity	MF	6	2	0.0753724	1
GO:0008309	double-stranded DNA exodeoxyribonuclease activity	MF	3	1	0.294079	1
GO:0008311	double-stranded DNA 3'-5' exodeoxyribonuclease activity	MF	1	1	0.0769592	1
GO:0008408	3'-5' exonuclease activity	MF	42	3	0.854548	1
GO:0016796	exonuclease activity, active with either ribo- or deoxyribonucleic acids and producing 5'-phosphomonoesters	MF	41	2	0.938627	1
GO:0016890	site-specific endodeoxyribonuclease activity, specific for altered base	MF	2	1	0.147809	1
GO:0016891	endoribonuclease activity, producing 5'-phosphomonoesters	MF	23	2	0.73976	1
GO:0016893	endonuclease activity, active with either ribo- or deoxyribonucleic acids and producing 5'-phosphomonoesters	MF	34	2	0.876104	1
GO:0016895	exodeoxyribonuclease activity, producing 5'-phosphomonoesters	MF	13	2	0.372728	1
GO:0019104	DNA N-glycosylase activity	MF	13	3	0.163094	1
GO:0097506	deaminated base DNA N-glycosylase activity	MF	4	1	0.369435	1
GO:0043027	cysteine-type endopeptidase inhibitor activity involved in apoptotic process	MF	22	0	1	1
GO:0008536	Ran GTPase binding	MF	26	1	0.935793	1
GO:0050897	cobalt ion binding	MF	5	2	0.0914523	1
GO:0031695	alpha-2B adrenergic receptor binding	MF	1	0	1	1
GO:0008035	high-density lipoprotein particle binding	MF	8	0	1	1
GO:0031210	phosphatidylcholine binding	MF	14	1	0.776026	1
GO:0034190	apolipoprotein receptor binding	MF	6	1	0.403095	1
GO:0034191	apolipoprotein A-I receptor binding	MF	4	1	0.272833	1
GO:0045499	chemorepellent activity	MF	8	1	0.726473	1
GO:0060228	phosphatidylcholine-sterol O-acyltransferase activator activity	MF	6	0	1	1
GO:0070325	lipoprotein particle receptor binding	MF	20	2	0.748046	1
GO:0070653	high-density lipoprotein particle receptor binding	MF	3	0	1	1
GO:0071813	lipoprotein particle binding	MF	24	3	0.595985	1
GO:0071814	protein-lipid complex binding	MF	24	3	0.595985	1
GO:0035473	lipase binding	MF	6	1	0.614053	1
GO:0050750	low-density lipoprotein particle receptor binding	MF	15	1	0.872666	1
GO:0004126	cytidine deaminase activity	MF	8	0	1	1
GO:0017091	AU-rich element binding	MF	18	1	0.901655	1
GO:0005372	water transmembrane transporter activity	MF	12	1	0.585789	1
GO:0015144	carbohydrate transmembrane transporter activity	MF	32	2	0.773903	1
GO:0015166	polyol transmembrane transporter activity	MF	12	1	0.587484	1
GO:0015168	glycerol transmembrane transporter activity	MF	11	1	0.552812	1
GO:0015250	water channel activity	MF	11	1	0.552812	1
GO:0015254	glycerol channel activity	MF	11	1	0.552812	1
GO:0015665	alcohol transmembrane transporter activity	MF	17	1	0.796411	1
GO:1901476	carbohydrate transporter activity	MF	32	2	0.773903	1
GO:1901618	organic hydroxy compound transmembrane transporter activity	MF	39	2	0.905505	1
GO:0016004	phospholipase activator activity	MF	9	0	1	1
GO:0043274	phospholipase binding	MF	14	1	0.829392	1
GO:0060229	lipase activator activity	MF	11	0	1	1
GO:0060230	lipoprotein lipase activator activity	MF	3	0	1	1
GO:0046848	hydroxyapatite binding	MF	4	1	0.246454	1
GO:0046911	metal chelating activity	MF	1	0	1	1
GO:0070326	very-low-density lipoprotein particle receptor binding	MF	4	2	0.122856	1
GO:0001948	glycoprotein binding	MF	76	9	0.750717	1
GO:0033130	acetylcholine receptor binding	MF	8	3	0.102282	1
GO:0051425	PTB domain binding	MF	3	0	1	1
GO:0070851	growth factor receptor binding	MF	116	18	0.105986	1
GO:0002054	nucleobase binding	MF	4	0	1	1
GO:0002055	adenine binding	MF	1	0	1	1
GO:0002060	purine nucleobase binding	MF	3	0	1	1
GO:0003999	adenine phosphoribosyltransferase activity	MF	1	0	1	1
GO:0016208	AMP binding	MF	8	1	0.5966	1
GO:0005123	death receptor binding	MF	15	3	0.293177	1
GO:0005125	cytokine activity	MF	199	24	0.0425313	1
GO:0005164	tumor necrosis factor receptor binding	MF	28	4	0.39351	1
GO:0032813	tumor necrosis factor receptor superfamily binding	MF	40	7	0.190648	1
GO:0005217	intracellular ligand-gated ion channel activity	MF	22	4	0.457045	1
GO:0005221	intracellular cyclic nucleotide activated cation channel activity	MF	10	2	0.375208	1
GO:0005223	intracellular cGMP activated cation channel activity	MF	6	1	0.486987	1
GO:0005267	potassium channel activity	MF	114	21	0.085907	1
GO:0008519	ammonium transmembrane transporter activity	MF	22	1	0.91248	1
GO:0015079	potassium ion transmembrane transporter activity	MF	133	22	0.151642	1
GO:0015101	organic cation transmembrane transporter activity	MF	29	2	0.81967	1
GO:0015103	inorganic anion transmembrane transporter activity	MF	128	14	0.724682	1
GO:0030184	nitric oxide transmembrane transporter activity	MF	1	0	1	1
GO:0035379	carbon dioxide transmembrane transporter activity	MF	1	0	1	1
GO:0043855	cyclic nucleotide-gated ion channel activity	MF	10	2	0.375208	1
GO:0046875	ephrin receptor binding	MF	28	6	0.295541	1
GO:0015204	urea transmembrane transporter activity	MF	6	0	1	1
GO:0042887	amide transmembrane transporter activity	MF	15	3	0.271933	1
GO:0015288	porin activity	MF	7	1	0.438134	1
GO:0022829	wide pore channel activity	MF	22	3	0.409512	1
GO:0005253	anion channel activity	MF	71	9	0.495475	1
GO:0015112	nitrate transmembrane transporter activity	MF	1	0	1	1
GO:0005275	amine transmembrane transporter activity	MF	3	0	1	1
GO:0005342	organic acid transmembrane transporter activity	MF	107	17	0.1617	1
GO:0005350	pyrimidine nucleobase transmembrane transporter activity	MF	2	0	1	1
GO:0008514	organic anion transmembrane transporter activity	MF	136	19	0.234718	1
GO:0046943	carboxylic acid transmembrane transporter activity	MF	104	17	0.136753	1
GO:0003924	GTPase activity	MF	229	22	0.769601	1
GO:0019003	GDP binding	MF	47	3	0.875881	1
GO:0005154	epidermal growth factor receptor binding	MF	28	5	0.23052	1
GO:0004053	arginase activity	MF	2	0	1	1
GO:0016813	hydrolase activity, acting on carbon-nitrogen (but not peptide) bonds, in linear amidines	MF	12	1	0.763468	1
GO:0005070	SH3/SH2 adaptor activity	MF	47	10	0.118795	1
GO:0035591	signaling adaptor activity	MF	66	14	0.0900099	1
GO:0042169	SH2 domain binding	MF	29	4	0.571595	1
GO:0005092	GDP-dissociation inhibitor activity	MF	10	1	0.780015	1
GO:0005094	Rho GDP-dissociation inhibitor activity	MF	3	0	1	1
GO:0005095	GTPase inhibitor activity	MF	14	0	1	1
GO:0017048	Rho GTPase binding	MF	63	8	0.724984	1
GO:0004874	aryl hydrocarbon receptor activity	MF	1	0	1	1
GO:0017162	aryl hydrocarbon receptor binding	MF	3	2	0.0714607	1
GO:0000982	RNA polymerase II core promoter proximal region sequence-specific DNA binding transcription factor activity	MF	263	44	0.172071	1
GO:0001046	core promoter sequence-specific DNA binding	MF	82	11	0.703674	1
GO:0001047	core promoter binding	MF	123	16	0.715844	1
GO:0001076	RNA polymerase II transcription factor binding transcription factor activity	MF	116	15	0.637215	1
GO:0001190	RNA polymerase II transcription factor binding transcription factor activity involved in positive regulation of transcription	MF	39	5	0.71034	1
GO:0043425	bHLH transcription factor binding	MF	25	6	0.202946	1
GO:0005159	insulin-like growth factor receptor binding	MF	15	5	0.103431	1
GO:0031434	mitogen-activated protein kinase kinase binding	MF	15	2	0.727745	1
GO:0031691	alpha-1A adrenergic receptor binding	MF	1	0	1	1
GO:0031748	D1 dopamine receptor binding	MF	8	1	0.675754	1
GO:0031762	follicle-stimulating hormone receptor binding	MF	1	0	1	1
GO:0031821	G-protein coupled serotonin receptor binding	MF	7	1	0.646021	1
GO:0031826	type 2A serotonin receptor binding	MF	3	0	1	1
GO:0032947	protein complex scaffold	MF	61	10	0.416169	1
GO:0043422	protein kinase B binding	MF	11	0	1	1
GO:0050780	dopamine receptor binding	MF	13	3	0.270926	1
GO:0004065	arylsulfatase activity	MF	8	3	0.0992061	1
GO:0004098	cerebroside-sulfatase activity	MF	1	0	1	1
GO:0008484	sulfuric ester hydrolase activity	MF	11	3	0.243407	1
GO:0003943	N-acetylgalactosamine-4-sulfatase activity	MF	2	0	1	1
GO:0003956	NAD(P)+-protein-arginine ADP-ribosyltransferase activity	MF	5	1	0.398074	1
GO:0017040	ceramidase activity	MF	5	0	1	1
GO:0001078	RNA polymerase II core promoter proximal region sequence-specific DNA binding transcription factor activity involved in negative regulation of transcription	MF	89	14	0.500128	1
GO:0003690	double-stranded DNA binding	MF	105	16	0.218537	1
GO:0004873	asialoglycoprotein receptor activity	MF	3	2	0.061758	1
GO:0038024	cargo receptor activity	MF	59	7	0.459004	1
GO:0031779	melanocortin receptor binding	MF	4	1	0.373833	1
GO:0031781	type 3 melanocortin receptor binding	MF	4	1	0.373833	1
GO:0031782	type 4 melanocortin receptor binding	MF	4	1	0.373833	1
GO:0004056	argininosuccinate lyase activity	MF	1	0	1	1
GO:0015105	arsenite transmembrane transporter activity	MF	1	0	1	1
GO:0004066	asparagine synthase (glutamine-hydrolyzing) activity	MF	2	0	1	1
GO:0016884	carbon-nitrogen ligase activity, with glutamine as amido-N-donor	MF	11	1	0.706741	1
GO:0019807	aspartoacylase activity	MF	1	0	1	1
GO:0004597	peptide-aspartate beta-dioxygenase activity	MF	1	0	1	1
GO:0016705	oxidoreductase activity, acting on paired donors, with incorporation or reduction of molecular oxygen	MF	150	13	0.805986	1
GO:0016706	oxidoreductase activity, acting on paired donors, with incorporation or reduction of molecular oxygen, 2-oxoglutarate as one donor, and incorporation of one atom each of oxygen into both donors	MF	43	5	0.700174	1
GO:0004055	argininosuccinate synthase activity	MF	1	0	1	1
GO:0001077	RNA polymerase II core promoter proximal region sequence-specific DNA binding transcription factor activity involved in positive regulation of transcription	MF	182	31	0.180926	1
GO:0001085	RNA polymerase II transcription factor binding	MF	89	13	0.483604	1
GO:0030275	LRR domain binding	MF	16	1	0.897738	1
GO:0043522	leucine zipper domain binding	MF	10	1	0.742107	1
GO:0003937	IMP cyclohydrolase activity	MF	1	0	1	1
GO:0004643	phosphoribosylaminoimidazolecarboxamide formyltransferase activity	MF	1	0	1	1
GO:0016742	hydroxymethyl-, formyl- and related transferase activity	MF	8	0	1	1
GO:0019238	cyclohydrolase activity	MF	6	0	1	1
GO:0004677	DNA-dependent protein kinase activity	MF	4	1	0.572513	1
GO:0016303	1-phosphatidylinositol-3-kinase activity	MF	11	1	0.780289	1
GO:0035004	phosphatidylinositol 3-kinase activity	MF	12	1	0.798904	1
GO:0035173	histone kinase activity	MF	20	3	0.496307	1
GO:0035174	histone serine kinase activity	MF	9	2	0.308691	1
GO:0052742	phosphatidylinositol kinase activity	MF	15	1	0.86283	1
GO:0008267	poly-glutamine tract binding	MF	1	1	0.259759	1
GO:0005375	copper ion transmembrane transporter activity	MF	6	0	1	1
GO:0016530	metallochaperone activity	MF	4	1	0.279299	1
GO:0016531	copper chaperone activity	MF	3	0	1	1
GO:0032767	copper-dependent protein binding	MF	2	1	0.16946	1
GO:0046915	transition metal ion transmembrane transporter activity	MF	27	3	0.543112	1
GO:0005391	sodium:potassium-exchanging ATPase activity	MF	10	1	0.624005	1
GO:0008556	potassium-transporting ATPase activity	MF	11	1	0.707578	1
GO:0015662	ATPase activity, coupled to transmembrane movement of ions, phosphorylative mechanism	MF	30	4	0.508647	1
GO:0019829	cation-transporting ATPase activity	MF	50	5	0.71319	1
GO:0030506	ankyrin binding	MF	20	4	0.501262	1
GO:0030955	potassium ion binding	MF	8	2	0.357263	1
GO:0031402	sodium ion binding	MF	6	1	0.574647	1
GO:0031420	alkali metal ion binding	MF	12	2	0.498229	1
GO:0042625	ATPase activity, coupled to transmembrane movement of ions	MF	51	5	0.724106	1
GO:0043548	phosphatidylinositol 3-kinase binding	MF	26	6	0.178667	1
GO:1990239	steroid hormone binding	MF	4	0	1	1
GO:0008900	hydrogen:potassium-exchanging ATPase activity	MF	3	1	0.341254	1
GO:0015078	hydrogen ion transmembrane transporter activity	MF	91	10	0.417591	1
GO:0001671	ATPase activator activity	MF	14	1	0.798032	1
GO:0060590	ATPase regulator activity	MF	20	2	0.59357	1
GO:0005388	calcium-transporting ATPase activity	MF	8	2	0.422696	1
GO:0015085	calcium ion transmembrane transporter activity	MF	117	23	0.11616	1
GO:0072509	divalent inorganic cation transmembrane transporter activity	MF	143	26	0.107608	1
GO:0086039	calcium-transporting ATPase activity involved in regulation of cardiac muscle cell membrane potential	MF	1	0	1	1
GO:0030899	calcium-dependent ATPase activity	MF	2	1	0.413066	1
GO:0019902	phosphatase binding	MF	136	21	0.306303	1
GO:0019903	protein phosphatase binding	MF	95	15	0.312881	1
GO:0030346	protein phosphatase 2B binding	MF	6	1	0.621437	1
GO:0036487	nitric-oxide synthase inhibitor activity	MF	1	1	0.2302	1
GO:0097110	scaffold protein binding	MF	37	10	0.0377651	1
GO:0036442	hydrogen-exporting ATPase activity	MF	26	2	0.79339	1
GO:0042287	MHC protein binding	MF	21	3	0.607376	1
GO:0042288	MHC class I protein binding	MF	12	2	0.5958	1
GO:0044769	ATPase activity, coupled to transmembrane movement of ions, rotational mechanism	MF	23	1	0.920273	1
GO:0046933	proton-transporting ATP synthase activity, rotational mechanism	MF	10	0	1	1
GO:0046961	proton-transporting ATPase activity, rotational mechanism	MF	21	1	0.906229	1
GO:0004043	L-aminoadipate-semialdehyde dehydrogenase activity	MF	1	0	1	1
GO:0008802	betaine-aldehyde dehydrogenase activity	MF	1	0	1	1
GO:0008553	hydrogen-exporting ATPase activity, phosphorylative mechanism	MF	8	1	0.573882	1
GO:0004008	copper-exporting ATPase activity	MF	1	0	1	1
GO:0043682	copper-transporting ATPase activity	MF	1	0	1	1
GO:0032404	mismatch repair complex binding	MF	8	0	1	1
GO:0032405	MutLalpha complex binding	MF	5	0	1	1
GO:0032407	MutSalpha complex binding	MF	5	0	1	1
GO:0003774	motor activity	MF	126	16	0.675901	1
GO:0003777	microtubule motor activity	MF	74	7	0.894866	1
GO:0008574	ATP-dependent microtubule motor activity, plus-end-directed	MF	17	1	0.895381	1
GO:0003730	mRNA 3'-UTR binding	MF	36	4	0.76581	1
GO:0004300	enoyl-CoA hydratase activity	MF	5	0	1	1
GO:0004490	methylglutaconyl-CoA hydratase activity	MF	1	0	1	1
GO:0005185	neurohypophyseal hormone activity	MF	2	0	1	1
GO:0031893	vasopressin receptor binding	MF	2	1	0.150465	1
GO:0031894	V1A vasopressin receptor binding	MF	2	1	0.150465	1
GO:0031895	V1B vasopressin receptor binding	MF	1	0	1	1
GO:0005000	vasopressin receptor activity	MF	6	1	0.436134	1
GO:0008320	protein transmembrane transporter activity	MF	13	1	0.686617	1
GO:0022884	macromolecule transmembrane transporter activity	MF	15	1	0.750757	1
GO:0042605	peptide antigen binding	MF	31	5	0.297978	1
GO:0016289	CoA hydrolase activity	MF	17	1	0.8064	1
GO:0016290	palmitoyl-CoA hydrolase activity	MF	11	1	0.677313	1
GO:0016790	thiolester hydrolase activity	MF	26	2	0.807655	1
GO:0047617	acyl-CoA hydrolase activity	MF	14	1	0.763529	1
GO:0047963	glycine N-choloyltransferase activity	MF	1	0	1	1
GO:0052815	medium-chain acyl-CoA hydrolase activity	MF	2	0	1	1
GO:0052816	long-chain acyl-CoA hydrolase activity	MF	1	0	1	1
GO:0052817	very long chain acyl-CoA hydrolase activity	MF	1	0	1	1
GO:0001205	RNA polymerase II distal enhancer sequence-specific DNA binding transcription factor activity involved in positive regulation of transcription	MF	23	3	0.578573	1
GO:0001206	RNA polymerase II distal enhancer sequence-specific DNA binding transcription factor activity involved in negative regulation of transcription	MF	6	2	0.238462	1
GO:0051400	BH domain binding	MF	10	2	0.357494	1
GO:0051434	BH3 domain binding	MF	4	2	0.0805906	1
GO:0070513	death domain binding	MF	8	3	0.0851883	1
GO:0001103	RNA polymerase II repressing transcription factor binding	MF	27	2	0.861328	1
GO:0005113	patched binding	MF	8	1	0.741408	1
GO:0005119	smoothened binding	MF	3	1	0.337167	1
GO:0070491	repressing transcription factor binding	MF	53	5	0.88513	1
GO:0034452	dynactin binding	MF	8	1	0.694888	1
GO:0043014	alpha-tubulin binding	MF	22	1	0.908038	1
GO:0048487	beta-tubulin binding	MF	31	0	1	1
GO:0004084	branched-chain-amino-acid transaminase activity	MF	2	1	0.292657	1
GO:0052654	L-leucine transaminase activity	MF	2	1	0.292657	1
GO:0052655	L-valine transaminase activity	MF	2	1	0.292657	1
GO:0052656	L-isoleucine transaminase activity	MF	2	1	0.292657	1
GO:0003826	alpha-ketoacid dehydrogenase activity	MF	2	0	1	1
GO:0003863	3-methyl-2-oxobutanoate dehydrogenase (2-methylpropanoyl-transferring) activity	MF	2	0	1	1
GO:0016624	oxidoreductase activity, acting on the aldehyde or oxo group of donors, disulfide as acceptor	MF	7	2	0.142557	1
GO:0016538	cyclin-dependent protein serine/threonine kinase regulator activity	MF	20	2	0.708539	1
GO:0042826	histone deacetylase binding	MF	75	13	0.189169	1
GO:0051721	protein phosphatase 2A binding	MF	18	1	0.925779	1
GO:0005222	intracellular cAMP activated cation channel activity	MF	8	2	0.311194	1
GO:0005249	voltage-gated potassium channel activity	MF	82	15	0.149073	1
GO:0030551	cyclic nucleotide binding	MF	36	7	0.26263	1
GO:0030552	cAMP binding	MF	23	5	0.301475	1
GO:0009881	photoreceptor activity	MF	14	1	0.715328	1
GO:0003858	3-hydroxybutyrate dehydrogenase activity	MF	2	1	0.248971	1
GO:0004947	bradykinin receptor activity	MF	2	0	1	1
GO:0004435	phosphatidylinositol phospholipase C activity	MF	28	5	0.237142	1
GO:0005165	neurotrophin receptor binding	MF	10	4	0.0905813	1
GO:0005167	neurotrophin TRK receptor binding	MF	6	2	0.294758	1
GO:0005169	neurotrophin TRKB receptor binding	MF	1	0	1	1
GO:0005212	structural constituent of eye lens	MF	20	1	0.817744	1
GO:0008147	structural constituent of bone	MF	2	1	0.126464	1
GO:0008172	S-methyltransferase activity	MF	7	2	0.165585	1
GO:0008757	S-adenosylmethionine-dependent methyltransferase activity	MF	113	10	0.90786	1
GO:0008898	S-adenosylmethionine-homocysteine S-methyltransferase activity	MF	3	1	0.213814	1
GO:0047150	betaine-homocysteine S-methyltransferase activity	MF	1	0	1	1
GO:0031871	proteinase activated receptor binding	MF	2	1	0.252529	1
GO:0045502	dynein binding	MF	19	1	0.932315	1
GO:0000217	DNA secondary structure binding	MF	17	2	0.630634	1
GO:0000405	bubble DNA binding	MF	6	1	0.516802	1
GO:0002039	p53 binding	MF	55	7	0.745643	1
GO:0003678	DNA helicase activity	MF	45	3	0.914192	1
GO:0004003	ATP-dependent DNA helicase activity	MF	32	2	0.909138	1
GO:0008026	ATP-dependent helicase activity	MF	72	6	0.900153	1
GO:0009378	four-way junction helicase activity	MF	2	0	1	1
GO:0043138	3'-5' DNA helicase activity	MF	7	0	1	1
GO:0043140	ATP-dependent 3'-5' DNA helicase activity	MF	5	0	1	1
GO:0051880	G-quadruplex DNA binding	MF	5	0	1	1
GO:0070035	purine NTP-dependent helicase activity	MF	72	6	0.900153	1
GO:0004197	cysteine-type endopeptidase activity	MF	92	7	0.926817	1
GO:0008234	cysteine-type peptidase activity	MF	137	12	0.823166	1
GO:0001637	G-protein coupled chemoattractant receptor activity	MF	24	2	0.599307	1
GO:0004896	cytokine receptor activity	MF	80	7	0.620489	1
GO:0004950	chemokine receptor activity	MF	24	2	0.599307	1
GO:0016494	C-X-C chemokine receptor activity	MF	7	0	1	1
GO:0004074	biliverdin reductase activity	MF	2	0	1	1
GO:0016628	oxidoreductase activity, acting on the CH-CH group of donors, NAD or NADP as acceptor	MF	23	1	0.915274	1
GO:0016645	oxidoreductase activity, acting on the CH-NH group of donors	MF	26	2	0.812343	1
GO:0016646	oxidoreductase activity, acting on the CH-NH group of donors, NAD or NADP as acceptor	MF	17	1	0.879905	1
GO:0042602	riboflavin reductase (NADPH) activity	MF	1	0	1	1
GO:0071535	RING-like zinc finger domain binding	MF	3	0	1	1
GO:0019208	phosphatase regulator activity	MF	79	7	0.885403	1
GO:0019211	phosphatase activator activity	MF	11	1	0.691492	1
GO:0033612	receptor serine/threonine kinase binding	MF	14	5	0.0409043	1
GO:0070696	transmembrane receptor protein serine/threonine kinase binding	MF	13	5	0.0353152	1
GO:0070700	BMP receptor binding	MF	8	3	0.103056	1
GO:0042056	chemoattractant activity	MF	24	5	0.0723787	1
GO:0001056	RNA polymerase III activity	MF	18	1	0.827412	1
GO:0003899	DNA-directed RNA polymerase activity	MF	42	3	0.818228	1
GO:0034062	RNA polymerase activity	MF	43	3	0.849981	1
GO:0005484	SNAP receptor activity	MF	36	4	0.53388	1
GO:0005521	lamin binding	MF	12	1	0.798682	1
GO:0030331	estrogen receptor binding	MF	31	5	0.253396	1
GO:0031624	ubiquitin conjugating enzyme binding	MF	12	4	0.0834721	1
GO:0035258	steroid hormone receptor binding	MF	70	10	0.398134	1
GO:0044390	ubiquitin-like protein conjugating enzyme binding	MF	13	4	0.0978397	1
GO:0004082	bisphosphoglycerate mutase activity	MF	3	0	1	1
GO:0004083	bisphosphoglycerate 2-phosphatase activity	MF	3	0	1	1
GO:0004619	phosphoglycerate mutase activity	MF	3	0	1	1
GO:0016866	intramolecular transferase activity	MF	23	1	0.877446	1
GO:0016868	intramolecular transferase activity, phosphotransferases	MF	8	0	1	1
GO:0034416	bisphosphoglycerate phosphatase activity	MF	4	0	1	1
GO:0001530	lipopolysaccharide binding	MF	18	2	0.567383	1
GO:0050681	androgen receptor binding	MF	39	4	0.815034	1
GO:0004709	MAP kinase kinase kinase activity	MF	24	1	0.970322	1
GO:0004402	histone acetyltransferase activity	MF	48	4	0.829273	1
GO:0010484	H3 histone acetyltransferase activity	MF	3	1	0.276967	1
GO:0010485	H4 histone acetyltransferase activity	MF	14	2	0.494396	1
GO:0043015	gamma-tubulin binding	MF	18	3	0.420185	1
GO:0090595	acetyl-CoA:L-lysine N6-acetyltransferase	MF	48	4	0.829273	1
GO:0070577	lysine-acetylated histone binding	MF	16	1	0.903029	1
GO:0035925	mRNA 3'-UTR AU-rich region binding	MF	6	0	1	1
GO:0003953	NAD+ nucleosidase activity	MF	3	0	1	1
GO:0050135	NAD(P)+ nucleosidase activity	MF	2	0	1	1
GO:0008191	metalloendopeptidase inhibitor activity	MF	13	3	0.211726	1
GO:0010576	metalloenzyme regulator activity	MF	14	4	0.100652	1
GO:0048551	metalloenzyme inhibitor activity	MF	13	3	0.211726	1
GO:0047708	biotinidase activity	MF	1	0	1	1
GO:0008503	benzodiazepine receptor activity	MF	5	0	1	1
GO:0030594	neurotransmitter receptor activity	MF	70	7	0.545071	1
GO:0030984	kininogen binding	MF	3	0	1	1
GO:0097177	mitochondrial ribosome binding	MF	2	0	1	1
GO:0031714	C5a anaphylatoxin chemotactic receptor binding	MF	2	0	1	1
GO:0031715	C5L2 anaphylatoxin chemotactic receptor binding	MF	1	0	1	1
GO:0004875	complement receptor activity	MF	4	0	1	1
GO:0004876	complement component C3a receptor activity	MF	1	0	1	1
GO:0004942	anaphylatoxin receptor activity	MF	3	0	1	1
GO:0004943	C3a anaphylatoxin receptor activity	MF	1	0	1	1
GO:0004198	calcium-dependent cysteine-type endopeptidase activity	MF	20	2	0.759502	1
GO:0008009	chemokine activity	MF	47	5	0.145518	1
GO:0042379	chemokine receptor binding	MF	58	7	0.0925985	1
GO:0001847	opsonin receptor activity	MF	3	1	0.185235	1
GO:0001856	complement component C5a binding	MF	1	0	1	1
GO:0004878	complement component C5a receptor activity	MF	1	0	1	1
GO:0004944	C5a anaphylatoxin receptor activity	MF	2	0	1	1
GO:0003735	structural constituent of ribosome	MF	141	5	0.997058	1
GO:0005522	profilin binding	MF	8	2	0.308075	1
GO:0032794	GTPase activating protein binding	MF	12	3	0.240031	1
GO:0048365	Rac GTPase binding	MF	27	3	0.802415	1
GO:0004064	arylesterase activity	MF	6	1	0.463361	1
GO:0004089	carbonate dehydratase activity	MF	12	2	0.336749	1
GO:0016151	nickel cation binding	MF	4	1	0.263146	1
GO:0005245	voltage-gated calcium channel activity	MF	41	12	0.0329223	1
GO:0005262	calcium channel activity	MF	100	20	0.103311	1
GO:0008331	high voltage-gated calcium channel activity	MF	10	3	0.313709	1
GO:0042805	actinin binding	MF	26	5	0.357573	1
GO:0051393	alpha-actinin binding	MF	22	4	0.412628	1
GO:0086007	voltage-gated calcium channel activity involved in cardiac muscle cell action potential	MF	1	0	1	1
GO:0086059	voltage-gated calcium channel activity involved SA node cell action potential	MF	1	0	1	1
GO:0038062	protein tyrosine kinase collagen receptor activity	MF	2	0	1	1
GO:0038064	collagen receptor activity	MF	4	0	1	1
GO:0004070	aspartate carbamoyltransferase activity	MF	1	0	1	1
GO:0004087	carbamoyl-phosphate synthase (ammonia) activity	MF	2	0	1	1
GO:0004088	carbamoyl-phosphate synthase (glutamine-hydrolyzing) activity	MF	2	0	1	1
GO:0004151	dihydroorotase activity	MF	1	0	1	1
GO:0016743	carboxyl- or carbamoyltransferase activity	MF	1	0	1	1
GO:0016812	hydrolase activity, acting on carbon-nitrogen (but not peptide) bonds, in cyclic amides	MF	10	2	0.441626	1
GO:0070335	aspartate binding	MF	1	0	1	1
GO:0005499	vitamin D binding	MF	5	0	1	1
GO:0031716	calcitonin receptor binding	MF	2	1	0.382937	1
GO:0004948	calcitonin receptor activity	MF	3	2	0.0649755	1
GO:0032841	calcitonin binding	MF	1	1	0.215367	1
GO:0097642	calcitonin family receptor activity	MF	4	2	0.0912247	1
GO:0097644	calcitonin family binding	MF	1	1	0.215367	1
GO:0005523	tropomyosin binding	MF	13	1	0.806579	1
GO:0019209	kinase activator activity	MF	53	6	0.614588	1
GO:0019888	protein phosphatase regulator activity	MF	70	7	0.775657	1
GO:0030295	protein kinase activator activity	MF	47	5	0.7016	1
GO:0031800	type 3 metabotropic glutamate receptor binding	MF	4	1	0.381631	1
GO:0031997	N-terminal myristoylation domain binding	MF	3	0	1	1
GO:0035254	glutamate receptor binding	MF	30	4	0.670176	1
GO:0035256	G-protein coupled glutamate receptor binding	MF	7	1	0.591201	1
GO:0043539	protein serine/threonine kinase activator activity	MF	17	2	0.585899	1
GO:0072542	protein phosphatase activator activity	MF	8	1	0.589502	1
GO:0044183	protein binding involved in protein folding	MF	11	4	0.0221855	1
GO:0004683	calmodulin-dependent protein kinase activity	MF	28	5	0.416937	1
GO:0009931	calcium-dependent protein serine/threonine kinase activity	MF	9	3	0.125292	1
GO:0010857	calcium-dependent protein kinase activity	MF	10	3	0.157017	1
GO:0019871	sodium channel inhibitor activity	MF	5	0	1	1
GO:0004722	protein serine/threonine phosphatase activity	MF	51	4	0.855957	1
GO:0004723	calcium-dependent protein serine/threonine phosphatase activity	MF	6	1	0.585149	1
GO:0035255	ionotropic glutamate receptor binding	MF	17	3	0.523568	1
GO:0055103	ligase regulator activity	MF	8	0	1	1
GO:0004817	cysteine-tRNA ligase activity	MF	2	0	1	1
GO:0097153	cysteine-type endopeptidase activity involved in apoptotic process	MF	10	2	0.285893	1
GO:0097199	cysteine-type endopeptidase activity involved in apoptotic signaling pathway	MF	6	2	0.153984	1
GO:0004190	aspartic-type endopeptidase activity	MF	24	3	0.370743	1
GO:0004860	protein kinase inhibitor activity	MF	61	7	0.686381	1
GO:0004861	cyclin-dependent protein serine/threonine kinase inhibitor activity	MF	12	0	1	1
GO:0030291	protein serine/threonine kinase inhibitor activity	MF	28	6	0.167085	1
GO:0070001	aspartic-type peptidase activity	MF	25	3	0.385731	1
GO:0097200	cysteine-type endopeptidase activity involved in execution phase of apoptosis	MF	3	0	1	1
GO:0035877	death effector domain binding	MF	4	2	0.105778	1
GO:0004096	catalase activity	MF	2	0	1	1
GO:0004601	peroxidase activity	MF	38	1	0.987796	1
GO:0016684	oxidoreductase activity, acting on peroxide as acceptor	MF	39	1	0.988828	1
GO:0050661	NADP binding	MF	44	3	0.909311	1
GO:0019870	potassium channel inhibitor activity	MF	8	1	0.706495	1
GO:0070320	inward rectifier potassium channel inhibitor activity	MF	1	0	1	1
GO:0071253	connexin binding	MF	5	0	1	1
GO:0000979	RNA polymerase II core promoter sequence-specific DNA binding	MF	47	7	0.614307	1
GO:0001784	phosphotyrosine binding	MF	13	3	0.217258	1
GO:0045309	protein phosphorylated amino acid binding	MF	19	3	0.357588	1
GO:0051219	phosphoprotein binding	MF	46	9	0.146981	1
GO:0004090	carbonyl reductase (NADPH) activity	MF	4	0	1	1
GO:0016651	oxidoreductase activity, acting on NAD(P)H	MF	88	5	0.960026	1
GO:0016655	oxidoreductase activity, acting on NAD(P)H, quinone or similar compound as acceptor	MF	50	0	1	1
GO:0047021	15-hydroxyprostaglandin dehydrogenase (NADP+) activity	MF	1	0	1	1
GO:0050221	prostaglandin-E2 9-reductase activity	MF	1	0	1	1
GO:0000253	3-keto sterol reductase activity	MF	3	0	1	1
GO:0070402	NADPH binding	MF	11	1	0.718153	1
GO:0004122	cystathionine beta-synthase activity	MF	1	1	0.234492	1
GO:0016212	kynurenine-oxoglutarate transaminase activity	MF	4	0	1	1
GO:0016846	carbon-sulfur lyase activity	MF	8	0	1	1
GO:0036137	kynurenine aminotransferase activity	MF	4	0	1	1
GO:0036141	L-phenylalanine-oxaloacetate transaminase activity	MF	1	0	1	1
GO:0047312	L-phenylalanine:pyruvate aminotransferase activity	MF	1	0	1	1
GO:0047316	glutamine-phenylpyruvate transaminase activity	MF	1	0	1	1
GO:0047804	cysteine-S-conjugate beta-lyase activity	MF	2	0	1	1
GO:0047945	L-glutamine:pyruvate aminotransferase activity	MF	1	0	1	1
GO:0070546	L-phenylalanine aminotransferase activity	MF	4	0	1	1
GO:0070548	L-glutamine aminotransferase activity	MF	3	0	1	1
GO:0004951	cholecystokinin receptor activity	MF	2	0	1	1
GO:0015054	gastrin receptor activity	MF	1	0	1	1
GO:0031739	cholecystokinin receptor binding	MF	1	0	1	1
GO:0031741	type B gastrin/cholecystokinin receptor binding	MF	1	0	1	1
GO:0035014	phosphatidylinositol 3-kinase regulator activity	MF	8	2	0.42505	1
GO:0046935	1-phosphatidylinositol-3-kinase regulator activity	MF	6	1	0.697075	1
GO:0004693	cyclin-dependent protein serine/threonine kinase activity	MF	29	0	1	1
GO:0097472	cyclin-dependent protein kinase activity	MF	29	0	1	1
GO:0008353	RNA polymerase II carboxy-terminal domain kinase activity	MF	15	1	0.806314	1
GO:0017069	snRNA binding	MF	20	3	0.474614	1
GO:0030881	beta-2-microglobulin binding	MF	9	0	1	1
GO:0030882	lipid antigen binding	MF	5	0	1	1
GO:0030883	endogenous lipid antigen binding	MF	5	0	1	1
GO:0030884	exogenous lipid antigen binding	MF	5	0	1	1
GO:0071723	lipopeptide binding	MF	7	0	1	1
GO:0051861	glycolipid binding	MF	24	1	0.922118	1
GO:0030159	receptor signaling complex scaffold activity	MF	23	6	0.155274	1
GO:0042289	MHC class II protein binding	MF	5	0	1	1
GO:0005044	scavenger receptor activity	MF	42	3	0.790261	1
GO:0008329	signaling pattern recognition receptor activity	MF	17	1	0.769275	1
GO:0016019	peptidoglycan receptor activity	MF	5	1	0.328609	1
GO:0038187	pattern recognition receptor activity	MF	17	1	0.769275	1
GO:0070891	lipoteichoic acid binding	MF	4	1	0.242517	1
GO:0043199	sulfate binding	MF	1	0	1	1
GO:0005041	low-density lipoprotein receptor activity	MF	10	2	0.311157	1
GO:0030169	low-density lipoprotein particle binding	MF	15	2	0.637948	1
GO:0030228	lipoprotein particle receptor activity	MF	14	2	0.531105	1
GO:0070053	thrombospondin receptor activity	MF	4	0	1	1
GO:0070892	lipoteichoic acid receptor activity	MF	1	0	1	1
GO:0001875	lipopolysaccharide receptor activity	MF	5	0	1	1
GO:0005545	1-phosphatidylinositol binding	MF	19	4	0.27705	1
GO:0070506	high-density lipoprotein particle receptor activity	MF	2	0	1	1
GO:0017110	nucleoside-diphosphatase activity	MF	13	1	0.764344	1
GO:0008894	guanosine-5'-triphosphate,3'-diphosphate diphosphatase activity	MF	1	0	1	1
GO:0045134	uridine-diphosphatase activity	MF	4	0	1	1
GO:0004382	guanosine-diphosphatase activity	MF	1	0	1	1
GO:0004415	hyalurononglucosaminidase activity	MF	8	1	0.697646	1
GO:0015929	hexosaminidase activity	MF	15	1	0.869574	1
GO:0035718	macrophage migration inhibitory factor binding	MF	1	0	1	1
GO:0042658	MHC class II protein binding, via antigen binding groove	MF	1	0	1	1
GO:0030332	cyclin binding	MF	19	2	0.776282	1
GO:0030544	Hsp70 protein binding	MF	25	1	0.965704	1
GO:0071987	WD40-repeat domain binding	MF	3	0	1	1
GO:0050699	WW domain binding	MF	21	4	0.212177	1
GO:0061631	ubiquitin conjugating enzyme activity	MF	18	1	0.911697	1
GO:0061650	ubiquitin-like protein conjugating enzyme activity	MF	19	1	0.932401	1
GO:0031435	mitogen-activated protein kinase kinase kinase binding	MF	22	4	0.404556	1
GO:0045294	alpha-catenin binding	MF	10	2	0.340819	1
GO:0055100	adiponectin binding	MF	3	1	0.362158	1
GO:0005427	proton-dependent oligopeptide secondary active transmembrane transporter activity	MF	2	0	1	1
GO:0015197	peptide transporter activity	MF	8	3	0.135286	1
GO:0015198	oligopeptide transporter activity	MF	3	0	1	1
GO:0015291	secondary active transmembrane transporter activity	MF	181	25	0.254176	1
GO:0015322	secondary active oligopeptide transmembrane transporter activity	MF	2	0	1	1
GO:0035673	oligopeptide transmembrane transporter activity	MF	2	0	1	1
GO:0005176	ErbB-2 class receptor binding	MF	4	1	0.618123	1
GO:0030548	acetylcholine receptor regulator activity	MF	3	1	0.462189	1
GO:0030549	acetylcholine receptor activator activity	MF	1	0	1	1
GO:0043125	ErbB-3 class receptor binding	MF	4	1	0.640087	1
GO:0050321	tau-protein kinase activity	MF	12	1	0.839598	1
GO:0019912	cyclin-dependent protein kinase activating kinase activity	MF	1	0	1	1
GO:0005072	transforming growth factor beta receptor, cytoplasmic mediator activity	MF	10	0	1	1
GO:0055104	ligase inhibitor activity	MF	2	0	1	1
GO:0055105	ubiquitin-protein transferase inhibitor activity	MF	2	0	1	1
GO:0055106	ubiquitin-protein transferase regulator activity	MF	7	0	1	1
GO:0097371	MDM2/MDM4 family protein binding	MF	6	0	1	1
GO:0008138	protein tyrosine/serine/threonine phosphatase activity	MF	42	5	0.624129	1
GO:0017172	cysteine dioxygenase activity	MF	1	0	1	1
GO:0004142	diacylglycerol cholinephosphotransferase activity	MF	3	1	0.259396	1
GO:0004605	phosphatidate cytidylyltransferase activity	MF	3	1	0.21853	1
GO:0016780	phosphotransferase activity, for other substituted phosphate groups	MF	16	3	0.418186	1
GO:0017169	CDP-alcohol phosphatidyltransferase activity	MF	8	1	0.677421	1
GO:0070567	cytidylyltransferase activity	MF	7	1	0.515475	1
GO:0034235	GPI anchor binding	MF	8	0	1	1
GO:0071837	HMG box domain binding	MF	18	5	0.202981	1
GO:0035259	glucocorticoid receptor binding	MF	9	2	0.280131	1
GO:0004771	sterol esterase activity	MF	2	0	1	1
GO:0047372	acylglycerol lipase activity	MF	6	2	0.0947411	1
GO:0003696	satellite DNA binding	MF	7	3	0.0200744	1
GO:0019237	centromeric DNA binding	MF	7	0	1	1
GO:0043515	kinetochore binding	MF	4	0	1	1
GO:0047374	methylumbelliferyl-acetate deacetylase activity	MF	3	0	1	1
GO:0017129	triglyceride binding	MF	2	0	1	1
GO:0005224	ATP-binding and phosphorylation-dependent chloride channel activity	MF	1	1	0.0805851	1
GO:0005254	chloride channel activity	MF	63	9	0.408928	1
GO:0005260	channel-conductance-controlling ATPase activity	MF	1	1	0.0805851	1
GO:0015106	bicarbonate transmembrane transporter activity	MF	13	1	0.725846	1
GO:0015108	chloride transmembrane transporter activity	MF	77	10	0.570201	1
GO:0017081	chloride channel regulator activity	MF	13	4	0.0824459	1
GO:0019869	chloride channel inhibitor activity	MF	8	2	0.27307	1
GO:0005087	Ran guanyl-nucleotide exchange factor activity	MF	6	0	1	1
GO:0004102	choline O-acetyltransferase activity	MF	1	0	1	1
GO:0008374	O-acyltransferase activity	MF	36	4	0.611554	1
GO:0016413	O-acetyltransferase activity	MF	6	0	1	1
GO:0035064	methylated histone binding	MF	44	3	0.945254	1
GO:0008028	monocarboxylic acid transmembrane transporter activity	MF	32	4	0.477653	1
GO:0015125	bile acid transmembrane transporter activity	MF	7	0	1	1
GO:0016229	steroid dehydrogenase activity	MF	25	1	0.868302	1
GO:0033764	steroid dehydrogenase activity, acting on the CH-OH group of donors, NAD or NADP as acceptor	MF	22	1	0.820798	1
GO:0047023	androsterone dehydrogenase activity	MF	3	0	1	1
GO:0047743	chlordecone reductase activity	MF	1	0	1	1
GO:0035184	histone threonine kinase activity	MF	7	1	0.670111	1
GO:0035402	histone kinase activity (H3-T11 specific)	MF	2	0	1	1
GO:0008061	chitin binding	MF	8	0	1	1
GO:0004568	chitinase activity	MF	5	0	1	1
GO:0008843	endochitinase activity	MF	1	0	1	1
GO:0004103	choline kinase activity	MF	2	0	1	1
GO:0004305	ethanolamine kinase activity	MF	4	0	1	1
GO:0004659	prenyltransferase activity	MF	13	0	1	1
GO:0004661	protein geranylgeranyltransferase activity	MF	5	0	1	1
GO:0004663	Rab geranylgeranyltransferase activity	MF	4	0	1	1
GO:0008318	protein prenyltransferase activity	MF	7	0	1	1
GO:0016765	transferase activity, transferring alkyl or aryl (other than methyl) groups	MF	50	2	0.927266	1
GO:0015464	acetylcholine receptor activity	MF	18	1	0.867982	1
GO:0016907	G-protein coupled acetylcholine receptor activity	MF	5	0	1	1
GO:0004889	acetylcholine-activated cation-selective channel activity	MF	16	1	0.795757	1
GO:0005230	extracellular ligand-gated ion channel activity	MF	68	12	0.138424	1
GO:0005231	excitatory extracellular ligand-gated ion channel activity	MF	46	11	0.0271792	1
GO:0022824	transmitter-gated ion channel activity	MF	5	1	0.524796	1
GO:0022835	transmitter-gated channel activity	MF	5	1	0.524796	1
GO:0022848	acetylcholine-gated cation channel activity	MF	2	0	1	1
GO:0008384	IkappaB kinase activity	MF	3	0	1	1
GO:0004111	creatine kinase activity	MF	6	1	0.473267	1
GO:0016775	phosphotransferase activity, nitrogenous group as acceptor	MF	15	5	0.0279188	1
GO:0030371	translation repressor activity	MF	18	2	0.781021	1
GO:0070181	small ribosomal subunit rRNA binding	MF	5	1	0.398418	1
GO:0005229	intracellular calcium activated chloride channel activity	MF	14	3	0.379128	1
GO:0005247	voltage-gated chloride channel activity	MF	8	1	0.699494	1
GO:0008308	voltage-gated anion channel activity	MF	13	1	0.795129	1
GO:0005225	volume-sensitive anion channel activity	MF	2	1	0.151166	1
GO:0015297	antiporter activity	MF	56	10	0.161307	1
GO:0072320	volume-sensitive chloride channel activity	MF	2	1	0.151166	1
GO:0051787	misfolded protein binding	MF	10	1	0.650672	1
GO:0008240	tripeptidyl-peptidase activity	MF	3	0	1	1
GO:0032050	clathrin heavy chain binding	MF	5	0	1	1
GO:0032051	clathrin light chain binding	MF	4	1	0.450054	1
GO:0016493	C-C chemokine receptor activity	MF	12	2	0.215236	1
GO:0019957	C-C chemokine binding	MF	6	0	1	1
GO:0035717	chemokine (C-C motif) ligand 7 binding	MF	1	0	1	1
GO:0071791	chemokine (C-C motif) ligand 5 binding	MF	2	0	1	1
GO:0035757	chemokine (C-C motif) ligand 19 binding	MF	1	0	1	1
GO:0035758	chemokine (C-C motif) ligand 21 binding	MF	1	0	1	1
GO:0038117	C-C motif chemokine 19 receptor activity	MF	1	0	1	1
GO:0038121	C-C motif chemokine 21 receptor activity	MF	1	0	1	1
GO:0001632	leukotriene B4 receptor activity	MF	2	0	1	1
GO:0004953	icosanoid receptor activity	MF	13	2	0.382226	1
GO:0004974	leukotriene receptor activity	MF	3	0	1	1
GO:0030553	cGMP binding	MF	15	3	0.349831	1
GO:0004112	cyclic-nucleotide phosphodiesterase activity	MF	25	3	0.820749	1
GO:0004113	2',3'-cyclic-nucleotide 3'-phosphodiesterase activity	MF	1	0	1	1
GO:0004949	cannabinoid receptor activity	MF	3	0	1	1
GO:0005127	ciliary neurotrophic factor receptor binding	MF	5	0	1	1
GO:0005138	interleukin-6 receptor binding	MF	6	1	0.455158	1
GO:0004897	ciliary neurotrophic factor receptor activity	MF	4	0	1	1
GO:0048407	platelet-derived growth factor binding	MF	11	2	0.64977	1
GO:0030020	extracellular matrix structural constituent conferring tensile strength	MF	6	3	0.126152	1
GO:0030023	extracellular matrix constituent conferring elasticity	MF	3	1	0.453711	1
GO:0097493	structural molecule activity conferring elasticity	MF	5	2	0.257668	1
GO:0043394	proteoglycan binding	MF	25	4	0.529818	1
GO:0043395	heparan sulfate proteoglycan binding	MF	14	3	0.444771	1
GO:0008171	O-methyltransferase activity	MF	14	2	0.440737	1
GO:0016206	catechol O-methyltransferase activity	MF	2	0	1	1
GO:0015088	copper uptake transmembrane transporter activity	MF	1	0	1	1
GO:0004129	cytochrome-c oxidase activity	MF	23	1	0.860792	1
GO:0015002	heme-copper terminal oxidase activity	MF	23	1	0.860792	1
GO:0016675	oxidoreductase activity, acting on a heme group of donors	MF	24	1	0.892054	1
GO:0016676	oxidoreductase activity, acting on a heme group of donors, oxygen as acceptor	MF	23	1	0.860792	1
GO:0004311	farnesyltranstransferase activity	MF	4	0	1	1
GO:0008495	protoheme IX farnesyltransferase activity	MF	1	0	1	1
GO:0004322	ferroxidase activity	MF	5	1	0.343294	1
GO:0016722	oxidoreductase activity, oxidizing metal ions	MF	16	1	0.834066	1
GO:0016724	oxidoreductase activity, oxidizing metal ions, oxygen as acceptor	MF	5	1	0.343294	1
GO:0004185	serine-type carboxypeptidase activity	MF	5	1	0.407204	1
GO:0070008	serine-type exopeptidase activity	MF	11	1	0.723147	1
GO:0042043	neurexin family protein binding	MF	8	2	0.364139	1
GO:0004109	coproporphyrinogen oxidase activity	MF	2	0	1	1
GO:0016595	glutamate binding	MF	10	0	1	1
GO:0004095	carnitine O-palmitoyltransferase activity	MF	4	1	0.423948	1
GO:0016406	carnitine O-acyltransferase activity	MF	6	2	0.152093	1
GO:0016409	palmitoyltransferase activity	MF	32	2	0.865762	1
GO:0016416	O-palmitoyltransferase activity	MF	4	1	0.423948	1
GO:0001851	complement component C3b binding	MF	1	0	1	1
GO:0001855	complement component C4b binding	MF	2	0	1	1
GO:0001861	complement component C4b receptor activity	MF	1	0	1	1
GO:0004877	complement component C3b receptor activity	MF	1	0	1	1
GO:0001972	retinoic acid binding	MF	16	1	0.957991	1
GO:0016918	retinal binding	MF	13	2	0.377117	1
GO:0004092	carnitine O-acetyltransferase activity	MF	1	0	1	1
GO:0001102	RNA polymerase II activating transcription factor binding	MF	35	5	0.710304	1
GO:0033613	activating transcription factor binding	MF	54	7	0.81109	1
GO:0035497	cAMP response element binding	MF	12	1	0.858424	1
GO:0008140	cAMP response element binding protein binding	MF	10	3	0.158258	1
GO:0001104	RNA polymerase II transcription cofactor activity	MF	77	7	0.909615	1
GO:0001105	RNA polymerase II transcription coactivator activity	MF	24	2	0.918385	1
GO:0001191	RNA polymerase II transcription factor binding transcription factor activity involved in negative regulation of transcription	MF	34	7	0.238167	1
GO:0043426	MRF binding	MF	4	2	0.108678	1
GO:0017045	corticotropin-releasing hormone activity	MF	1	1	0.0782477	1
GO:0051429	corticotropin-releasing hormone receptor binding	MF	6	2	0.194279	1
GO:0051430	corticotropin-releasing hormone receptor 1 binding	MF	4	2	0.137209	1
GO:0051431	corticotropin-releasing hormone receptor 2 binding	MF	4	1	0.262111	1
GO:0051424	corticotropin-releasing hormone binding	MF	2	1	0.225419	1
GO:0001965	G-protein alpha-subunit binding	MF	15	3	0.340674	1
GO:0015056	corticotrophin-releasing factor receptor activity	MF	2	1	0.233808	1
GO:0043404	corticotropin-releasing hormone receptor activity	MF	1	1	0.157206	1
GO:0003680	AT DNA binding	MF	7	1	0.738189	1
GO:0008301	DNA binding, bending	MF	16	3	0.261618	1
GO:0009882	blue light photoreceptor activity	MF	2	0	1	1
GO:0047127	thiomorpholine-carboxylate dehydrogenase activity	MF	1	1	0.185459	1
GO:0003960	NADPH:quinone reductase activity	MF	3	0	1	1
GO:0004108	citrate (Si)-synthase activity	MF	1	0	1	1
GO:0036440	citrate synthase activity	MF	1	0	1	1
GO:0004707	MAP kinase activity	MF	14	1	0.827906	1
GO:0004708	MAP kinase kinase activity	MF	21	2	0.759355	1
GO:0051525	NFAT protein binding	MF	4	0	1	1
GO:0005049	nuclear export signal receptor activity	MF	3	0	1	1
GO:0008262	importin-alpha export receptor activity	MF	1	0	1	1
GO:0005157	macrophage colony-stimulating factor receptor binding	MF	2	0	1	1
GO:0005011	macrophage colony-stimulating factor receptor activity	MF	2	0	1	1
GO:0005129	granulocyte macrophage colony-stimulating factor receptor binding	MF	1	0	1	1
GO:0004912	interleukin-3 receptor activity	MF	1	0	1	1
GO:0004914	interleukin-5 receptor activity	MF	2	1	0.134244	1
GO:0005130	granulocyte colony-stimulating factor receptor binding	MF	1	0	1	1
GO:0005310	dicarboxylic acid transmembrane transporter activity	MF	24	7	0.0244679	1
GO:0010736	serum response element binding	MF	2	0	1	1
GO:0001106	RNA polymerase II transcription corepressor activity	MF	23	4	0.409202	1
GO:0005146	leukemia inhibitory factor receptor binding	MF	2	0	1	1
GO:0001968	fibronectin binding	MF	26	4	0.331261	1
GO:0005520	insulin-like growth factor binding	MF	25	3	0.696418	1
GO:0004123	cystathionine gamma-lyase activity	MF	1	0	1	1
GO:0044540	L-cystine L-cysteine-lyase (deaminating)	MF	1	0	1	1
GO:0047982	homocysteine desulfhydrase activity	MF	1	0	1	1
GO:0080146	L-cysteine desulfhydrase activity	MF	1	0	1	1
GO:0000099	sulfur amino acid transmembrane transporter activity	MF	7	2	0.16644	1
GO:0015171	amino acid transmembrane transporter activity	MF	65	14	0.0497488	1
GO:0015184	L-cystine transmembrane transporter activity	MF	4	1	0.42191	1
GO:0072349	modified amino acid transmembrane transporter activity	MF	10	3	0.0808889	1
GO:1901682	sulfur compound transmembrane transporter activity	MF	26	4	0.320319	1
GO:0070411	I-SMAD binding	MF	11	1	0.85003	1
GO:1990188	euchromatin binding	MF	1	0	1	1
GO:0003883	CTP synthase activity	MF	1	1	0.120441	1
GO:0030108	HLA-A specific activating MHC class I receptor activity	MF	1	0	1	1
GO:0032393	MHC class I receptor activity	MF	6	0	1	1
GO:0032397	activating MHC class I receptor activity	MF	1	0	1	1
GO:0097655	serpin family protein binding	MF	1	0	1	1
GO:0016807	cysteine-type carboxypeptidase activity	MF	1	0	1	1
GO:0070004	cysteine-type exopeptidase activity	MF	1	0	1	1
GO:0016495	C-X3-C chemokine receptor activity	MF	1	0	1	1
GO:0000293	ferric-chelate reductase activity	MF	4	0	1	1
GO:0016723	oxidoreductase activity, oxidizing metal ions, NAD or NADP as acceptor	MF	10	0	1	1
GO:0022865	transmembrane electron transfer carrier	MF	1	0	1	1
GO:0016175	superoxide-generating NADPH oxidase activity	MF	8	2	0.220739	1
GO:0050664	oxidoreductase activity, acting on NAD(P)H, oxygen as acceptor	MF	12	2	0.436398	1
GO:0045155	electron transporter, transferring electrons from CoQH2-cytochrome c reductase complex and cytochrome c oxidase complex activity	MF	2	0	1	1
GO:0004843	ubiquitin-specific protease activity	MF	67	6	0.787372	1
GO:0019783	ubiquitin-like protein-specific protease activity	MF	75	6	0.851099	1
GO:0036459	ubiquitinyl hydrolase activity	MF	71	6	0.816677	1
GO:0061578	Lys63-specific deubiquitinase activity	MF	2	0	1	1
GO:0004497	monooxygenase activity	MF	94	8	0.604306	1
GO:0008395	steroid hydroxylase activity	MF	30	1	0.925504	1
GO:0016679	oxidoreductase activity, acting on diphenols and related substances as donors	MF	7	0	1	1
GO:0016709	oxidoreductase activity, acting on paired donors, with incorporation or reduction of molecular oxygen, NAD(P)H as one donor, and incorporation of one atom of oxygen	MF	38	0	1	1
GO:0016711	flavonoid 3'-monooxygenase activity	MF	1	0	1	1
GO:0016712	oxidoreductase activity, acting on paired donors, with incorporation or reduction of molecular oxygen, reduced flavin or flavoprotein as one donor, and incorporation of one atom of oxygen	MF	29	2	0.693413	1
GO:0032451	demethylase activity	MF	34	5	0.371023	1
GO:0070330	aromatase activity	MF	21	1	0.825214	1
GO:0070576	vitamin D 24-hydroxylase activity	MF	3	1	0.32195	1
GO:0033695	oxidoreductase activity, acting on CH or CH2 groups, quinone or similar compound as acceptor	MF	4	0	1	1
GO:0034875	caffeine oxidase activity	MF	4	0	1	1
GO:0008389	coumarin 7-hydroxylase activity	MF	1	0	1	1
GO:0008391	arachidonic acid monooxygenase activity	MF	16	0	1	1
GO:0008392	arachidonic acid epoxygenase activity	MF	16	0	1	1
GO:0018675	(S)-limonene 6-monooxygenase activity	MF	2	0	1	1
GO:0018676	(S)-limonene 7-monooxygenase activity	MF	2	0	1	1
GO:0019113	limonene monooxygenase activity	MF	2	0	1	1
GO:0052741	(R)-limonene 6-monooxygenase activity	MF	2	0	1	1
GO:0008404	arachidonic acid 14,15-epoxygenase activity	MF	1	0	1	1
GO:0008405	arachidonic acid 11,12-epoxygenase activity	MF	1	0	1	1
GO:0071614	linoleic acid epoxygenase activity	MF	1	0	1	1
GO:0030343	vitamin D3 25-hydroxylase activity	MF	3	0	1	1
GO:0033780	taurochenodeoxycholate 6alpha-hydroxylase activity	MF	1	0	1	1
GO:0047638	albendazole monooxygenase activity	MF	1	0	1	1
GO:0050591	quinine 3-monooxygenase activity	MF	1	0	1	1
GO:0050649	testosterone 6-beta-hydroxylase activity	MF	1	0	1	1
GO:0070643	vitamin D 25-hydroxylase activity	MF	3	0	1	1
GO:0016713	oxidoreductase activity, acting on paired donors, with incorporation or reduction of molecular oxygen, reduced iron-sulfur protein as one donor, and incorporation of one atom of oxygen	MF	8	0	1	1
GO:0018685	alkane 1-monooxygenase activity	MF	5	0	1	1
GO:0050051	leukotriene-B4 20-monooxygenase activity	MF	4	0	1	1
GO:0052869	arachidonic acid omega-hydroxylase activity	MF	3	0	1	1
GO:0018585	fluorene oxygenase activity	MF	1	0	1	1
GO:0008123	cholesterol 7-alpha-monooxygenase activity	MF	1	0	1	1
GO:0008397	sterol 12-alpha-hydroxylase activity	MF	1	0	1	1
GO:0033778	7alpha-hydroxycholest-4-en-3-one 12alpha-hydroxylase activity	MF	1	0	1	1
GO:0008386	cholesterol monooxygenase (side-chain-cleaving) activity	MF	1	0	1	1
GO:0004507	steroid 11-beta-monooxygenase activity	MF	2	0	1	1
GO:0047783	corticosterone 18-monooxygenase activity	MF	1	0	1	1
GO:0004508	steroid 17-alpha-monooxygenase activity	MF	1	0	1	1
GO:0047442	17-alpha-hydroxyprogesterone aldolase activity	MF	1	0	1	1
GO:0004509	steroid 21-monooxygenase activity	MF	1	0	1	1
GO:0008403	25-hydroxycholecalciferol-24-hydroxylase activity	MF	1	1	0.081073	1
GO:0030342	1-alpha,25-dihydroxyvitamin D3 24-hydroxylase activity	MF	1	1	0.081073	1
GO:0008401	retinoic acid 4-hydroxylase activity	MF	3	1	0.47458	1
GO:0031073	cholesterol 26-hydroxylase activity	MF	1	0	1	1
GO:0047749	cholestanetriol 26-monooxygenase activity	MF	1	0	1	1
GO:0004498	calcidiol 1-monooxygenase activity	MF	1	0	1	1
GO:0008398	sterol 14-demethylase activity	MF	1	0	1	1
GO:0035612	AP-2 adaptor complex binding	MF	6	0	1	1
GO:0000983	RNA polymerase II core promoter sequence-specific DNA binding transcription factor activity	MF	11	2	0.539955	1
GO:0001075	RNA polymerase II core promoter sequence-specific DNA binding transcription factor activity involved in preinitiation complex assembly	MF	1	0	1	1
GO:0004576	oligosaccharyl transferase activity	MF	9	0	1	1
GO:0004579	dolichyl-diphosphooligosaccharide-protein glycotransferase activity	MF	8	0	1	1
GO:0002162	dystroglycan binding	MF	6	1	0.568257	1
GO:0043237	laminin-1 binding	MF	6	1	0.635311	1
GO:0003951	NAD+ kinase activity	MF	16	5	0.0923227	1
GO:0004143	diacylglycerol kinase activity	MF	14	5	0.0538635	1
GO:0003884	D-amino-acid oxidase activity	MF	2	0	1	1
GO:0017075	syntaxin-1 binding	MF	17	2	0.726611	1
GO:0004815	aspartate-tRNA ligase activity	MF	2	0	1	1
GO:0004500	dopamine beta-monooxygenase activity	MF	1	0	1	1
GO:0016715	oxidoreductase activity, acting on paired donors, with incorporation or reduction of molecular oxygen, reduced ascorbate as one donor, and incorporation of one atom of oxygen	MF	5	1	0.305293	1
GO:0031418	L-ascorbic acid binding	MF	20	0	1	1
GO:0030156	benzodiazepine receptor binding	MF	2	0	1	1
GO:0036042	long-chain fatty acyl-CoA binding	MF	3	1	0.444075	1
GO:0043754	dihydrolipoyllysine-residue (2-methylpropanoyl)transferase activity	MF	1	0	1	1
GO:0005042	netrin receptor activity	MF	2	0	1	1
GO:0004165	dodecenoyl-CoA delta-isomerase activity	MF	3	0	1	1
GO:0016860	intramolecular oxidoreductase activity	MF	46	4	0.589556	1
GO:0016863	intramolecular oxidoreductase activity, transposing C=C bonds	MF	11	1	0.540404	1
GO:0004137	deoxycytidine kinase activity	MF	2	0	1	1
GO:0019136	deoxynucleoside kinase activity	MF	4	0	1	1
GO:0004132	dCMP deaminase activity	MF	1	0	1	1
GO:0008241	peptidyl-dipeptidase activity	MF	1	0	1	1
GO:0004167	dopachrome isomerase activity	MF	3	1	0.15882	1
GO:0004058	aromatic-L-amino-acid decarboxylase activity	MF	1	1	0.221307	1
GO:0036468	L-dopa decarboxylase activity	MF	1	1	0.221307	1
GO:0018636	phenanthrene 9,10-monooxygenase activity	MF	3	0	1	1
GO:0032052	bile acid binding	MF	8	1	0.434529	1
GO:0047006	17-alpha,20-alpha-dihydroxypregn-4-en-3-one dehydrogenase activity	MF	2	0	1	1
GO:0047042	androsterone dehydrogenase (B-specific) activity	MF	1	0	1	1
GO:0047086	ketosteroid monooxygenase activity	MF	3	0	1	1
GO:0047115	trans-1,2-dihydrobenzene-1,2-diol dehydrogenase activity	MF	4	0	1	1
GO:0047718	indanol dehydrogenase activity	MF	3	0	1	1
GO:0033981	D-dopachrome decarboxylase activity	MF	1	0	1	1
GO:0003724	RNA helicase activity	MF	42	4	0.78115	1
GO:0008143	poly(A) binding	MF	12	2	0.385768	1
GO:0033677	DNA/RNA helicase activity	MF	2	1	0.136935	1
GO:0070717	poly-purine tract binding	MF	15	3	0.247765	1
GO:0004004	ATP-dependent RNA helicase activity	MF	36	2	0.949238	1
GO:0008186	RNA-dependent ATPase activity	MF	37	3	0.855872	1
GO:0036002	pre-mRNA binding	MF	13	0	1	1
GO:0008670	2,4-dienoyl-CoA reductase (NADPH) activity	MF	2	0	1	1
GO:0004138	deoxyguanosine kinase activity	MF	1	0	1	1
GO:0047598	7-dehydrocholesterol reductase activity	MF	1	0	1	1
GO:0000246	delta24(24-1) sterol reductase activity	MF	1	0	1	1
GO:0050614	delta24-sterol reductase activity	MF	1	0	1	1
GO:0004146	dihydrofolate reductase activity	MF	2	0	1	1
GO:0004152	dihydroorotate dehydrogenase activity	MF	2	0	1	1
GO:0010181	FMN binding	MF	15	0	1	1
GO:0016635	oxidoreductase activity, acting on the CH-CH group of donors, quinone or related compound as acceptor	MF	4	0	1	1
GO:0048039	ubiquinone binding	MF	4	0	1	1
GO:0034038	deoxyhypusine synthase activity	MF	1	0	1	1
GO:0004128	cytochrome-b5 reductase activity, acting on NAD(P)H	MF	7	0	1	1
GO:0016653	oxidoreductase activity, acting on NAD(P)H, heme protein as acceptor	MF	12	0	1	1
GO:0003955	NAD(P)H dehydrogenase (quinone) activity	MF	2	0	1	1
GO:0004784	superoxide dismutase activity	MF	5	1	0.337144	1
GO:0016721	oxidoreductase activity, acting on superoxide radicals as acceptor	MF	5	1	0.337144	1
GO:0004800	thyroxine 5'-deiodinase activity	MF	3	0	1	1
GO:0008430	selenium binding	MF	15	1	0.751875	1
GO:0033798	thyroxine 5-deiodinase activity	MF	1	0	1	1
GO:0004742	dihydrolipoyllysine-residue acetyltransferase activity	MF	1	0	1	1
GO:0016417	S-acyltransferase activity	MF	26	2	0.775304	1
GO:0016418	S-acetyltransferase activity	MF	2	0	1	1
GO:0030523	dihydrolipoamide S-acyltransferase activity	MF	1	0	1	1
GO:0004148	dihydrolipoyl dehydrogenase activity	MF	1	0	1	1
GO:0016152	mercury (II) reductase activity	MF	3	0	1	1
GO:0016667	oxidoreductase activity, acting on a sulfur group of donors	MF	46	6	0.333089	1
GO:0016668	oxidoreductase activity, acting on a sulfur group of donors, NAD(P) as acceptor	MF	8	2	0.302822	1
GO:0045340	mercury ion binding	MF	5	1	0.407905	1
GO:0004385	guanylate kinase activity	MF	9	4	0.0538904	1
GO:0097016	L27 domain binding	MF	4	0	1	1
GO:0031697	beta-1 adrenergic receptor binding	MF	3	2	0.0988117	1
GO:0031811	G-protein coupled nucleotide receptor binding	MF	1	1	0.240089	1
GO:0031812	P2Y1 nucleotide receptor binding	MF	1	1	0.240089	1
GO:0004149	dihydrolipoyllysine-residue succinyltransferase activity	MF	1	1	0.0783865	1
GO:0016751	S-succinyltransferase activity	MF	1	1	0.0783865	1
GO:0035375	zymogen binding	MF	1	0	1	1
GO:0008480	sarcosine dehydrogenase activity	MF	1	0	1	1
GO:0046997	oxidoreductase activity, acting on the CH-NH group of donors, flavin as acceptor	MF	2	1	0.171643	1
GO:0017020	myosin phosphatase regulator activity	MF	1	0	1	1
GO:0016888	endodeoxyribonuclease activity, producing 5'-phosphomonoesters	MF	13	0	1	1
GO:0017108	5'-flap endonuclease activity	MF	6	0	1	1
GO:0043139	5'-3' DNA helicase activity	MF	7	1	0.569132	1
GO:0043142	single-stranded DNA-dependent ATPase activity	MF	5	0	1	1
GO:0048256	flap endonuclease activity	MF	8	0	1	1
GO:0004530	deoxyribonuclease I activity	MF	2	0	1	1
GO:0004531	deoxyribonuclease II activity	MF	2	0	1	1
GO:0016889	endodeoxyribonuclease activity, producing 3'-phosphomonoesters	MF	9	0	1	1
GO:0016894	endonuclease activity, active with either ribo- or deoxyribonucleic acids and producing 3'-phosphomonoesters	MF	17	0	1	1
GO:0051959	dynein light intermediate chain binding	MF	1	0	1	1
GO:0003886	DNA (cytosine-5-)-methyltransferase activity	MF	4	1	0.454374	1
GO:0008327	methyl-CpG binding	MF	9	3	0.151045	1
GO:0009008	DNA-methyltransferase activity	MF	5	2	0.195167	1
GO:0008173	RNA methyltransferase activity	MF	37	2	0.867635	1
GO:0008175	tRNA methyltransferase activity	MF	13	1	0.711936	1
GO:0045322	unmethylated CpG binding	MF	5	0	1	1
GO:0051718	DNA (cytosine-5-)-methyltransferase activity, acting on CpG substrates	MF	2	0	1	1
GO:0003887	DNA-directed DNA polymerase activity	MF	27	2	0.7582	1
GO:0003912	DNA nucleotidylexotransferase activity	MF	1	0	1	1
GO:0034061	DNA polymerase activity	MF	30	3	0.605987	1
GO:0030676	Rac guanyl-nucleotide exchange factor activity	MF	13	3	0.370318	1
GO:0005158	insulin receptor binding	MF	32	8	0.0923287	1
GO:0008409	5'-3' exonuclease activity	MF	11	1	0.734417	1
GO:0034353	RNA pyrophosphohydrolase activity	MF	1	1	0.255509	1
GO:0003975	UDP-N-acetylglucosamine-dolichyl-phosphate N-acetylglucosaminephosphotransferase activity	MF	1	0	1	1
GO:0008963	phospho-N-acetylmuramoyl-pentapeptide-transferase activity	MF	1	0	1	1
GO:0008239	dipeptidyl-peptidase activity	MF	9	0	1	1
GO:0016805	dipeptidase activity	MF	14	2	0.466639	1
GO:0070573	metallodipeptidase activity	MF	2	1	0.365725	1
GO:0090560	2-(3-amino-3-carboxypropyl)histidine synthase activity	MF	1	0	1	1
GO:0017113	dihydropyrimidine dehydrogenase (NADP+) activity	MF	1	0	1	1
GO:0002058	uracil binding	MF	1	0	1	1
GO:0002059	thymine binding	MF	1	0	1	1
GO:0002061	pyrimidine nucleobase binding	MF	1	0	1	1
GO:0004157	dihydropyrimidinase activity	MF	2	0	1	1
GO:0035374	chondroitin sulfate binding	MF	3	1	0.367073	1
GO:0017025	TBP-class protein binding	MF	16	0	1	1
GO:0008271	secondary active sulfate transmembrane transporter activity	MF	13	1	0.791858	1
GO:0015116	sulfate transmembrane transporter activity	MF	13	1	0.791858	1
GO:0015301	anion:anion antiporter activity	MF	23	2	0.731385	1
GO:0001588	dopamine neurotransmitter receptor activity, coupled via Gs	MF	2	0	1	1
GO:0004952	dopamine neurotransmitter receptor activity	MF	5	0	1	1
GO:0001591	dopamine neurotransmitter receptor activity, coupled via Gi/Go	MF	3	0	1	1
GO:0050827	toxin receptor binding	MF	1	0	1	1
GO:0086080	protein binding involved in heterotypic cell-cell adhesion	MF	9	3	0.136543	1
GO:0086083	cell adhesive protein binding involved in bundle of His cell-Purkinje myocyte communication	MF	6	2	0.175657	1
GO:0098631	protein binding involved in cell adhesion	MF	16	3	0.380303	1
GO:0098632	protein binding involved in cell-cell adhesion	MF	10	3	0.159722	1
GO:0008597	calcium-dependent protein serine/threonine phosphatase regulator activity	MF	3	0	1	1
GO:0004798	thymidylate kinase activity	MF	2	0	1	1
GO:0009041	uridylate kinase activity	MF	3	0	1	1
GO:0050145	nucleoside phosphate kinase activity	MF	2	0	1	1
GO:0070052	collagen V binding	MF	3	1	0.294851	1
GO:0008330	protein tyrosine/threonine phosphatase activity	MF	4	0	1	1
GO:0017017	MAP kinase tyrosine/serine/threonine phosphatase activity	MF	11	2	0.474926	1
GO:0033549	MAP kinase phosphatase activity	MF	12	2	0.520001	1
GO:0004170	dUTP diphosphatase activity	MF	1	0	1	1
GO:0047429	nucleoside-triphosphate diphosphatase activity	MF	8	0	1	1
GO:0005109	frizzled binding	MF	36	4	0.789125	1
GO:0070742	C2H2 zinc finger domain binding	MF	14	3	0.539067	1
GO:0008142	oxysterol binding	MF	5	1	0.561298	1
GO:0004645	phosphorylase activity	MF	6	1	0.440893	1
GO:0005161	platelet-derived growth factor receptor binding	MF	14	2	0.710752	1
GO:0009032	thymidine phosphorylase activity	MF	1	0	1	1
GO:0016154	pyrimidine-nucleoside phosphorylase activity	MF	1	0	1	1
GO:0005134	interleukin-2 receptor binding	MF	5	1	0.406371	1
GO:0038036	sphingosine-1-phosphate receptor activity	MF	6	1	0.408506	1
GO:0045125	bioactive lipid receptor activity	MF	10	1	0.587475	1
GO:0046625	sphingolipid binding	MF	13	2	0.413707	1
GO:0070915	lysophosphatidic acid receptor activity	MF	3	0	1	1
GO:0031705	bombesin receptor binding	MF	2	0	1	1
GO:0031707	endothelin A receptor binding	MF	1	0	1	1
GO:0031708	endothelin B receptor binding	MF	1	0	1	1
GO:0004962	endothelin receptor activity	MF	2	0	1	1
GO:0003746	translation elongation factor activity	MF	16	2	0.568968	1
GO:0005003	ephrin receptor activity	MF	17	2	0.83314	1
GO:0005005	transmembrane-ephrin receptor activity	MF	9	0	1	1
GO:0030296	protein tyrosine kinase activator activity	MF	12	1	0.798989	1
GO:0030297	transmembrane receptor protein tyrosine kinase activator activity	MF	5	1	0.546174	1
GO:0004716	receptor signaling protein tyrosine kinase activity	MF	9	2	0.453966	1
GO:0005006	epidermal growth factor-activated receptor activity	MF	2	0	1	1
GO:0048408	epidermal growth factor binding	MF	3	0	1	1
GO:0035035	histone acetyltransferase binding	MF	19	2	0.830121	1
GO:0003857	3-hydroxyacyl-CoA dehydrogenase activity	MF	7	1	0.655861	1
GO:0003743	translation initiation factor activity	MF	46	4	0.782812	1
GO:0000339	RNA cap binding	MF	12	4	0.0978842	1
GO:0031369	translation initiation factor binding	MF	23	1	0.944933	1
GO:0031370	eukaryotic initiation factor 4G binding	MF	1	0	1	1
GO:0008190	eukaryotic initiation factor 4E binding	MF	6	0	1	1
GO:0017070	U6 snRNA binding	MF	7	2	0.342655	1
GO:0032422	purine-rich negative regulatory element binding	MF	2	1	0.282193	1
GO:0005114	type II transforming growth factor beta receptor binding	MF	7	1	0.614606	1
GO:0005534	galactose binding	MF	5	0	1	1
GO:0034713	type I transforming growth factor beta receptor binding	MF	9	1	0.753517	1
GO:0036122	BMP binding	MF	6	0	1	1
GO:0004634	phosphopyruvate hydratase activity	MF	3	0	1	1
GO:0070006	metalloaminopeptidase activity	MF	5	1	0.411903	1
GO:0004864	protein phosphatase inhibitor activity	MF	34	5	0.414869	1
GO:0008601	protein phosphatase type 2A regulator activity	MF	18	1	0.932567	1
GO:0019212	phosphatase inhibitor activity	MF	36	5	0.499876	1
GO:0005337	nucleoside transmembrane transporter activity	MF	12	0	1	1
GO:1901505	carbohydrate derivative transporter activity	MF	28	0	1	1
GO:0004468	lysine N-acetyltransferase activity, acting on acetyl phosphate as donor	MF	5	1	0.311389	1
GO:0097157	pre-mRNA intronic binding	MF	5	0	1	1
GO:0042731	PH domain binding	MF	4	0	1	1
GO:0003810	protein-glutamine gamma-glutamyltransferase activity	MF	9	2	0.150048	1
GO:0016755	transferase activity, transferring amino-acyl groups	MF	22	4	0.112905	1
GO:0005004	GPI-linked ephrin receptor activity	MF	5	1	0.63097	1
GO:0097161	DH domain binding	MF	1	0	1	1
GO:0008046	axon guidance receptor activity	MF	8	1	0.852058	1
GO:0004301	epoxide hydrolase activity	MF	5	2	0.0645425	1
GO:0033961	cis-stilbene-oxide hydrolase activity	MF	1	1	0.145048	1
GO:0033885	10-hydroxy-9-(phosphonooxy)octadecanoate phosphatase activity	MF	1	0	1	1
GO:0042577	lipid phosphatase activity	MF	4	0	1	1
GO:0005128	erythropoietin receptor binding	MF	2	0	1	1
GO:0004900	erythropoietin receptor activity	MF	1	0	1	1
GO:0004818	glutamate-tRNA ligase activity	MF	2	0	1	1
GO:0004827	proline-tRNA ligase activity	MF	2	0	1	1
GO:0035613	RNA stem-loop binding	MF	3	1	0.458336	1
GO:0003707	steroid hormone receptor activity	MF	53	6	0.830742	1
GO:0004887	thyroid hormone receptor activity	MF	7	1	0.629885	1
GO:0001042	RNA polymerase I core binding	MF	1	0	1	1
GO:0043175	RNA polymerase core enzyme binding	MF	22	1	0.959271	1
GO:0000014	single-stranded DNA endodeoxyribonuclease activity	MF	7	0	1	1
GO:0001091	RNA polymerase II basal transcription factor binding	MF	3	0	1	1
GO:0001094	TFIID-class transcription factor binding	MF	2	0	1	1
GO:0001098	basal transcription machinery binding	MF	22	1	0.953276	1
GO:0001099	basal RNA polymerase II transcription machinery binding	MF	22	1	0.953276	1
GO:0032552	deoxyribonucleotide binding	MF	6	0	1	1
GO:0032554	purine deoxyribonucleotide binding	MF	5	0	1	1
GO:0032558	adenyl deoxyribonucleotide binding	MF	4	0	1	1
GO:0032564	dATP binding	MF	3	0	1	1
GO:0008170	N-methyltransferase activity	MF	71	5	0.978299	1
GO:0008276	protein methyltransferase activity	MF	71	6	0.929817	1
GO:0008649	rRNA methyltransferase activity	MF	11	0	1	1
GO:0036009	protein-glutamine N-methyltransferase activity	MF	1	0	1	1
GO:0042054	histone methyltransferase activity	MF	50	4	0.958146	1
GO:1990259	histone-glutamine methyltransferase activity	MF	1	0	1	1
GO:0018738	S-formylglutathione hydrolase activity	MF	1	0	1	1
GO:0030284	estrogen receptor activity	MF	5	1	0.593827	1
GO:0034056	estrogen response element binding	MF	4	1	0.505881	1
GO:0038052	estrogen-activated sequence-specific DNA binding RNA polymerase II transcription factor activity	MF	1	1	0.251602	1
GO:0003708	retinoic acid receptor activity	MF	7	2	0.456302	1
GO:0050682	AF-2 domain binding	MF	2	1	0.344407	1
GO:0003747	translation release factor activity	MF	6	0	1	1
GO:0008079	translation termination factor activity	MF	6	0	1	1
GO:0016149	translation release factor activity, codon specific	MF	3	0	1	1
GO:0004174	electron-transferring-flavoprotein dehydrogenase activity	MF	2	0	1	1
GO:0016649	oxidoreductase activity, acting on the CH-NH group of donors, quinone or similar compound as acceptor	MF	2	0	1	1
GO:0043783	oxidoreductase activity, oxidizing metal ions with flavin as acceptor	MF	1	0	1	1
GO:0008375	acetylglucosaminyltransferase activity	MF	40	7	0.221241	1
GO:0015020	glucuronosyltransferase activity	MF	32	1	0.991258	1
GO:0042328	heparan sulfate N-acetylglucosaminyltransferase activity	MF	2	0	1	1
GO:0050508	glucuronosyl-N-acetylglucosaminyl-proteoglycan 4-alpha-N-acetylglucosaminyltransferase activity	MF	3	0	1	1
GO:0050509	N-acetylglucosaminyl-proteoglycan 4-beta-glucuronosyltransferase activity	MF	2	0	1	1
GO:0001888	glucuronyl-galactosyl-proteoglycan 4-alpha-N-acetylglucosaminyltransferase activity	MF	2	0	1	1
GO:0035248	alpha-1,4-N-acetylgalactosaminyltransferase activity	MF	1	0	1	1
GO:0016278	lysine N-methyltransferase activity	MF	46	4	0.936499	1
GO:0016279	protein-lysine N-methyltransferase activity	MF	46	4	0.936499	1
GO:0018024	histone-lysine N-methyltransferase activity	MF	39	3	0.963477	1
GO:0046976	histone methyltransferase activity (H3-K27 specific)	MF	5	1	0.589615	1
GO:0015057	thrombin receptor activity	MF	5	0	1	1
GO:0031681	G-protein beta-subunit binding	MF	9	1	0.691563	1
GO:0070009	serine-type aminopeptidase activity	MF	2	0	1	1
GO:0017064	fatty acid amide hydrolase activity	MF	1	1	0.0849792	1
GO:0005324	long-chain fatty acid transporter activity	MF	2	0	1	1
GO:0015245	fatty acid transporter activity	MF	8	0	1	1
GO:0070538	oleic acid binding	MF	2	0	1	1
GO:0070182	DNA polymerase binding	MF	8	0	1	1
GO:0004467	long-chain fatty acid-CoA ligase activity	MF	12	1	0.750905	1
GO:0015645	fatty acid ligase activity	MF	14	1	0.781316	1
GO:0004334	fumarylacetoacetase activity	MF	1	1	0.0849893	1
GO:0016822	hydrolase activity, acting on acid carbon-carbon bonds	MF	3	1	0.246505	1
GO:0016823	hydrolase activity, acting on acid carbon-carbon bonds, in ketonic substances	MF	3	1	0.246505	1
GO:0004972	N-methyl-D-aspartate selective glutamate receptor activity	MF	8	4	0.0473264	1
GO:0043423	3-phosphoinositide-dependent protein kinase binding	MF	1	0	1	1
GO:0004826	phenylalanine-tRNA ligase activity	MF	5	0	1	1
GO:0004312	fatty acid synthase activity	MF	7	0	1	1
GO:0004313	[acyl-carrier-protein] S-acetyltransferase activity	MF	1	0	1	1
GO:0004314	[acyl-carrier-protein] S-malonyltransferase activity	MF	2	0	1	1
GO:0004315	3-oxoacyl-[acyl-carrier-protein] synthase activity	MF	2	0	1	1
GO:0004316	3-oxoacyl-[acyl-carrier-protein] reductase (NADPH) activity	MF	1	0	1	1
GO:0004317	3-hydroxypalmitoyl-[acyl-carrier-protein] dehydratase activity	MF	1	0	1	1
GO:0004319	enoyl-[acyl-carrier-protein] reductase (NADPH, B-specific) activity	MF	1	0	1	1
GO:0004320	oleoyl-[acyl-carrier-protein] hydrolase activity	MF	2	0	1	1
GO:0016295	myristoyl-[acyl-carrier-protein] hydrolase activity	MF	2	0	1	1
GO:0016296	palmitoyl-[acyl-carrier-protein] hydrolase activity	MF	2	0	1	1
GO:0016297	acyl-[acyl-carrier-protein] hydrolase activity	MF	2	0	1	1
GO:0016419	S-malonyltransferase activity	MF	2	0	1	1
GO:0016420	malonyltransferase activity	MF	2	0	1	1
GO:0019171	3-hydroxyacyl-[acyl-carrier-protein] dehydratase activity	MF	1	0	1	1
GO:0047117	enoyl-[acyl-carrier-protein] reductase (NADPH, A-specific) activity	MF	1	0	1	1
GO:0047451	3-hydroxyoctanoyl-[acyl-carrier-protein] dehydratase activity	MF	1	0	1	1
GO:0019203	carbohydrate phosphatase activity	MF	10	0	1	1
GO:0042132	fructose 1,6-bisphosphate 1-phosphatase activity	MF	2	0	1	1
GO:0050308	sugar-phosphatase activity	MF	9	0	1	1
GO:0019763	immunoglobulin receptor activity	MF	6	0	1	1
GO:0019767	IgE receptor activity	MF	3	0	1	1
GO:0019863	IgE binding	MF	5	2	0.0362331	1
GO:0019864	IgG binding	MF	12	0	1	1
GO:0019770	IgG receptor activity	MF	1	0	1	1
GO:0033691	sialic acid binding	MF	8	1	0.641911	1
GO:2001065	mannan binding	MF	2	0	1	1
GO:0004310	farnesyl-diphosphate farnesyltransferase activity	MF	1	0	1	1
GO:0051996	squalene synthase activity	MF	1	0	1	1
GO:0004161	dimethylallyltranstransferase activity	MF	2	0	1	1
GO:0004337	geranyltranstransferase activity	MF	2	0	1	1
GO:0004324	ferredoxin-NADP+ reductase activity	MF	1	0	1	1
GO:0015039	NADPH-adrenodoxin reductase activity	MF	1	0	1	1
GO:0016730	oxidoreductase activity, acting on iron-sulfur proteins as donors	MF	1	0	1	1
GO:0016731	oxidoreductase activity, acting on iron-sulfur proteins as donors, NAD or NADP as acceptor	MF	1	0	1	1
GO:0004325	ferrochelatase activity	MF	1	0	1	1
GO:0008157	protein phosphatase 1 binding	MF	12	3	0.18633	1
GO:0034987	immunoglobulin receptor binding	MF	3	0	1	1
GO:0005104	fibroblast growth factor receptor binding	MF	22	4	0.249319	1
GO:0005105	type 1 fibroblast growth factor receptor binding	MF	5	1	0.477995	1
GO:0005111	type 2 fibroblast growth factor receptor binding	MF	4	1	0.39308	1
GO:0005007	fibroblast growth factor-activated receptor activity	MF	5	1	0.729996	1
GO:0017134	fibroblast growth factor binding	MF	20	1	0.963436	1
GO:0034988	Fc-gamma receptor I complex binding	MF	1	0	1	1
GO:0004333	fumarate hydratase activity	MF	1	0	1	1
GO:0047710	bis(5'-adenosyl)-triphosphatase activity	MF	2	1	0.304005	1
GO:0003755	peptidyl-prolyl cis-trans isomerase activity	MF	37	3	0.676477	1
GO:0005527	macrolide binding	MF	16	2	0.620785	1
GO:0005528	FK506 binding	MF	16	2	0.620785	1
GO:0016859	cis-trans isomerase activity	MF	39	3	0.70979	1
GO:0005218	intracellular ligand-gated calcium channel activity	MF	10	1	0.866293	1
GO:0005219	ryanodine-sensitive calcium-release channel activity	MF	4	0	1	1
GO:0015278	calcium-release channel activity	MF	15	2	0.82316	1
GO:0001221	transcription cofactor binding	MF	16	2	0.784774	1
GO:0005021	vascular endothelial growth factor-activated receptor activity	MF	7	3	0.129929	1
GO:0036326	VEGF-A-activated receptor activity	MF	1	0	1	1
GO:0036327	VEGF-B-activated receptor activity	MF	1	0	1	1
GO:0036332	placental growth factor-activated receptor activity	MF	1	0	1	1
GO:0004499	N,N-dimethylaniline monooxygenase activity	MF	5	0	1	1
GO:0034899	trimethylamine monooxygenase activity	MF	1	0	1	1
GO:0004660	protein farnesyltransferase activity	MF	2	0	1	1
GO:0004662	CAAX-protein geranylgeranyltransferase activity	MF	2	0	1	1
GO:0005542	folic acid binding	MF	9	1	0.591359	1
GO:0008517	folic acid transporter activity	MF	6	1	0.461647	1
GO:0051183	vitamin transporter activity	MF	19	2	0.552141	1
GO:0051184	cofactor transporter activity	MF	17	2	0.493604	1
GO:0004326	tetrahydrofolylpolyglutamate synthase activity	MF	1	0	1	1
GO:0016881	acid-amino acid ligase activity	MF	20	0	1	1
GO:0004982	N-formyl peptide receptor activity	MF	3	0	1	1
GO:0050786	RAGE receptor binding	MF	11	1	0.645791	1
GO:0034986	iron chaperone activity	MF	1	1	0.078568	1
GO:0000182	rDNA binding	MF	6	2	0.26095	1
GO:0001016	RNA polymerase III regulatory region DNA binding	MF	4	2	0.133554	1
GO:0001025	RNA polymerase III transcription factor binding	MF	4	3	0.0329981	1
GO:0001030	RNA polymerase III type 1 promoter DNA binding	MF	3	2	0.0937392	1
GO:0001031	RNA polymerase III type 2 promoter DNA binding	MF	3	2	0.0937392	1
GO:0001032	RNA polymerase III type 3 promoter DNA binding	MF	3	2	0.0937392	1
GO:0001156	TFIIIC-class transcription factor binding	MF	2	2	0.0569544	1
GO:0080084	5S rDNA binding	MF	3	2	0.0937392	1
GO:0017147	Wnt-protein binding	MF	26	7	0.059379	1
GO:0016913	follicle-stimulating hormone activity	MF	1	0	1	1
GO:0004963	follicle-stimulating hormone receptor activity	MF	1	1	0.0557836	1
GO:0004560	alpha-L-fucosidase activity	MF	2	0	1	1
GO:0015928	fucosidase activity	MF	2	0	1	1
GO:0008107	galactoside 2-alpha-L-fucosyltransferase activity	MF	3	0	1	1
GO:0008417	fucosyltransferase activity	MF	14	2	0.430893	1
GO:0031127	alpha-(1,2)-fucosyltransferase activity	MF	3	0	1	1
GO:0017060	3-galactosyl-N-acetylglucosaminide 4-alpha-L-fucosyltransferase activity	MF	3	0	1	1
GO:0046920	alpha-(1->3)-fucosyltransferase activity	MF	8	2	0.149464	1
GO:0008424	glycoprotein 6-alpha-L-fucosyltransferase activity	MF	1	0	1	1
GO:0046921	alpha-(1->6)-fucosyltransferase activity	MF	1	0	1	1
GO:0047560	3-dehydrosphinganine reductase activity	MF	1	0	1	1
GO:0042609	CD4 receptor binding	MF	5	0	1	1
GO:0042610	CD8 receptor binding	MF	2	0	1	1
GO:0042813	Wnt-activated receptor activity	MF	13	5	0.00976953	1
GO:0004346	glucose-6-phosphatase activity	MF	3	0	1	1
GO:0050309	sugar-terminal-phosphatase activity	MF	3	0	1	1
GO:0015119	hexose phosphate transmembrane transporter activity	MF	1	0	1	1
GO:0015152	glucose-6-phosphate transmembrane transporter activity	MF	1	0	1	1
GO:0015605	organophosphate ester transmembrane transporter activity	MF	16	0	1	1
GO:1901677	phosphate transmembrane transporter activity	MF	20	1	0.905438	1
GO:0003691	double-stranded telomeric DNA binding	MF	5	0	1	1
GO:0042162	telomeric DNA binding	MF	15	1	0.87566	1
GO:0051575	5'-deoxyribose-5-phosphate lyase activity	MF	5	0	1	1
GO:0004558	alpha-1,4-glucosidase activity	MF	3	1	0.383891	1
GO:0032450	maltose alpha-glucosidase activity	MF	3	1	0.383891	1
GO:0004965	G-protein coupled GABA receptor activity	MF	3	1	0.42373	1
GO:0016917	GABA receptor activity	MF	19	2	0.760234	1
GO:0004890	GABA-A receptor activity	MF	16	1	0.897208	1
GO:0050811	GABA receptor binding	MF	13	0	1	1
GO:0005237	inhibitory extracellular ligand-gated ion channel activity	MF	4	0	1	1
GO:0022851	GABA-gated chloride ion channel activity	MF	1	1	0.23949	1
GO:0004351	glutamate decarboxylase activity	MF	3	0	1	1
GO:0004336	galactosylceramidase activity	MF	1	0	1	1
GO:0003974	UDP-N-acetylglucosamine 4-epimerase activity	MF	1	0	1	1
GO:0003978	UDP-glucose 4-epimerase activity	MF	1	0	1	1
GO:0016857	racemase and epimerase activity, acting on carbohydrates and derivatives	MF	7	2	0.180705	1
GO:0003947	(N-acetylneuraminyl)-galactosylglucosylceramide N-acetylgalactosaminyltransferase activity	MF	1	0	1	1
GO:0004335	galactokinase activity	MF	2	0	1	1
GO:0019200	carbohydrate kinase activity	MF	19	2	0.800381	1
GO:0033858	N-acetylgalactosamine kinase activity	MF	1	0	1	1
GO:0004966	galanin receptor activity	MF	3	0	1	1
GO:0008188	neuropeptide receptor activity	MF	40	5	0.362811	1
GO:0043890	N-acetylgalactosamine-6-sulfatase activity	MF	1	0	1	1
GO:0004653	polypeptide N-acetylgalactosaminyltransferase activity	MF	19	5	0.141847	1
GO:0008108	UDP-glucose:hexose-1-phosphate uridylyltransferase activity	MF	1	0	1	1
GO:0070569	uridylyltransferase activity	MF	7	0	1	1
GO:0030731	guanidinoacetate N-methyltransferase activity	MF	1	0	1	1
GO:0004365	glyceraldehyde-3-phosphate dehydrogenase (NAD+) (phosphorylating) activity	MF	2	1	0.179346	1
GO:0035605	peptidyl-cysteine S-nitrosylase activity	MF	1	0	1	1
GO:0004820	glycine-tRNA ligase activity	MF	1	0	1	1
GO:0004637	phosphoribosylamine-glycine ligase activity	MF	1	0	1	1
GO:0004641	phosphoribosylformylglycinamidine cyclo-ligase activity	MF	1	0	1	1
GO:0004644	phosphoribosylglycinamide formyltransferase activity	MF	1	0	1	1
GO:0016882	cyclo-ligase activity	MF	2	0	1	1
GO:0070410	co-SMAD binding	MF	9	1	0.83357	1
GO:0015067	amidinotransferase activity	MF	1	0	1	1
GO:0015068	glycine amidinotransferase activity	MF	1	0	1	1
GO:0004348	glucosylceramidase activity	MF	2	0	1	1
GO:0003844	1,4-alpha-glucan branching enzyme activity	MF	1	0	1	1
GO:1902118	calcidiol binding	MF	1	0	1	1
GO:1902271	D3 vitamins binding	MF	2	0	1	1
GO:0004361	glutaryl-CoA dehydrogenase activity	MF	1	0	1	1
GO:0031769	glucagon receptor binding	MF	1	0	1	1
GO:0003933	GTP cyclohydrolase activity	MF	2	0	1	1
GO:0003934	GTP cyclohydrolase I activity	MF	2	0	1	1
GO:0044549	GTP cyclohydrolase binding	MF	1	0	1	1
GO:0004340	glucokinase activity	MF	5	1	0.595738	1
GO:0004396	hexokinase activity	MF	5	1	0.595738	1
GO:0005536	glucose binding	MF	7	0	1	1
GO:0070095	fructose-6-phosphate binding	MF	2	1	0.249486	1
GO:0043997	histone acetyltransferase activity (H4-K12 specific)	MF	1	0	1	1
GO:0003829	beta-1,3-galactosyl-O-glycosyl-glycoprotein beta-1,6-N-acetylglucosaminyltransferase activity	MF	3	1	0.171013	1
GO:0008109	N-acetyllactosaminide beta-1,6-N-acetylglucosaminyltransferase activity	MF	3	2	0.034872	1
GO:0005093	Rab GDP-dissociation inhibitor activity	MF	1	0	1	1
GO:0015035	protein disulfide oxidoreductase activity	MF	21	1	0.870256	1
GO:0015036	disulfide oxidoreductase activity	MF	27	2	0.712487	1
GO:0016670	oxidoreductase activity, acting on a sulfur group of donors, oxygen as acceptor	MF	6	0	1	1
GO:0016972	thiol oxidase activity	MF	3	0	1	1
GO:0004360	glutamine-fructose-6-phosphate transaminase (isomerizing) activity	MF	2	0	1	1
GO:0016167	glial cell-derived neurotrophic factor receptor activity	MF	3	0	1	1
GO:0008488	gamma-glutamyl carboxylase activity	MF	1	0	1	1
GO:0003840	gamma-glutamyltransferase activity	MF	8	2	0.168987	1
GO:0036374	glutathione hydrolase activity	MF	5	1	0.462787	1
GO:0003831	beta-N-acetylglucosaminylglycopeptide beta-1,4-galactosyltransferase activity	MF	5	3	0.0118099	1
GO:0003945	N-acetyllactosamine synthase activity	MF	4	1	0.30381	1
GO:0004461	lactose synthase activity	MF	3	1	0.230086	1
GO:0005131	growth hormone receptor binding	MF	5	0	1	1
GO:0005148	prolactin receptor binding	MF	3	0	1	1
GO:0016608	growth hormone-releasing hormone activity	MF	2	0	1	1
GO:0031770	growth hormone-releasing hormone receptor binding	MF	1	0	1	1
GO:0016520	growth hormone-releasing hormone receptor activity	MF	4	0	1	1
GO:0001616	growth hormone secretagogue receptor activity	MF	1	0	1	1
GO:0031419	cobalamin binding	MF	9	1	0.551974	1
GO:0016519	gastric inhibitory peptide receptor activity	MF	1	1	0.202906	1
GO:0005243	gap junction channel activity	MF	14	2	0.505018	1
GO:0086075	gap junction channel activity involved in cardiac conduction electrical coupling	MF	2	0	1	1
GO:1903763	gap junction channel activity involved in cell communication by electrical coupling	MF	2	0	1	1
GO:0055077	gap junction hemi-channel activity	MF	4	2	0.104269	1
GO:0086077	gap junction channel activity involved in AV node cell-bundle of His cell electrical coupling	MF	1	0	1	1
GO:0004370	glycerol kinase activity	MF	2	1	0.142321	1
GO:0004565	beta-galactosidase activity	MF	5	1	0.506388	1
GO:0015925	galactosidase activity	MF	6	1	0.543956	1
GO:0016936	galactoside binding	MF	3	0	1	1
GO:0004357	glutamate-cysteine ligase activity	MF	2	0	1	1
GO:0035226	glutamate-cysteine ligase catalytic subunit binding	MF	1	0	1	1
GO:0004375	glycine dehydrogenase (decarboxylating) activity	MF	1	0	1	1
GO:0016642	oxidoreductase activity, acting on the CH-NH2 group of donors, disulfide as acceptor	MF	1	0	1	1
GO:0004462	lactoylglutathione lyase activity	MF	1	0	1	1
GO:0004967	glucagon receptor activity	MF	2	0	1	1
GO:0016594	glycine binding	MF	11	3	0.187211	1
GO:0016933	extracellular-glycine-gated ion channel activity	MF	3	0	1	1
GO:0016934	extracellular-glycine-gated chloride channel activity	MF	3	0	1	1
GO:0030977	taurine binding	MF	2	0	1	1
GO:0004359	glutaminase activity	MF	2	0	1	1
GO:0015037	peptide disulfide oxidoreductase activity	MF	6	1	0.42431	1
GO:0015038	glutathione disulfide oxidoreductase activity	MF	5	1	0.391501	1
GO:0097573	glutathione oxidoreductase activity	MF	1	0	1	1
GO:0004352	glutamate dehydrogenase (NAD+) activity	MF	1	0	1	1
GO:0004353	glutamate dehydrogenase [NAD(P)+] activity	MF	1	0	1	1
GO:0016639	oxidoreductase activity, acting on the CH-NH2 group of donors, NAD or NADP as acceptor	MF	1	0	1	1
GO:0070728	leucine binding	MF	3	0	1	1
GO:0004356	glutamate-ammonia ligase activity	MF	2	0	1	1
GO:0016211	ammonia ligase activity	MF	2	0	1	1
GO:0016880	acid-ammonia (or amide) ligase activity	MF	2	0	1	1
GO:0045503	dynein light chain binding	MF	1	0	1	1
GO:0004563	beta-N-acetylhexosaminidase activity	MF	5	0	1	1
GO:0032428	beta-N-acetylgalactosaminidase activity	MF	1	0	1	1
GO:0008446	GDP-mannose 4,6-dehydratase activity	MF	1	0	1	1
GO:0070401	NADP+ binding	MF	1	0	1	1
GO:0071933	Arp2/3 complex binding	MF	8	1	0.676511	1
GO:0003920	GMP reductase activity	MF	2	0	1	1
GO:0016657	oxidoreductase activity, acting on NAD(P)H, nitrogenous group as acceptor	MF	2	0	1	1
GO:0031752	D5 dopamine receptor binding	MF	3	1	0.373671	1
GO:0031628	opioid receptor binding	MF	5	1	0.614648	1
GO:0031852	mu-type opioid receptor binding	MF	3	1	0.564856	1
GO:0031698	beta-2 adrenergic receptor binding	MF	4	0	1	1
GO:0000035	acyl binding	MF	1	0	1	1
GO:0008020	G-protein coupled photoreceptor activity	MF	7	1	0.508983	1
GO:0005183	gonadotropin hormone-releasing hormone activity	MF	1	0	1	1
GO:0004968	gonadotropin-releasing hormone receptor activity	MF	2	1	0.11923	1
GO:0008449	N-acetylglucosamine-6-sulfatase activity	MF	3	1	0.375982	1
GO:0004069	L-aspartate:2-oxoglutarate aminotransferase activity	MF	2	0	1	1
GO:0004609	phosphatidylserine decarboxylase activity	MF	2	0	1	1
GO:0047801	L-cysteine:2-oxoglutarate aminotransferase activity	MF	1	0	1	1
GO:0080130	L-phenylalanine:2-oxoglutarate aminotransferase activity	MF	3	0	1	1
GO:0008426	protein kinase C inhibitor activity	MF	3	2	0.0555791	1
GO:0004367	glycerol-3-phosphate dehydrogenase [NAD+] activity	MF	2	0	1	1
GO:0004368	glycerol-3-phosphate dehydrogenase activity	MF	2	1	0.251163	1
GO:0016901	oxidoreductase activity, acting on the CH-OH group of donors, quinone or similar compound as acceptor	MF	5	1	0.503761	1
GO:0052590	sn-glycerol-3-phosphate:ubiquinone oxidoreductase activity	MF	1	1	0.192484	1
GO:0052591	sn-glycerol-3-phosphate:ubiquinone-8 oxidoreductase activity	MF	1	1	0.192484	1
GO:0004347	glucose-6-phosphate isomerase activity	MF	1	0	1	1
GO:0016861	intramolecular oxidoreductase activity, interconverting aldoses and ketoses	MF	8	1	0.519284	1
GO:0004621	glycosylphosphatidylinositol phospholipase D activity	MF	1	0	1	1
GO:0004630	phospholipase D activity	MF	6	0	1	1
GO:0004985	opioid receptor activity	MF	8	1	0.62599	1
GO:0004983	neuropeptide Y receptor activity	MF	9	0	1	1
GO:0001604	urotensin II receptor activity	MF	1	0	1	1
GO:0030273	melanin-concentrating hormone receptor activity	MF	1	0	1	1
GO:0017082	mineralocorticoid receptor activity	MF	1	0	1	1
GO:0050254	rhodopsin kinase activity	MF	3	0	1	1
GO:0004021	L-alanine:2-oxoglutarate aminotransferase activity	MF	2	0	1	1
GO:0047635	alanine-oxo-acid transaminase activity	MF	2	0	1	1
GO:0004602	glutathione peroxidase activity	MF	16	0	1	1
GO:0043295	glutathione binding	MF	11	0	1	1
GO:0047066	phospholipid-hydroperoxide glutathione peroxidase activity	MF	2	0	1	1
GO:1900750	oligopeptide binding	MF	11	0	1	1
GO:0005168	neurotrophin TRKA receptor binding	MF	5	2	0.191039	1
GO:0043560	insulin receptor substrate binding	MF	11	4	0.0918355	1
GO:0017034	Rap guanyl-nucleotide exchange factor activity	MF	5	0	1	1
GO:0004971	alpha-amino-3-hydroxy-5-methyl-4-isoxazole propionate selective glutamate receptor activity	MF	3	1	0.322887	1
GO:0015277	kainate selective glutamate receptor activity	MF	5	2	0.19475	1
GO:0001640	adenylate cyclase inhibiting G-protein coupled glutamate receptor activity	MF	7	3	0.162067	1
GO:0004883	glucocorticoid receptor activity	MF	1	0	1	1
GO:0038049	ligand-activated RNA polymerase II transcription factor binding transcription factor activity	MF	2	0	1	1
GO:0038051	glucocorticoid-activated RNA polymerase II transcription factor binding transcription factor activity	MF	1	0	1	1
GO:0001641	group II metabotropic glutamate receptor activity	MF	2	1	0.305943	1
GO:0001642	group III metabotropic glutamate receptor activity	MF	4	1	0.639387	1
GO:0031685	adenosine receptor binding	MF	4	0	1	1
GO:0031687	A2A adenosine receptor binding	MF	1	0	1	1
GO:0010851	cyclase regulator activity	MF	9	1	0.619097	1
GO:0010854	adenylate cyclase regulator activity	MF	1	0	1	1
GO:0010855	adenylate cyclase inhibitor activity	MF	1	0	1	1
GO:0070905	serine binding	MF	2	0	1	1
GO:0045236	CXCR chemokine receptor binding	MF	17	1	0.676955	1
GO:0003756	protein disulfide isomerase activity	MF	20	2	0.595446	1
GO:0016864	intramolecular oxidoreductase activity, transposing S-S bonds	MF	20	2	0.595446	1
GO:0034236	protein kinase A catalytic subunit binding	MF	12	2	0.50604	1
GO:0051018	protein kinase A binding	MF	32	5	0.416041	1
GO:0045159	myosin II binding	MF	5	0	1	1
GO:0004362	glutathione-disulfide reductase activity	MF	1	0	1	1
GO:0004363	glutathione synthase activity	MF	1	0	1	1
GO:0004364	glutathione transferase activity	MF	23	1	0.814754	1
GO:0008432	JUN kinase binding	MF	6	2	0.288618	1
GO:0035730	S-nitrosoglutathione binding	MF	1	0	1	1
GO:0035731	dinitrosyl-iron complex binding	MF	1	0	1	1
GO:0070026	nitric oxide binding	MF	1	0	1	1
GO:0016034	maleylacetoacetate isomerase activity	MF	1	0	1	1
GO:0000400	four-way junction DNA binding	MF	9	1	0.713552	1
GO:0030983	mismatched DNA binding	MF	12	1	0.800485	1
GO:0032135	DNA insertion or deletion binding	MF	6	0	1	1
GO:0032137	guanine/thymine mispair binding	MF	3	0	1	1
GO:0032138	single base insertion or deletion binding	MF	4	0	1	1
GO:0032142	single guanine insertion binding	MF	3	0	1	1
GO:0032143	single thymine insertion binding	MF	2	0	1	1
GO:0032356	oxidized DNA binding	MF	2	0	1	1
GO:0032357	oxidized purine DNA binding	MF	2	0	1	1
GO:0046966	thyroid hormone receptor binding	MF	25	2	0.779088	1
GO:0004383	guanylate cyclase activity	MF	7	3	0.0382377	1
GO:0008048	calcium sensitive guanylate cyclase activator activity	MF	5	0	1	1
GO:0010853	cyclase activator activity	MF	7	1	0.49004	1
GO:0030249	guanylate cyclase regulator activity	MF	8	1	0.517589	1
GO:0030250	guanylate cyclase activator activity	MF	7	1	0.49004	1
GO:0004566	beta-glucuronidase activity	MF	3	0	1	1
GO:0008466	glycogenin glucosyltransferase activity	MF	1	0	1	1
GO:0035251	UDP-glucosyltransferase activity	MF	8	0	1	1
GO:0046527	glucosyltransferase activity	MF	11	0	1	1
GO:0004373	glycogen (starch) synthase activity	MF	2	0	1	1
GO:0061547	glycogen synthase activity, transferring glucose-1-phosphate	MF	2	0	1	1
GO:0004416	hydroxyacylglutathione hydrolase activity	MF	2	0	1	1
GO:0016508	long-chain-enoyl-CoA hydratase activity	MF	3	0	1	1
GO:0016509	long-chain-3-hydroxyacyl-CoA dehydrogenase activity	MF	2	0	1	1
GO:0004397	histidine ammonia-lyase activity	MF	1	0	1	1
GO:0016841	ammonia-lyase activity	MF	5	1	0.310945	1
GO:0004821	histidine-tRNA ligase activity	MF	2	0	1	1
GO:0050501	hyaluronan synthase activity	MF	4	2	0.0749369	1
GO:0005344	oxygen transporter activity	MF	14	1	0.674174	1
[truncated: 2,111 more rows]

## Sheet: GO_CC - cellular component
Supplementary File S7
Gene ontology (GO) cellular component (CC) enrichment analysis for oesophageal CAM vs ATM differentially methylated CpG loci.
GO Identifier	GO Term	Ontology	N	DE	P.DE	FDR		CC - cellular component
GO:0071944	cell periphery	CC	4511	614	1.24846e-05	0.0324647		N - number of genes in the GO term
GO:0005886	plasma membrane	CC	4423	594	8.19631e-05	0.097511		DE - number of genes that are differentially methylated
GO:0044297	cell body	CC	384	74	0.00271478	0.966784		P.DE - p-value for over-representation of the GO term
GO:0097458	neuron part	CC	920	161	0.00375157	0.998014		FDR -False discovery rate
GO:0031941	filamentous actin	CC	22	9	0.00371506	0.998014
GO:0005575	cellular_component	CC	16227	1821	0.483642	1
GO:0005576	extracellular region	CC	4192	497	0.00965102	1
GO:0005615	extracellular space	CC	1164	130	0.174424	1
GO:0031982	vesicle	CC	3415	425	0.0190765	1
GO:0031988	membrane-bounded vesicle	CC	3315	409	0.0307236	1
GO:0043226	organelle	CC	11671	1296	0.998516	1
GO:0043227	membrane-bounded organelle	CC	10856	1202	0.997753	1
GO:0043230	extracellular organelle	CC	2635	315	0.094124	1
GO:0044421	extracellular region part	CC	3510	425	0.0197001	1
GO:0065010	extracellular membrane-bounded organelle	CC	2635	315	0.094124	1
GO:0070062	extracellular vesicular exosome	CC	2634	315	0.0934661	1
GO:0072562	blood microparticle	CC	112	9	0.669586	1
GO:1903561	extracellular vesicle	CC	2634	315	0.0934661	1
GO:0005622	intracellular	CC	12329	1368	0.999895	1
GO:0005623	cell	CC	14369	1618	0.944576	1
GO:0005737	cytoplasm	CC	9491	1078	0.972698	1
GO:0005829	cytosol	CC	2726	307	0.922255	1
GO:0012505	endomembrane system	CC	3318	378	0.858899	1
GO:0016023	cytoplasmic membrane-bounded vesicle	CC	991	135	0.0539585	1
GO:0030141	secretory granule	CC	296	37	0.154445	1
GO:0031091	platelet alpha granule	CC	57	7	0.462254	1
GO:0031093	platelet alpha granule lumen	CC	43	6	0.368586	1
GO:0031410	cytoplasmic vesicle	CC	1076	148	0.0359748	1
GO:0031974	membrane-enclosed lumen	CC	3856	401	0.999595	1
GO:0031983	vesicle lumen	CC	77	10	0.272299	1
GO:0034774	secretory granule lumen	CC	58	8	0.285661	1
GO:0043229	intracellular organelle	CC	10675	1162	0.999987	1
GO:0043231	intracellular membrane-bounded organelle	CC	9731	1053	0.999972	1
GO:0043233	organelle lumen	CC	3802	396	0.999571	1
GO:0044422	organelle part	CC	7366	777	0.999992	1
GO:0044424	intracellular part	CC	12223	1353	0.999928	1
GO:0044433	cytoplasmic vesicle part	CC	509	68	0.237817	1
GO:0044444	cytoplasmic part	CC	7060	793	0.951674	1
GO:0044446	intracellular organelle part	CC	7179	746	0.999999	1
GO:0044464	cell part	CC	14369	1618	0.944576	1
GO:0060205	cytoplasmic membrane-bounded vesicle lumen	CC	76	10	0.239698	1
GO:0005634	nucleus	CC	6198	667	0.999409	1
GO:0005783	endoplasmic reticulum	CC	1419	152	0.929595	1
GO:0005789	endoplasmic reticulum membrane	CC	845	86	0.896617	1
GO:0016020	membrane	CC	8172	966	0.0792744	1
GO:0016021	integral component of membrane	CC	4938	580	0.0192449	1
GO:0031090	organelle membrane	CC	2744	273	0.998428	1
GO:0031224	intrinsic component of membrane	CC	5056	601	0.00909354	1
GO:0042175	nuclear outer membrane-endoplasmic reticulum membrane network	CC	861	87	0.907737	1
GO:0044425	membrane part	CC	6000	702	0.0753756	1
GO:0044432	endoplasmic reticulum part	CC	1010	109	0.857657	1
GO:0098588	bounding membrane of organelle	CC	2073	226	0.902035	1
GO:0098589	membrane region	CC	1429	163	0.728544	1
GO:0009986	cell surface	CC	657	86	0.171943	1
GO:0048471	perinuclear region of cytoplasm	CC	561	65	0.801011	1
GO:0005739	mitochondrion	CC	1520	126	0.999926	1
GO:0005759	mitochondrial matrix	CC	328	17	0.999776	1
GO:0032144	4-aminobutyrate transaminase complex	CC	1	0	1	1
GO:0032991	macromolecular complex	CC	4440	479	0.993387	1
GO:0042995	cell projection	CC	1503	231	0.0212473	1
GO:0043005	neuron projection	CC	750	128	0.0423966	1
GO:0043234	protein complex	CC	3819	435	0.904316	1
GO:0044429	mitochondrial part	CC	822	60	0.999126	1
GO:0070013	intracellular organelle lumen	CC	3749	388	0.999775	1
GO:1902494	catalytic complex	CC	849	67	0.999932	1
GO:1990234	transferase complex	CC	561	40	0.999864	1
GO:0005794	Golgi apparatus	CC	1286	157	0.602935	1
GO:0005887	integral component of plasma membrane	CC	1367	178	0.043805	1
GO:0009897	external side of plasma membrane	CC	210	24	0.383522	1
GO:0030139	endocytic vesicle	CC	210	35	0.0310292	1
GO:0031226	intrinsic component of plasma membrane	CC	1419	186	0.0384212	1
GO:0032994	protein-lipid complex	CC	39	4	0.552078	1
GO:0034358	plasma lipoprotein particle	CC	37	3	0.689355	1
GO:0034364	high-density lipoprotein particle	CC	25	1	0.898485	1
GO:0044459	plasma membrane part	CC	2248	302	0.0343743	1
GO:0045121	membrane raft	CC	226	33	0.355999	1
GO:0045335	phagocytic vesicle	CC	72	8	0.573164	1
GO:0098552	side of membrane	CC	287	44	0.0260993	1
GO:0000323	lytic vacuole	CC	448	50	0.747105	1
GO:0005764	lysosome	CC	448	50	0.747105	1
GO:0005765	lysosomal membrane	CC	233	27	0.697965	1
GO:0005768	endosome	CC	683	79	0.716536	1
GO:0005773	vacuole	CC	513	61	0.565543	1
GO:0005774	vacuolar membrane	CC	275	32	0.648984	1
GO:0005815	microtubule organizing center	CC	561	62	0.807231	1
GO:0005856	cytoskeleton	CC	1803	220	0.621106	1
GO:0010008	endosome membrane	CC	344	34	0.907786	1
GO:0015630	microtubule cytoskeleton	CC	959	101	0.975994	1
GO:0043190	ATP-binding cassette (ABC) transporter complex	CC	8	0	1	1
GO:0043228	non-membrane-bounded organelle	CC	3402	358	0.996294	1
GO:0043232	intracellular non-membrane-bounded organelle	CC	3402	358	0.996294	1
GO:0044430	cytoskeletal part	CC	1300	142	0.928812	1
GO:0044437	vacuolar part	CC	341	36	0.83025	1
GO:0044440	endosomal part	CC	360	36	0.886815	1
GO:0098533	ATPase dependent transmembrane transport complex	CC	23	0	1	1
GO:1902495	transmembrane transporter complex	CC	292	48	0.119807	1
GO:1990351	transporter complex	CC	297	48	0.141205	1
GO:0012506	vesicle membrane	CC	403	51	0.511942	1
GO:0030659	cytoplasmic vesicle membrane	CC	390	47	0.632181	1
GO:0030667	secretory granule membrane	CC	72	7	0.774064	1
GO:0042599	lamellar body	CC	12	2	0.377563	1
GO:0097208	alveolar lamellar body	CC	7	1	0.650177	1
GO:0097232	lamellar body membrane	CC	2	1	0.297646	1
GO:0097233	alveolar lamellar body membrane	CC	2	1	0.297646	1
GO:0005635	nuclear envelope	CC	366	37	0.900608	1
GO:0005654	nucleoplasm	CC	2627	285	0.99271	1
GO:0005840	ribosome	CC	197	13	0.928487	1
GO:0005844	polysome	CC	30	5	0.334946	1
GO:0030529	ribonucleoprotein complex	CC	630	49	0.993658	1
GO:0031967	organelle envelope	CC	968	82	0.995675	1
GO:0031975	envelope	CC	973	82	0.99633	1
GO:0031981	nuclear lumen	CC	3174	334	0.998654	1
GO:0042788	polysomal ribosome	CC	4	1	0.431179	1
GO:0044428	nuclear part	CC	3496	363	0.999655	1
GO:0001750	photoreceptor outer segment	CC	51	6	0.585789	1
GO:0005929	cilium	CC	411	47	0.476822	1
GO:0031253	cell projection membrane	CC	249	31	0.650847	1
GO:0031513	nonmotile primary cilium	CC	107	12	0.552163	1
GO:0044441	ciliary part	CC	271	32	0.476441	1
GO:0044463	cell projection part	CC	748	111	0.175126	1
GO:0060170	ciliary membrane	CC	64	3	0.979936	1
GO:0072372	primary cilium	CC	168	19	0.566846	1
GO:0097381	photoreceptor disc membrane	CC	14	0	1	1
GO:0098590	plasma membrane region	CC	481	63	0.311285	1
GO:0005730	nucleolus	CC	781	69	0.992883	1
GO:0015629	actin cytoskeleton	CC	415	71	0.0530872	1
GO:0019897	extrinsic component of plasma membrane	CC	126	17	0.672617	1
GO:0019898	extrinsic component of membrane	CC	219	28	0.674943	1
GO:0031234	extrinsic component of cytoplasmic side of plasma membrane	CC	91	14	0.500046	1
GO:0031252	cell leading edge	CC	314	57	0.0755812	1
GO:0031965	nuclear membrane	CC	250	19	0.994951	1
GO:0005777	peroxisome	CC	121	6	0.986185	1
GO:0005911	cell-cell junction	CC	344	55	0.0878534	1
GO:0005923	tight junction	CC	100	18	0.0917996	1
GO:0030054	cell junction	CC	1059	166	0.0557355	1
GO:0042579	microbody	CC	121	6	0.986185	1
GO:0043296	apical junction complex	CC	116	21	0.0915134	1
GO:0070160	occluding junction	CC	100	18	0.0917996	1
GO:0001891	phagocytic cup	CC	17	0	1	1
GO:0030027	lamellipodium	CC	148	23	0.440047	1
GO:0030425	dendrite	CC	360	70	0.0282725	1
GO:0036477	somatodendritic compartment	CC	534	101	0.00508905	1
GO:0043197	dendritic spine	CC	95	15	0.567277	1
GO:0044309	neuron spine	CC	96	15	0.575965	1
GO:0000139	Golgi membrane	CC	567	70	0.469969	1
GO:0005795	Golgi stack	CC	121	16	0.360769	1
GO:0031984	organelle subcompartment	CC	95	13	0.392029	1
GO:0031985	Golgi cisterna	CC	91	13	0.321255	1
GO:0032580	Golgi cisterna membrane	CC	73	9	0.496432	1
GO:0044431	Golgi apparatus part	CC	759	99	0.297175	1
GO:0005782	peroxisomal matrix	CC	35	2	0.878111	1
GO:0031907	microbody lumen	CC	35	2	0.878111	1
GO:0044438	microbody part	CC	76	4	0.963402	1
GO:0044439	peroxisomal part	CC	76	4	0.963402	1
GO:0005740	mitochondrial envelope	CC	622	49	0.981437	1
GO:0005741	mitochondrial outer membrane	CC	133	16	0.383629	1
GO:0019867	outer membrane	CC	160	18	0.511299	1
GO:0031966	mitochondrial membrane	CC	586	44	0.991066	1
GO:0031968	organelle outer membrane	CC	153	18	0.42283	1
GO:0030424	axon	CC	307	47	0.466028	1
GO:0005743	mitochondrial inner membrane	CC	422	23	0.999553	1
GO:0009295	nucleoid	CC	40	3	0.837582	1
GO:0019866	organelle inner membrane	CC	465	26	0.999757	1
GO:0042645	mitochondrial nucleoid	CC	40	3	0.837582	1
GO:0043025	neuronal cell body	CC	337	65	0.00642511	1
GO:0045202	synapse	CC	549	97	0.0335475	1
GO:0005578	proteinaceous extracellular matrix	CC	327	58	0.0167443	1
GO:0005604	basement membrane	CC	89	18	0.134269	1
GO:0005605	basal lamina	CC	22	3	0.666297	1
GO:0031012	extracellular matrix	CC	396	69	0.0130945	1
GO:0031225	anchored component of membrane	CC	143	20	0.280059	1
GO:0031594	neuromuscular junction	CC	49	5	0.859343	1
GO:0044420	extracellular matrix component	CC	123	27	0.0300374	1
GO:0009346	citrate lyase complex	CC	1	0	1	1
GO:0001669	acrosomal vesicle	CC	86	8	0.677986	1
GO:0005798	Golgi-associated vesicle	CC	66	6	0.735599	1
GO:0043159	acrosomal matrix	CC	2	1	0.121935	1
GO:0097223	sperm part	CC	115	12	0.539325	1
GO:0005778	peroxisomal membrane	CC	51	2	0.975329	1
GO:0031903	microbody membrane	CC	51	2	0.975329	1
GO:0009898	cytoplasmic side of plasma membrane	CC	53	14	0.00986311	1
GO:0098562	cytoplasmic side of membrane	CC	58	14	0.0161094	1
GO:0005775	vacuolar lumen	CC	72	4	0.974075	1
GO:0043202	lysosomal lumen	CC	68	4	0.968051	1
GO:0005770	late endosome	CC	184	21	0.64289	1
GO:0005771	multivesicular body	CC	31	3	0.723617	1
GO:0030175	filopodium	CC	74	8	0.85066	1
GO:0045177	apical part of cell	CC	321	46	0.069877	1
GO:0001725	stress fiber	CC	54	9	0.551574	1
GO:0005865	striated muscle thin filament	CC	22	2	0.747155	1
GO:0005884	actin filament	CC	71	15	0.121006	1
GO:0030016	myofibril	CC	197	34	0.0500911	1
GO:0030017	sarcomere	CC	174	28	0.118863	1
GO:0032432	actin filament bundle	CC	56	9	0.572521	1
GO:0036379	myofilament	CC	25	3	0.556094	1
GO:0042641	actomyosin	CC	64	11	0.488416	1
GO:0043292	contractile fiber	CC	208	36	0.0385106	1
GO:0044449	contractile fiber part	CC	190	33	0.0461069	1
GO:0030485	smooth muscle contractile fiber	CC	4	2	0.100924	1
GO:0000123	histone acetyltransferase complex	CC	75	1	0.999904	1
GO:0000228	nuclear chromosome	CC	404	28	0.999297	1
GO:0000785	chromatin	CC	397	29	0.999116	1
GO:0000790	nuclear chromatin	CC	245	18	0.995218	1
GO:0005694	chromosome	CC	748	63	0.998423	1
GO:0005912	adherens junction	CC	434	54	0.884874	1
GO:0005924	cell-substrate adherens junction	CC	371	43	0.932416	1
GO:0005925	focal adhesion	CC	367	43	0.923636	1
GO:0005938	cell cortex	CC	203	39	0.0461117	1
GO:0014069	postsynaptic density	CC	126	22	0.332583	1
GO:0030055	cell-substrate junction	CC	374	43	0.940595	1
GO:0030863	cortical cytoskeleton	CC	68	17	0.0250976	1
GO:0031248	protein acetyltransferase complex	CC	84	1	0.999966	1
GO:0034708	methyltransferase complex	CC	76	5	0.942771	1
GO:0035097	histone methyltransferase complex	CC	60	5	0.86665	1
GO:0035267	NuA4 histone acetyltransferase complex	CC	15	0	1	1
GO:0035770	ribonucleoprotein granule	CC	120	15	0.32882	1
GO:0036464	cytoplasmic ribonucleoprotein granule	CC	120	15	0.32882	1
GO:0043189	H4/H2A histone acetyltransferase complex	CC	16	0	1	1
GO:0044427	chromosomal part	CC	659	51	0.999519	1
GO:0044448	cell cortex part	CC	97	23	0.0153833	1
GO:0044451	nucleoplasm part	CC	622	61	0.973207	1
GO:0044454	nuclear chromosome part	CC	357	22	0.99986	1
GO:0044456	synapse part	CC	407	67	0.146304	1
GO:0070161	anchoring junction	CC	450	58	0.803583	1
GO:0070688	MLL5-L complex	CC	6	1	0.51242	1
GO:1902493	acetyltransferase complex	CC	84	1	0.999966	1
GO:1902562	H4 histone acetyltransferase complex	CC	16	0	1	1
GO:0031674	I band	CC	115	19	0.230161	1
GO:0042643	actomyosin, actin portion	CC	1	0	1	1
GO:0030018	Z disc	CC	102	19	0.120098	1
GO:0031143	pseudopodium	CC	15	2	0.641288	1
GO:0016514	SWI/SNF complex	CC	15	2	0.642847	1
GO:0031011	Ino80 complex	CC	14	0	1	1
GO:0033202	DNA helicase complex	CC	14	0	1	1
GO:0070603	SWI/SNF superfamily-type complex	CC	65	4	0.980585	1
GO:0071564	npBAF complex	CC	12	1	0.796039	1
GO:0090544	BAF-type complex	CC	20	2	0.795954	1
GO:0097346	INO80-type complex	CC	21	0	1	1
GO:0001726	ruffle	CC	147	22	0.477838	1
GO:0005913	cell-cell adherens junction	CC	45	9	0.245617	1
GO:0005916	fascia adherens	CC	13	2	0.549374	1
GO:0014704	intercalated disc	CC	47	7	0.395314	1
GO:0030864	cortical actin cytoskeleton	CC	45	10	0.151733	1
GO:0044291	cell-cell contact zone	CC	56	8	0.515914	1
GO:0043235	receptor complex	CC	284	49	0.0702209	1
GO:0048179	activin receptor complex	CC	3	0	1	1
GO:1902554	serine/threonine protein kinase complex	CC	63	6	0.782033	1
GO:1902911	protein kinase complex	CC	82	7	0.931675	1
GO:0034673	inhibin-betaglycan-ActRII complex	CC	3	0	1	1
GO:0032838	cell projection cytoplasm	CC	92	13	0.280332	1
GO:0032839	dendrite cytoplasm	CC	15	4	0.148269	1
GO:0002102	podosome	CC	22	5	0.238012	1
GO:0005767	secondary lysosome	CC	7	0	1	1
GO:0031045	dense core granule	CC	12	2	0.478261	1
GO:0032010	phagolysosome	CC	6	0	1	1
GO:0032127	dense core granule membrane	CC	1	0	1	1
GO:0042581	specific granule	CC	14	3	0.116561	1
GO:0070820	tertiary granule	CC	6	0	1	1
GO:0071065	alpha9-beta1 integrin-vascular cell adhesion molecule-1 complex	CC	2	0	1	1
GO:0071133	alpha9-beta1 integrin-ADAM8 complex	CC	1	0	1	1
GO:0097038	perinuclear endoplasmic reticulum	CC	11	0	1	1
GO:0097197	tetraspanin-enriched microdomain	CC	7	1	0.557065	1
GO:0005681	spliceosomal complex	CC	154	9	0.990331	1
GO:0044530	supraspliceosomal complex	CC	2	0	1	1
GO:0033267	axon part	CC	134	27	0.0991598	1
GO:0043195	terminal bouton	CC	41	6	0.536442	1
GO:0043679	axon terminus	CC	75	9	0.737305	1
GO:0044306	neuron projection terminus	CC	82	11	0.623144	1
GO:0005791	rough endoplasmic reticulum	CC	55	9	0.119152	1
GO:0005901	caveola	CC	67	11	0.418881	1
GO:0044853	plasma membrane raft	CC	68	11	0.435715	1
GO:0008290	F-actin capping protein complex	CC	9	1	0.735699	1
GO:0045111	intermediate filament cytoskeleton	CC	233	17	0.83334	1
GO:0000793	condensed chromosome	CC	177	13	0.973612	1
GO:0000794	condensed nuclear chromosome	CC	73	5	0.927991	1
GO:0005811	lipid particle	CC	50	6	0.52299	1
GO:0016323	basolateral plasma membrane	CC	179	23	0.504983	1
GO:0030673	axolemma	CC	13	4	0.260752	1
GO:0031256	leading edge membrane	CC	121	18	0.508395	1
GO:0032279	asymmetric synapse	CC	6	0	1	1
GO:0032589	neuron projection membrane	CC	31	8	0.148105	1
GO:0042734	presynaptic membrane	CC	54	10	0.424801	1
GO:0044304	main axon	CC	50	13	0.0793101	1
GO:0045211	postsynaptic membrane	CC	183	33	0.131392	1
GO:0048786	presynaptic active zone	CC	23	5	0.316536	1
GO:0097060	synaptic membrane	CC	225	37	0.319213	1
GO:0042629	mast cell granule	CC	20	1	0.900964	1
GO:0005667	transcription factor complex	CC	275	42	0.238159	1
GO:0005819	spindle	CC	266	22	0.983482	1
GO:0005874	microtubule	CC	358	44	0.714292	1
GO:0005876	spindle microtubule	CC	47	3	0.913256	1
GO:0030315	T-tubule	CC	39	6	0.536263	1
GO:0042383	sarcolemma	CC	101	20	0.11082	1
GO:0005769	early endosome	CC	250	31	0.565168	1
GO:0016324	apical plasma membrane	CC	247	37	0.0654539	1
GO:0005905	coated pit	CC	63	6	0.87645	1
GO:0012510	trans-Golgi network transport vesicle membrane	CC	12	2	0.391827	1
GO:0030117	membrane coat	CC	80	7	0.845429	1
GO:0030118	clathrin coat	CC	44	7	0.284032	1
GO:0030119	AP-type membrane coat adaptor complex	CC	37	6	0.306886	1
GO:0030120	vesicle coat	CC	44	4	0.785215	1
GO:0030122	AP-2 adaptor complex	CC	11	2	0.582776	1
GO:0030125	clathrin vesicle coat	CC	23	4	0.386786	1
GO:0030128	clathrin coat of endocytic vesicle	CC	12	2	0.631594	1
GO:0030130	clathrin coat of trans-Golgi network vesicle	CC	11	2	0.367885	1
GO:0030131	clathrin adaptor complex	CC	31	6	0.159738	1
GO:0030132	clathrin coat of coated pit	CC	16	2	0.696097	1
GO:0030133	transport vesicle	CC	159	22	0.168572	1
GO:0030135	coated vesicle	CC	182	20	0.739894	1
GO:0030136	clathrin-coated vesicle	CC	127	20	0.181004	1
GO:0030140	trans-Golgi network transport vesicle	CC	25	3	0.523135	1
GO:0030658	transport vesicle membrane	CC	79	15	0.0356201	1
GO:0030660	Golgi-associated vesicle membrane	CC	42	3	0.851745	1
GO:0030662	coated vesicle membrane	CC	116	14	0.582647	1
GO:0030665	clathrin-coated vesicle membrane	CC	73	13	0.147754	1
GO:0030666	endocytic vesicle membrane	CC	119	18	0.258252	1
GO:0030669	clathrin-coated endocytic vesicle membrane	CC	37	9	0.0449589	1
GO:0045334	clathrin-coated endocytic vesicle	CC	43	9	0.0960026	1
GO:0048475	coated membrane	CC	80	7	0.845429	1
GO:0005802	trans-Golgi network	CC	142	22	0.129318	1
GO:0032588	trans-Golgi network membrane	CC	39	9	0.0325269	1
GO:0055037	recycling endosome	CC	115	12	0.727084	1
GO:0005796	Golgi lumen	CC	78	13	0.269163	1
GO:0016234	inclusion body	CC	60	5	0.871625	1
GO:0016528	sarcoplasm	CC	65	5	0.971793	1
GO:0016529	sarcoplasmic reticulum	CC	58	5	0.933235	1
GO:0043033	isoamylase complex	CC	1	0	1	1
GO:0042470	melanosome	CC	102	8	0.944587	1
GO:0048770	pigment granule	CC	102	8	0.944587	1
GO:0034751	aryl hydrocarbon receptor complex	CC	1	0	1	1
GO:0034752	cytosolic aryl hydrocarbon receptor complex	CC	1	0	1	1
GO:0034753	nuclear aryl hydrocarbon receptor complex	CC	1	0	1	1
GO:0044445	cytosolic part	CC	188	18	0.677087	1
GO:0032587	ruffle membrane	CC	73	8	0.789746	1
GO:0043204	perikaryon	CC	65	13	0.0891773	1
GO:0001520	outer dense fiber	CC	8	0	1	1
GO:0005930	axoneme	CC	77	9	0.508177	1
GO:0031514	motile cilium	CC	85	6	0.80627	1
GO:0036126	sperm flagellum	CC	37	5	0.288188	1
GO:0044447	axoneme part	CC	26	1	0.943208	1
GO:0097014	ciliary cytoplasm	CC	77	9	0.508177	1
GO:0005758	mitochondrial intermembrane space	CC	67	6	0.618115	1
GO:0031970	organelle envelope lumen	CC	76	8	0.523908	1
GO:0097226	sperm mitochondrial sheath	CC	1	0	1	1
GO:0036064	ciliary basal body	CC	78	9	0.517602	1
GO:0031430	M band	CC	19	3	0.624297	1
GO:0031672	A band	CC	31	6	0.297074	1
GO:0005813	centrosome	CC	433	44	0.907191	1
GO:0034451	centriolar satellite	CC	17	4	0.217442	1
GO:0044450	microtubule organizing center part	CC	119	12	0.826143	1
GO:0005641	nuclear envelope lumen	CC	9	2	0.431045	1
GO:0016363	nuclear matrix	CC	89	14	0.321793	1
GO:0034399	nuclear periphery	CC	106	15	0.464408	1
GO:0000151	ubiquitin ligase complex	CC	181	15	0.932029	1
GO:0000153	cytoplasmic ubiquitin ligase complex	CC	10	1	0.567122	1
GO:0000835	ER ubiquitin ligase complex	CC	5	1	0.360927	1
GO:0000836	Hrd1p ubiquitin ligase complex	CC	5	1	0.360927	1
GO:0030176	integral component of endoplasmic reticulum membrane	CC	109	14	0.395918	1
GO:0030426	growth cone	CC	121	17	0.706142	1
GO:0030427	site of polarized growth	CC	124	18	0.65989	1
GO:0031227	intrinsic component of endoplasmic reticulum membrane	CC	114	15	0.374347	1
GO:0031300	intrinsic component of organelle membrane	CC	234	30	0.375909	1
GO:0031301	integral component of organelle membrane	CC	222	27	0.489523	1
GO:0008021	synaptic vesicle	CC	119	23	0.0349082	1
GO:0030672	synaptic vesicle membrane	CC	54	10	0.183032	1
GO:0033268	node of Ranvier	CC	16	2	0.75148	1
GO:0043194	axon initial segment	CC	10	3	0.321811	1
GO:0043196	varicosity	CC	8	3	0.0941343	1
GO:0044300	cerebellar mossy fiber	CC	7	4	0.0275241	1
GO:0060987	lipid tube	CC	1	1	0.221803	1
GO:0032311	angiogenin-PRI complex	CC	2	0	1	1
GO:0005902	microvillus	CC	81	11	0.452514	1
GO:0014731	spectrin-associated cytoskeleton	CC	8	3	0.179273	1
GO:0043034	costamere	CC	19	4	0.330978	1
GO:0009925	basal plasma membrane	CC	28	2	0.881192	1
GO:0016328	lateral plasma membrane	CC	47	5	0.720859	1
GO:0033270	paranode region of axon	CC	11	1	0.849553	1
GO:0045178	basal part of cell	CC	41	2	0.970181	1
GO:0005793	endoplasmic reticulum-Golgi intermediate compartment	CC	74	7	0.821168	1
GO:0001533	cornified envelope	CC	22	4	0.0570608	1
GO:0030496	midbody	CC	119	14	0.510962	1
GO:0031902	late endosome membrane	CC	94	9	0.764395	1
GO:0035749	myelin sheath adaxonal region	CC	5	0	1	1
GO:0043209	myelin sheath	CC	39	3	0.930666	1
GO:0043218	compact myelin	CC	15	1	0.903137	1
GO:0043220	Schmidt-Lanterman incisure	CC	11	0	1	1
GO:0044352	pinosome	CC	3	1	0.480403	1
GO:0044354	macropinosome	CC	3	1	0.480403	1
GO:0030670	phagocytic vesicle membrane	CC	46	2	0.978272	1
GO:0072563	endothelial microparticle	CC	2	0	1	1
GO:0042583	chromaffin granule	CC	7	0	1	1
GO:0042584	chromaffin granule membrane	CC	6	0	1	1
GO:0005766	primary lysosome	CC	11	0	1	1
GO:0042582	azurophil granule	CC	11	0	1	1
GO:0070382	exocytic vesicle	CC	9	3	0.0923755	1
GO:0043293	apoptosome	CC	3	0	1	1
GO:0034362	low-density lipoprotein particle	CC	12	3	0.144367	1
GO:0016604	nuclear body	CC	314	38	0.617268	1
GO:0016607	nuclear speck	CC	169	18	0.790834	1
GO:0000775	chromosome, centromeric region	CC	158	15	0.821571	1
GO:0000776	kinetochore	CC	109	10	0.795589	1
GO:0005881	cytoplasmic microtubule	CC	53	9	0.217664	1
GO:0016342	catenin complex	CC	9	1	0.831414	1
GO:0030877	beta-catenin destruction complex	CC	10	2	0.459923	1
GO:0035371	microtubule plus-end	CC	15	4	0.171413	1
GO:0044295	axonal growth cone	CC	13	5	0.0950463	1
GO:0098687	chromosomal region	CC	216	22	0.738069	1
GO:0000803	sex chromosome	CC	23	1	0.933885	1
GO:0001741	XY body	CC	13	0	1	1
GO:0035631	CD40 receptor complex	CC	11	1	0.733072	1
GO:0000777	condensed chromosome kinetochore	CC	86	7	0.853413	1
GO:0000779	condensed chromosome, centromeric region	CC	93	8	0.821551	1
GO:0005814	centriole	CC	86	7	0.91541	1
GO:0005875	microtubule associated complex	CC	129	12	0.900227	1
GO:0031021	interphase microtubule organizing center	CC	1	0	1	1
GO:0032133	chromosome passenger complex	CC	5	1	0.345224	1
GO:0005788	endoplasmic reticulum lumen	CC	182	27	0.246656	1
GO:0034361	very-low-density lipoprotein particle	CC	19	0	1	1
GO:0034365	discoidal high-density lipoprotein particle	CC	3	0	1	1
GO:0034366	spherical high-density lipoprotein particle	CC	8	0	1	1
GO:0034385	triglyceride-rich lipoprotein particle	CC	19	0	1	1
GO:0042627	chylomicron	CC	13	0	1	1
GO:0071682	endocytic vesicle lumen	CC	17	2	0.429387	1
GO:0031904	endosome lumen	CC	12	1	0.743931	1
GO:0034359	mature chylomicron	CC	1	0	1	1
GO:0034360	chylomicron remnant	CC	1	0	1	1
GO:0034363	intermediate-density lipoprotein particle	CC	4	0	1	1
GO:0046691	intracellular canaliculus	CC	3	1	0.190308	1
GO:0022626	cytosolic ribosome	CC	91	6	0.863121	1
GO:0031232	extrinsic component of external side of plasma membrane	CC	7	0	1	1
GO:0030134	ER to Golgi transport vesicle	CC	47	5	0.632005	1
GO:0035253	ciliary rootlet	CC	9	3	0.113056	1
GO:0043198	dendritic shaft	CC	32	5	0.562444	1
GO:0051233	spindle midzone	CC	25	4	0.339289	1
GO:0031264	death-inducing signaling complex	CC	8	3	0.108416	1
GO:0031265	CD95 death-inducing signaling complex	CC	6	3	0.0529378	1
GO:0005903	brush border	CC	63	15	0.011376	1
GO:0018995	host	CC	7	1	0.512128	1
GO:0020003	symbiont-containing vacuole	CC	2	0	1	1
GO:0020005	symbiont-containing vacuole membrane	CC	2	0	1	1
GO:0030430	host cell cytoplasm	CC	4	1	0.364222	1
GO:0031526	brush border membrane	CC	41	8	0.0916978	1
GO:0033643	host cell part	CC	7	1	0.512128	1
GO:0033646	host intracellular part	CC	5	1	0.412765	1
GO:0033655	host cell cytoplasm part	CC	4	1	0.364222	1
GO:0043245	extraorganismal space	CC	10	1	0.613451	1
GO:0043656	intracellular region of host	CC	5	1	0.412765	1
GO:0043657	host cell	CC	7	1	0.512128	1
GO:0044215	other organism	CC	10	1	0.613451	1
GO:0044216	other organism cell	CC	10	1	0.613451	1
GO:0044217	other organism part	CC	10	1	0.613451	1
GO:0030126	COPI vesicle coat	CC	13	0	1	1
GO:0030137	COPI-coated vesicle	CC	19	0	1	1
GO:0030663	COPI-coated vesicle membrane	CC	15	0	1	1
GO:0031527	filopodium membrane	CC	16	1	0.912739	1
GO:0032153	cell division site	CC	47	7	0.45014	1
GO:0032154	cleavage furrow	CC	44	7	0.374814	1
GO:0032155	cell division site part	CC	47	7	0.45014	1
GO:0055038	recycling endosome membrane	CC	36	1	0.983372	1
GO:0097610	cell surface furrow	CC	44	7	0.374814	1
GO:0001772	immunological synapse	CC	30	4	0.493354	1
GO:0032391	photoreceptor connecting cilium	CC	28	3	0.649812	1
GO:0044798	nuclear transcription factor complex	CC	98	9	0.878506	1
GO:0090575	RNA polymerase II transcription factor complex	CC	76	7	0.850116	1
GO:0016605	PML body	CC	89	14	0.295624	1
GO:0033391	chromatoid body	CC	12	1	0.706078	1
GO:0005834	heterotrimeric G-protein complex	CC	35	5	0.537906	1
GO:0033017	sarcoplasmic reticulum membrane	CC	37	3	0.92422	1
GO:0014701	junctional sarcoplasmic reticulum membrane	CC	10	2	0.498086	1
GO:0032541	cortical endoplasmic reticulum	CC	2	0	1	1
GO:0033018	sarcoplasmic reticulum lumen	CC	8	1	0.563429	1
GO:0034702	ion channel complex	CC	262	48	0.035107	1
GO:0034703	cation channel complex	CC	160	31	0.0547405	1
GO:0034704	calcium channel complex	CC	61	10	0.429306	1
GO:0071782	endoplasmic reticulum tubular network	CC	9	0	1	1
GO:0070852	cell body fiber	CC	6	1	0.629314	1
GO:1990590	ATF1-ATF4 transcription factor complex	CC	2	0	1	1
GO:1990622	CHOP-ATF3 complex	CC	2	1	0.2776	1
GO:0032590	dendrite membrane	CC	15	4	0.16466	1
GO:0097413	Lewy body	CC	5	0	1	1
GO:1990037	Lewy body core	CC	2	0	1	1
GO:1990589	ATF4-CREB1 transcription factor complex	CC	2	0	1	1
GO:1990617	CHOP-ATF4 complex	CC	2	1	0.154427	1
GO:0000781	chromosome, telomeric region	CC	58	6	0.645739	1
GO:0000118	histone deacetylase complex	CC	49	7	0.607026	1
GO:0005890	sodium:potassium-exchanging ATPase complex	CC	10	0	1	1
GO:0090533	cation-transporting ATPase complex	CC	15	0	1	1
GO:0044326	dendritic spine neck	CC	2	0	1	1
GO:0044327	dendritic spine head	CC	3	0	1	1
GO:0005889	hydrogen:potassium-exchanging ATPase complex	CC	2	0	1	1
GO:0031094	platelet dense tubular network	CC	11	1	0.905643	1
GO:0031095	platelet dense tubular network membrane	CC	9	1	0.878532	1
GO:0031673	H zone	CC	2	0	1	1
GO:0014801	longitudinal sarcoplasmic reticulum	CC	2	0	1	1
GO:0090534	calcium ion-transporting ATPase complex	CC	2	0	1	1
GO:0005753	mitochondrial proton-transporting ATP synthase complex	CC	21	0	1	1
GO:0008180	COP9 signalosome	CC	35	8	0.0702674	1
GO:0016469	proton-transporting two-sector ATPase complex	CC	46	2	0.950439	1
GO:0033178	proton-transporting two-sector ATPase complex, catalytic domain	CC	16	0	1	1
GO:0044455	mitochondrial membrane part	CC	148	6	0.997509	1
GO:0045259	proton-transporting ATP synthase complex	CC	22	0	1	1
GO:0045261	proton-transporting ATP synthase complex, catalytic core F(1)	CC	6	0	1	1
GO:0000275	mitochondrial proton-transporting ATP synthase complex, catalytic core F(1)	CC	5	0	1	1
GO:0005754	mitochondrial proton-transporting ATP synthase, catalytic core	CC	1	0	1	1
GO:0045267	proton-transporting ATP synthase, catalytic core	CC	1	0	1	1
GO:0000276	mitochondrial proton-transporting ATP synthase complex, coupling factor F(o)	CC	6	0	1	1
GO:0033177	proton-transporting two-sector ATPase complex, proton-transporting domain	CC	21	1	0.912347	1
GO:0045263	proton-transporting ATP synthase complex, coupling factor F(o)	CC	11	0	1	1
GO:0033176	proton-transporting V-type ATPase complex	CC	22	2	0.719645	1
GO:0033180	proton-transporting V-type ATPase, V1 domain	CC	8	0	1	1
GO:0016471	vacuolar proton-transporting V-type ATPase complex	CC	12	2	0.435018	1
GO:0033179	proton-transporting V-type ATPase, V0 domain	CC	10	1	0.757656	1
GO:0030285	integral component of synaptic vesicle membrane	CC	7	2	0.232566	1
GO:0000220	vacuolar proton-transporting V-type ATPase, V0 domain	CC	4	1	0.428986	1
GO:0005871	kinesin complex	CC	51	4	0.936924	1
GO:0044228	host cell surface	CC	1	0	1	1
GO:0042611	MHC protein complex	CC	24	5	0.209089	1
GO:0042612	MHC class I protein complex	CC	11	0	1	1
GO:0012507	ER to Golgi transport vesicle membrane	CC	38	5	0.469461	1
GO:0031901	early endosome membrane	CC	94	10	0.767374	1
GO:0031905	early endosome lumen	CC	2	0	1	1
GO:0031306	intrinsic component of mitochondrial outer membrane	CC	15	1	0.858703	1
GO:0031307	integral component of mitochondrial outer membrane	CC	14	1	0.841635	1
GO:0032592	integral component of mitochondrial membrane	CC	35	1	0.97814	1
GO:0046930	pore complex	CC	83	6	0.812697	1
GO:0098573	intrinsic component of mitochondrial membrane	CC	37	1	0.981958	1
GO:0000152	nuclear ubiquitin ligase complex	CC	36	1	0.991606	1
GO:0031436	BRCA1-BARD1 complex	CC	2	0	1	1
GO:0070531	BRCA1-A complex	CC	6	0	1	1
GO:0005757	mitochondrial permeability transition pore complex	CC	1	1	0.0754028	1
GO:0097136	Bcl-2 family protein complex	CC	4	2	0.0592807	1
GO:0097144	BAX complex	CC	1	1	0.0754028	1
GO:0034464	BBSome	CC	10	0	1	1
GO:0000242	pericentriolar material	CC	17	1	0.895262	1
GO:0035869	ciliary transition zone	CC	24	2	0.779473	1
GO:0005947	mitochondrial alpha-ketoglutarate dehydrogenase complex	CC	4	0	1	1
GO:0030062	mitochondrial tricarboxylic acid cycle enzyme complex	CC	6	0	1	1
GO:0045239	tricarboxylic acid cycle enzyme complex	CC	11	2	0.29394	1
GO:0045240	dihydrolipoyl dehydrogenase complex	CC	8	2	0.172205	1
GO:1990204	oxidoreductase complex	CC	78	5	0.890227	1
GO:0000307	cyclin-dependent protein kinase holoenzyme complex	CC	20	2	0.850422	1
GO:0017053	transcriptional repressor complex	CC	66	14	0.136229	1
GO:0032996	Bcl3-Bcl10 complex	CC	1	0	1	1
GO:0033256	I-kappaB/NF-kappaB complex	CC	8	0	1	1
GO:0033257	Bcl3/NF-kappaB2 complex	CC	2	0	1	1
GO:0045171	intercellular bridge	CC	43	3	0.919623	1
GO:0005657	replication fork	CC	57	1	0.999092	1
GO:0005801	cis-Golgi network	CC	35	1	0.968827	1
GO:0008076	voltage-gated potassium channel complex	CC	79	17	0.0793557	1
GO:0034705	potassium channel complex	CC	81	19	0.0331594	1
GO:0042622	photoreceptor outer segment membrane	CC	13	2	0.439321	1
GO:0005746	mitochondrial respiratory chain	CC	61	1	0.997425	1
GO:0005750	mitochondrial respiratory chain complex III	CC	6	0	1	1
GO:0045275	respiratory chain complex III	CC	6	0	1	1
GO:0070069	cytochrome complex	CC	13	1	0.68441	1
GO:0070469	respiratory chain	CC	67	1	0.99843	1
GO:0030061	mitochondrial crista	CC	7	1	0.688091	1
GO:0005882	intermediate filament	CC	183	12	0.751954	1
GO:0033647	host intracellular organelle	CC	2	1	0.251205	1
GO:0033648	host intracellular membrane-bounded organelle	CC	2	1	0.251205	1
GO:0039713	viral factory	CC	1	1	0.189316	1
GO:0039714	cytoplasmic viral factory	CC	1	1	0.189316	1
GO:0045298	tubulin complex	CC	3	2	0.0820567	1
GO:0072517	host cell viral assembly compartment	CC	1	1	0.189316	1
GO:0000795	synaptonemal complex	CC	29	1	0.970264	1
GO:0000800	lateral element	CC	10	0	1	1
GO:0001673	male germ cell nucleus	CC	18	1	0.878781	1
GO:0043073	germ cell nucleus	CC	23	2	0.783157	1
GO:0045120	pronucleus	CC	17	1	0.876745	1
GO:0000792	heterochromatin	CC	68	5	0.948674	1
GO:0031519	PcG protein complex	CC	40	5	0.61416	1
GO:0035102	PRC1 complex	CC	12	1	0.833448	1
GO:0044214	spanning component of plasma membrane	CC	1	0	1	1
GO:0089717	spanning component of membrane	CC	1	0	1	1
GO:0000428	DNA-directed RNA polymerase complex	CC	105	8	0.897273	1
GO:0005666	DNA-directed RNA polymerase III complex	CC	18	1	0.827412	1
GO:0030880	RNA polymerase complex	CC	107	8	0.914245	1
GO:0055029	nuclear DNA-directed RNA polymerase complex	CC	105	8	0.897273	1
GO:0031201	SNARE complex	CC	48	6	0.436465	1
GO:0030056	hemidesmosome	CC	8	0	1	1
GO:0000930	gamma-tubulin complex	CC	14	0	1	1
GO:0000931	gamma-tubulin large complex	CC	7	0	1	1
GO:0008274	gamma-tubulin ring complex	CC	7	0	1	1
GO:0033593	BRCA2-MAGE-D1 complex	CC	1	1	0.105171	1
GO:0002080	acrosomal membrane	CC	21	1	0.928121	1
GO:0000778	condensed nuclear chromosome kinetochore	CC	8	1	0.490964	1
GO:0000780	condensed nuclear chromosome, centromeric region	CC	16	2	0.477707	1
GO:0000940	condensed chromosome outer kinetochore	CC	13	1	0.778859	1
GO:0000942	condensed nuclear chromosome outer kinetochore	CC	4	1	0.284685	1
GO:0005680	anaphase-promoting complex	CC	21	0	1	1
GO:0031461	cullin-RING ubiquitin ligase complex	CC	102	6	0.975574	1
GO:0005581	collagen trimer	CC	85	19	0.0114102	1
GO:0005602	complement component C1 complex	CC	2	1	0.139458	1
GO:0005579	membrane attack complex	CC	7	0	1	1
GO:0000938	GARP complex	CC	3	0	1	1
GO:0000313	organellar ribosome	CC	61	2	0.977123	1
GO:0000315	organellar large ribosomal subunit	CC	22	1	0.876299	1
GO:0005761	mitochondrial ribosome	CC	61	2	0.977123	1
GO:0005762	mitochondrial large ribosomal subunit	CC	22	1	0.876299	1
GO:0015934	large ribosomal subunit	CC	75	4	0.929444	1
GO:0044391	ribosomal subunit	CC	133	6	0.986336	1
GO:0032059	bleb	CC	7	1	0.735662	1
GO:0031233	intrinsic component of external side of plasma membrane	CC	23	3	0.505405	1
GO:0031362	anchored component of external side of plasma membrane	CC	18	3	0.322926	1
GO:0046658	anchored component of plasma membrane	CC	36	3	0.825429	1
GO:0031528	microvillus membrane	CC	19	6	0.0315481	1
GO:0005891	voltage-gated calcium channel complex	CC	40	10	0.106468	1
GO:0002095	caveolar macromolecular signaling complex	CC	1	0	1	1
GO:0005921	gap junction	CC	28	3	0.581237	1
GO:0030478	actin cap	CC	4	1	0.46741	1
GO:0000922	spindle pole	CC	116	8	0.971524	1
GO:0005790	smooth endoplasmic reticulum	CC	29	3	0.655543	1
GO:0042824	MHC class I peptide loading complex	CC	4	2	0.221765	1
GO:0071556	integral component of lumenal side of endoplasmic reticulum membrane	CC	24	6	0.090175	1
GO:0098553	lumenal side of endoplasmic reticulum membrane	CC	24	6	0.090175	1
GO:0098576	lumenal side of membrane	CC	24	6	0.090175	1
GO:0005618	cell wall	CC	1	0	1	1
GO:0030312	external encapsulating structure	CC	9	0	1	1
GO:0044232	organelle membrane contact site	CC	10	2	0.336812	1
GO:0044233	ER-mitochondrion membrane contact site	CC	6	1	0.460566	1
GO:0072686	mitotic spindle	CC	39	5	0.499673	1
GO:0090543	Flemming body	CC	6	0	1	1
GO:0071203	WASH complex	CC	10	0	1	1
GO:0072557	IPAF inflammasome complex	CC	3	1	0.215164	1
GO:0072558	NLRP1 inflammasome complex	CC	4	1	0.276504	1
GO:0072559	NLRP3 inflammasome complex	CC	5	1	0.356697	1
GO:0097169	AIM2 inflammasome complex	CC	4	1	0.288178	1
GO:0030684	preribosome	CC	42	3	0.841663	1
GO:0030686	90S preribosome	CC	24	3	0.541393	1
GO:0030687	preribosome, large subunit precursor	CC	5	1	0.48383	1
GO:0030689	Noc complex	CC	3	0	1	1
GO:0030690	Noc1p-Noc2p complex	CC	1	0	1	1
GO:0097342	ripoptosome	CC	7	2	0.198315	1
GO:0014802	terminal cisterna	CC	4	0	1	1
GO:0014804	terminal cisterna lumen	CC	1	0	1	1
GO:0030314	junctional membrane complex	CC	7	1	0.699095	1
GO:0016010	dystrophin-associated glycoprotein complex	CC	19	6	0.0313613	1
GO:0016600	flotillin complex	CC	4	1	0.41813	1
GO:0033011	perinuclear theca	CC	3	0	1	1
GO:0033150	cytoskeletal calyx	CC	2	0	1	1
GO:0043203	axon hillock	CC	7	1	0.678053	1
GO:0001939	female pronucleus	CC	8	0	1	1
GO:0001940	male pronucleus	CC	5	0	1	1
GO:0016591	DNA-directed RNA polymerase II, holoenzyme	CC	86	6	0.917902	1
GO:0016592	mediator complex	CC	33	3	0.702952	1
GO:0019005	SCF ubiquitin ligase complex	CC	29	5	0.324573	1
GO:0005675	holo TFIIH complex	CC	10	1	0.691973	1
GO:0019907	cyclin-dependent protein kinase activating kinase holoenzyme complex	CC	6	1	0.577195	1
GO:0019908	nuclear cyclin-dependent protein kinase holoenzyme complex	CC	9	1	0.695769	1
GO:0032806	carboxy-terminal domain protein kinase complex	CC	19	2	0.664493	1
GO:0070985	TFIIK complex	CC	1	0	1	1
GO:0008023	transcription elongation factor complex	CC	42	2	0.962432	1
GO:0008024	positive transcription elongation factor complex b	CC	5	0	1	1
GO:0002199	zona pellucida receptor complex	CC	11	2	0.359347	1
GO:0005832	chaperonin-containing T-complex	CC	9	1	0.639535	1
GO:0042101	T cell receptor complex	CC	14	2	0.544303	1
GO:0042105	alpha-beta T cell receptor complex	CC	5	0	1	1
GO:0031092	platelet alpha granule membrane	CC	8	0	1	1
GO:0036053	glomerular endothelium fenestra	CC	1	0	1	1
GO:0035692	macrophage migration inhibitory factor receptor complex	CC	2	0	1	1
GO:0031088	platelet dense granule membrane	CC	4	1	0.471692	1
GO:0042827	platelet dense granule	CC	5	2	0.136746	1
GO:0097487	multivesicular body, internal vesicle	CC	2	0	1	1
GO:0035693	NOS2-CD74 complex	CC	1	0	1	1
GO:0042613	MHC class II protein complex	CC	13	5	0.0293173	1
GO:0019814	immunoglobulin complex	CC	4	1	0.23333	1
GO:0019815	B cell receptor complex	CC	3	1	0.202796	1
GO:0000974	Prp19 complex	CC	6	0	1	1
GO:0005662	DNA replication factor A complex	CC	13	0	1	1
GO:0030894	replisome	CC	25	0	1	1
GO:0032993	protein-DNA complex	CC	148	10	0.947791	1
GO:0043596	nuclear replication fork	CC	32	0	1	1
GO:0043601	nuclear replisome	CC	23	0	1	1
GO:0071013	catalytic step 2 spliceosome	CC	80	3	0.994521	1
GO:0016235	aggresome	CC	28	2	0.89992	1
GO:0043219	lateral loop	CC	5	0	1	1
GO:0043083	synaptic cleft	CC	3	0	1	1
GO:0000805	X chromosome	CC	5	0	1	1
GO:0000806	Y chromosome	CC	2	0	1	1
GO:0015030	Cajal body	CC	46	3	0.875948	1
GO:0016533	cyclin-dependent protein kinase 5 holoenzyme complex	CC	3	0	1	1
GO:0070557	PCNA-p21 complex	CC	2	0	1	1
GO:0031464	Cul4A-RING E3 ubiquitin ligase complex	CC	9	0	1	1
GO:0080008	Cul4-RING E3 ubiquitin ligase complex	CC	22	0	1	1
GO:0035985	senescence-associated heterochromatin focus	CC	3	0	1	1
GO:0030057	desmosome	CC	20	6	0.0161846	1
GO:0071575	integral component of external side of plasma membrane	CC	1	0	1	1
GO:0035189	Rb-E2F complex	CC	4	1	0.443195	1
GO:0036488	CHOP-C/EBP complex	CC	2	1	0.15412	1
GO:0000786	nucleosome	CC	91	5	0.915283	1
GO:0000939	condensed chromosome inner kinetochore	CC	2	0	1	1
GO:0044815	DNA packaging complex	CC	97	5	0.945426	1
GO:1990104	DNA bending complex	CC	91	5	0.915283	1
GO:0005721	pericentric heterochromatin	CC	14	1	0.883259	1
GO:1990023	mitotic spindle midzone	CC	7	1	0.652051	1
GO:0031258	lamellipodium membrane	CC	18	0	1	1
GO:0030867	rough endoplasmic reticulum membrane	CC	15	2	0.468117	1
GO:0031205	endoplasmic reticulum Sec complex	CC	3	1	0.196246	1
GO:0034707	chloride channel complex	CC	44	6	0.511484	1
GO:0016581	NuRD complex	CC	16	1	0.929442	1
GO:0090545	CHD-type complex	CC	16	1	0.929442	1
GO:0090568	nuclear transcriptional repressor complex	CC	18	1	0.95099	1
GO:0005968	Rab-protein geranylgeranyltransferase complex	CC	3	0	1	1
GO:0005892	acetylcholine-gated channel complex	CC	17	1	0.811748	1
GO:0008385	IkappaB kinase complex	CC	10	0	1	1
GO:0010494	cytoplasmic stress granule	CC	28	2	0.839258	1
GO:0000109	nucleotide-excision repair complex	CC	12	0	1	1
GO:1990391	DNA repair complex	CC	32	0	1	1
GO:0030121	AP-1 adaptor complex	CC	5	1	0.41583	1
GO:0030123	AP-3 adaptor complex	CC	4	0	1	1
GO:0042588	zymogen granule	CC	13	0	1	1
GO:0042589	zymogen granule membrane	CC	10	0	1	1
GO:0097418	neurofibrillary tangle	CC	4	0	1	1
GO:0097440	apical dendrite	CC	6	0	1	1
GO:0005776	autophagic vacuole	CC	48	7	0.376892	1
GO:0034709	methylosome	CC	10	0	1	1
GO:0034715	pICln-Sm protein complex	CC	6	0	1	1
GO:0071439	clathrin complex	CC	4	0	1	1
GO:0046581	intercellular canaliculus	CC	7	1	0.588251	1
GO:0017071	intracellular cyclic nucleotide activated cation channel complex	CC	1	0	1	1
GO:0035748	myelin sheath abaxonal region	CC	7	1	0.761982	1
GO:0097058	CRLF-CLCF1 complex	CC	3	0	1	1
GO:0070110	ciliary neurotrophic factor receptor complex	CC	3	0	1	1
GO:0097059	CNTFR-CLCF1 complex	CC	2	0	1	1
GO:0005583	fibrillar collagen trimer	CC	13	3	0.331247	1
GO:0005584	collagen type I trimer	CC	2	0	1	1
GO:0005585	collagen type II trimer	CC	1	0	1	1
GO:0005586	collagen type III trimer	CC	1	0	1	1
GO:0005587	collagen type IV trimer	CC	4	1	0.538562	1
GO:0098642	network-forming collagen trimer	CC	5	1	0.580464	1
GO:0098644	complex of collagen trimers	CC	9	2	0.460394	1
GO:0098645	collagen network	CC	5	1	0.580464	1
GO:0098651	basement membrane collagen trimer	CC	6	2	0.226426	1
GO:0005588	collagen type V trimer	CC	3	1	0.365647	1
GO:0005589	collagen type VI trimer	CC	3	1	0.438559	1
GO:0098647	collagen beaded filament	CC	3	1	0.438559	1
GO:0005590	collagen type VII trimer	CC	1	0	1	1
GO:0030934	anchoring collagen complex	CC	3	0	1	1
GO:0098648	collagen anchoring fibril	CC	1	0	1	1
GO:0098652	collagen type VII anchoring fibril	CC	1	0	1	1
GO:0005591	collagen type VIII trimer	CC	1	0	1	1
GO:0005598	short-chain collagen trimer	CC	1	0	1	1
GO:0030935	sheet-forming collagen trimer	CC	1	0	1	1
GO:0098646	collagen sheet	CC	1	0	1	1
GO:0005593	FACIT collagen trimer	CC	6	2	0.332402	1
GO:0005594	collagen type IX trimer	CC	3	2	0.114486	1
GO:0005592	collagen type XI trimer	CC	2	1	0.318773	1
GO:0005595	collagen type XII trimer	CC	1	0	1	1
GO:0005600	collagen type XIII trimer	CC	1	0	1	1
GO:0030936	transmembrane collagen trimer	CC	1	0	1	1
GO:0005582	collagen type XV trimer	CC	1	1	0.109048	1
GO:0005597	collagen type XVI trimer	CC	1	0	1	1
GO:0005751	mitochondrial respiratory chain complex IV	CC	4	1	0.266631	1
GO:0045277	respiratory chain complex IV	CC	4	1	0.266631	1
GO:0016327	apicolateral plasma membrane	CC	12	2	0.438992	1
GO:0000791	euchromatin	CC	28	1	0.968553	1
GO:0005719	nuclear euchromatin	CC	22	1	0.903291	1
GO:0035861	site of double-strand break	CC	21	0	1	1
GO:0030526	granulocyte macrophage colony-stimulating factor receptor complex	CC	1	0	1	1
GO:0005847	mRNA cleavage and polyadenylation specificity factor complex	CC	9	1	0.730697	1
GO:0005849	mRNA cleavage factor complex	CC	14	2	0.501296	1
GO:0016580	Sin3 complex	CC	13	0	1	1
GO:0070822	Sin3-type complex	CC	15	0	1	1
GO:0005956	protein kinase CK2 complex	CC	1	0	1	1
GO:0005915	zonula adherens	CC	8	2	0.43002	1
GO:0034750	Scrib-APC-beta-catenin complex	CC	2	0	1	1
GO:0070369	beta-catenin-TCF7L2 complex	CC	2	1	0.323463	1
GO:0071664	catenin-TCF7L2 complex	CC	3	2	0.0922021	1
GO:0036019	endolysosome	CC	7	0	1	1
GO:0036021	endolysosome lumen	CC	4	0	1	1
GO:0030173	integral component of Golgi membrane	CC	42	7	0.385839	1
GO:0031228	intrinsic component of Golgi membrane	CC	46	8	0.290182	1
GO:0032809	neuronal cell body membrane	CC	12	4	0.076689	1
GO:0044298	cell body membrane	CC	12	4	0.076689	1
GO:0043020	NADPH oxidase complex	CC	8	1	0.464789	1
GO:0097542	ciliary tip	CC	43	5	0.550424	1
GO:0070022	transforming growth factor beta receptor homodimeric complex	CC	4	0	1	1
GO:0008250	oligosaccharyltransferase complex	CC	9	0	1	1
GO:0009279	cell outer membrane	CC	5	0	1	1
GO:0016011	dystroglycan complex	CC	7	3	0.0508663	1
GO:0030313	cell envelope	CC	6	0	1	1
GO:0044462	external encapsulating structure part	CC	5	0	1	1
GO:0070938	contractile ring	CC	9	1	0.774484	1
GO:0034466	chromaffin granule lumen	CC	1	0	1	1
GO:0032584	growth cone membrane	CC	8	0	1	1
GO:0033162	melanosome membrane	CC	7	0	1	1
GO:0045009	chitosome	CC	7	0	1	1
GO:0005869	dynactin complex	CC	8	0	1	1
GO:0030286	dynein complex	CC	38	4	0.682951	1
GO:0030904	retromer complex	CC	22	1	0.94615	1
GO:0031465	Cul4B-RING E3 ubiquitin ligase complex	CC	4	0	1	1
GO:0035976	AP1 complex	CC	1	1	0.0847943	1
GO:0071920	cleavage body	CC	1	1	0.0642516	1
GO:0072669	tRNA-splicing ligase complex	CC	7	1	0.419262	1
GO:0000932	cytoplasmic mRNA processing body	CC	64	5	0.85266	1
GO:0016442	RISC complex	CC	11	1	0.818709	1
GO:0031332	RNAi effector complex	CC	11	1	0.818709	1
GO:0070937	CRD-mediated mRNA stability complex	CC	6	2	0.174629	1
GO:0005684	U2-type spliceosomal complex	CC	7	0	1	1
GO:0005689	U12-type spliceosomal complex	CC	23	0	1	1
GO:0071008	U2-type post-mRNA release spliceosomal complex	CC	3	0	1	1
GO:0071014	post-mRNA release spliceosomal complex	CC	3	0	1	1
GO:0035578	azurophil granule lumen	CC	3	0	1	1
GO:0005640	nuclear outer membrane	CC	21	2	0.73138	1
GO:0031304	intrinsic component of mitochondrial inner membrane	CC	15	0	1	1
GO:0005833	hemoglobin complex	CC	12	0	1	1
GO:0005967	mitochondrial pyruvate dehydrogenase complex	CC	3	0	1	1
GO:0045254	pyruvate dehydrogenase complex	CC	4	0	1	1
GO:0008328	ionotropic glutamate receptor complex	CC	47	14	0.0137749	1
GO:0097025	MPP7-DLG1-LIN7 complex	CC	5	0	1	1
GO:0044224	juxtaparanode region of axon	CC	9	3	0.223391	1
GO:0032281	alpha-amino-3-hydroxy-5-methyl-4-isoxazolepropionic acid selective glutamate receptor complex	CC	24	5	0.209043	1
GO:0060076	excitatory synapse	CC	18	4	0.350668	1
GO:0097481	neuronal postsynaptic density	CC	20	4	0.4567	1
GO:0045252	oxoglutarate dehydrogenase complex	CC	4	2	0.0637884	1
GO:0005760	gamma DNA polymerase complex	CC	2	0	1	1
GO:0042575	DNA polymerase complex	CC	12	0	1	1
GO:0005858	axonemal dynein complex	CC	12	1	0.820333	1
GO:0005868	cytoplasmic dynein complex	CC	25	3	0.611015	1
GO:0005720	nuclear heterochromatin	CC	32	2	0.904569	1
GO:0071437	invadopodium	CC	8	0	1	1
GO:0071438	invadopodium membrane	CC	5	0	1	1
GO:0005671	Ada2/Gcn5/Ada3 transcription activator complex	CC	14	0	1	1
GO:0097225	sperm midpiece	CC	10	1	0.688277	1
GO:0005614	interstitial matrix	CC	15	4	0.160476	1
GO:0031312	extrinsic component of organelle membrane	CC	18	5	0.0750452	1
GO:0042406	extrinsic component of endoplasmic reticulum membrane	CC	3	1	0.291834	1
GO:0044665	MLL1/2 complex	CC	24	1	0.921216	1
GO:0071339	MLL1 complex	CC	24	1	0.921216	1
GO:0031302	intrinsic component of endosome membrane	CC	1	1	0.245181	1
GO:0033093	Weibel-Palade body	CC	4	2	0.128959	1
GO:0097149	centralspindlin complex	CC	3	0	1	1
GO:0048237	rough endoplasmic reticulum lumen	CC	3	1	0.356615	1
GO:0001739	sex chromatin	CC	7	1	0.625415	1
GO:0005853	eukaryotic translation elongation factor 1 complex	CC	4	0	1	1
GO:0070435	Shc-EGFR complex	CC	2	0	1	1
GO:0097489	multivesicular body, internal vesicle lumen	CC	1	0	1	1
GO:0005850	eukaryotic translation initiation factor 2 complex	CC	3	0	1	1
GO:0005851	eukaryotic translation initiation factor 2B complex	CC	6	0	1	1
GO:0033290	eukaryotic 48S preinitiation complex	CC	15	0	1	1
GO:0043614	multi-eIF complex	CC	1	0	1	1
GO:0070993	translation preinitiation complex	CC	16	0	1	1
GO:0016281	eukaryotic translation initiation factor 4F complex	CC	9	1	0.761506	1
GO:0005845	mRNA cap binding complex	CC	11	3	0.215928	1
GO:0034518	RNA cap binding complex	CC	11	3	0.215928	1
GO:0005642	annulate lamellae	CC	2	0	1	1
GO:0005643	nuclear pore	CC	67	4	0.907433	1
GO:0071953	elastic fiber	CC	3	0	1	1
GO:0097431	mitotic spindle pole	CC	4	0	1	1
GO:0045180	basal cortex	CC	3	0	1	1
GO:0097427	microtubule bundle	CC	3	0	1	1
GO:0000015	phosphopyruvate hydratase complex	CC	3	0	1	1
GO:0001917	photoreceptor inner segment	CC	29	3	0.556754	1
GO:0008091	spectrin	CC	9	3	0.209622	1
GO:0033116	endoplasmic reticulum-Golgi intermediate compartment membrane	CC	34	2	0.896351	1
GO:0017101	aminoacyl-tRNA synthetase multienzyme complex	CC	4	0	1	1
GO:0097452	GAIT complex	CC	4	0	1	1
GO:0017146	N-methyl-D-aspartate selective glutamate receptor complex	CC	11	4	0.162396	1
GO:0032420	stereocilium	CC	27	6	0.208254	1
GO:0032421	stereocilium bundle	CC	37	9	0.0482733	1
GO:0000110	nucleotide-excision repair factor 1 complex	CC	2	0	1	1
GO:0000784	nuclear chromosome, telomeric region	CC	25	1	0.947179	1
GO:0005669	transcription factor TFIID complex	CC	19	1	0.893147	1
GO:0000439	core TFIIH complex	CC	8	1	0.616397	1
GO:0071817	MMXD complex	CC	4	0	1	1
GO:0005637	nuclear inner membrane	CC	43	3	0.886983	1
GO:1902555	endoribonuclease complex	CC	6	1	0.532683	1
GO:1990332	Ire1 complex	CC	1	0	1	1
GO:1990604	IRE1-TRAF2-ASK1 complex	CC	4	1	0.416455	1
GO:1990630	IRE1-RACK1-PP2A complex	CC	2	0	1	1
GO:0001652	granular component	CC	4	1	0.271984	1
GO:0005732	small nucleolar ribonucleoprotein complex	CC	14	1	0.786521	1
GO:0031428	box C/D snoRNP complex	CC	5	0	1	1
GO:0032040	small-subunit processome	CC	30	2	0.846307	1
GO:0044452	nucleolar part	CC	53	4	0.803713	1
GO:0035327	transcriptionally active chromatin	CC	17	1	0.858477	1
GO:0018444	translation release factor complex	CC	1	0	1	1
GO:0031305	integral component of mitochondrial inner membrane	CC	14	0	1	1
GO:0043541	UDP-N-acetylglucosamine transferase complex	CC	2	1	0.203474	1
GO:0035098	ESC/E(Z) complex	CC	15	1	0.862129	1
GO:0045179	apical cortex	CC	7	2	0.163721	1
GO:0043240	Fanconi anaemia nuclear complex	CC	12	2	0.504292	1
GO:0016589	NURF complex	CC	5	0	1	1
GO:0031010	ISWI-type complex	CC	9	1	0.622446	1
GO:0042587	glycogen granule	CC	6	0	1	1
GO:0015935	small ribosomal subunit	CC	59	2	0.97367	1
GO:0022627	cytosolic small ribosomal subunit	CC	35	2	0.838876	1
GO:0001527	microfibril	CC	10	4	0.0539461	1
GO:0043205	fibril	CC	13	5	0.0315459	1
GO:0032997	Fc receptor complex	CC	2	0	1	1
GO:0032998	Fc-epsilon receptor I complex	CC	2	0	1	1
GO:0005577	fibrinogen complex	CC	8	1	0.548127	1
GO:0005953	CAAX-protein geranylgeranyltransferase complex	CC	2	0	1	1
GO:0005965	protein farnesyltransferase complex	CC	2	0	1	1
GO:0005942	phosphatidylinositol 3-kinase complex	CC	18	4	0.203121	1
GO:0031931	TORC1 complex	CC	6	3	0.103507	1
GO:0031932	TORC2 complex	CC	8	2	0.440481	1
GO:0038201	TOR complex	CC	11	3	0.366914	1
GO:0008043	intracellular ferritin complex	CC	2	0	1	1
GO:0070288	ferritin complex	CC	2	0	1	1
GO:0000782	telomere cap complex	CC	12	0	1	1
GO:0000783	nuclear telomere cap complex	CC	12	0	1	1
GO:0043564	Ku70:Ku80 complex	CC	2	0	1	1
GO:0070419	nonhomologous end joining complex	CC	7	0	1	1
GO:0038037	G-protein coupled receptor dimeric complex	CC	3	2	0.108309	1
GO:0038039	G-protein coupled receptor heterodimeric complex	CC	2	1	0.376406	1
GO:0097648	G-protein coupled receptor complex	CC	3	2	0.108309	1
GO:1902710	GABA receptor complex	CC	5	1	0.562028	1
GO:1902711	GABA-A receptor complex	CC	4	1	0.486893	1
GO:0060077	inhibitory synapse	CC	9	1	0.757251	1
GO:0060198	clathrin-sculpted vesicle	CC	12	1	0.829739	1
GO:0061200	clathrin-sculpted gamma-aminobutyric acid transport vesicle	CC	8	0	1	1
GO:0061202	clathrin-sculpted gamma-aminobutyric acid transport vesicle membrane	CC	8	0	1	1
GO:0031082	BLOC complex	CC	19	1	0.854871	1
GO:0031083	BLOC-1 complex	CC	14	0	1	1
GO:0030914	STAGA complex	CC	13	0	1	1
GO:0033276	transcription factor TFTC complex	CC	13	1	0.82763	1
GO:0070461	SAGA-type complex	CC	25	1	0.959699	1
GO:0005960	glycine cleavage complex	CC	1	0	1	1
GO:0097386	glial cell projection	CC	10	2	0.370451	1
GO:0097449	astrocyte projection	CC	7	2	0.256384	1
GO:0097450	astrocyte end-foot	CC	2	0	1	1
GO:0000138	Golgi trans cisterna	CC	5	1	0.582902	1
GO:0030112	glycocalyx	CC	2	0	1	1
GO:0070195	growth hormone receptor complex	CC	1	0	1	1
GO:0005922	connexon complex	CC	19	0	1	1
GO:0017109	glutamate-cysteine ligase complex	CC	2	0	1	1
GO:0097546	ciliary base	CC	21	5	0.133124	1
GO:0031512	motile primary cilium	CC	8	1	0.679041	1
GO:1902560	GMP reductase complex	CC	2	0	1	1
GO:0000137	Golgi cis cisterna	CC	6	1	0.632897	1
GO:0017119	Golgi transport complex	CC	11	0	1	1
GO:0090498	extrinsic component of Golgi membrane	CC	2	1	0.384786	1
GO:0009331	glycerol-3-phosphate dehydrogenase complex	CC	3	1	0.309967	1
GO:0032591	dendritic spine membrane	CC	7	1	0.718933	1
GO:0045095	keratin filament	CC	84	2	0.970663	1
GO:0070436	Grb2-EGFR complex	CC	2	1	0.412787	1
GO:0044308	axonal spine	CC	2	0	1	1
GO:0032983	kainate selective glutamate receptor complex	CC	7	2	0.269278	1
GO:0038038	G-protein coupled receptor homodimeric complex	CC	1	1	0.192688	1
GO:0048787	presynaptic active zone membrane	CC	1	1	0.245999	1
GO:0035838	growing cell tip	CC	3	1	0.435617	1
GO:0035841	new growing cell tip	CC	2	1	0.376869	1
GO:0051286	cell tip	CC	7	2	0.287315	1
GO:0060187	cell pole	CC	9	2	0.437873	1
GO:0035686	sperm fibrous sheath	CC	8	1	0.481632	1
GO:0097057	TRAF2-GSTP1 complex	CC	2	1	0.21303	1
GO:0032300	mismatch repair complex	CC	11	0	1	1
GO:0032301	MutSalpha complex	CC	2	0	1	1
GO:0005672	transcription factor TFIIA complex	CC	5	0	1	1
GO:0005673	transcription factor TFIIE complex	CC	1	0	1	1
GO:0005674	transcription factor TFIIF complex	CC	2	0	1	1
GO:0000126	transcription factor TFIIIB complex	CC	1	0	1	1
GO:0090576	RNA polymerase III transcription factor complex	CC	7	0	1	1
GO:0000127	transcription factor TFIIIC complex	CC	6	0	1	1
GO:0008074	guanylate cyclase complex, soluble	CC	2	2	0.0073384	1
GO:0043265	ectoplasm	CC	1	0	1	1
GO:0000788	nuclear nucleosome	CC	35	2	0.885815	1
GO:0016507	mitochondrial fatty acid beta-oxidation multienzyme complex	CC	2	0	1	1
GO:0036125	fatty acid beta-oxidation multienzyme complex	CC	2	0	1	1
GO:0036117	hyaluranon cable	CC	2	1	0.241957	1
GO:0031838	haptoglobin-hemoglobin complex	CC	4	0	1	1
GO:0031209	SCAR complex	CC	8	0	1	1
GO:0097228	sperm principal piece	CC	13	2	0.37721	1
GO:0005797	Golgi medial cisterna	CC	4	1	0.381173	1
GO:0070971	endoplasmic reticulum exit site	CC	9	0	1	1
GO:0032398	MHC class Ib protein complex	CC	1	0	1	1
GO:0005652	nuclear lamina	CC	6	0	1	1
GO:0031085	BLOC-3 complex	CC	2	1	0.152742	1
GO:0061474	phagolysosome membrane	CC	2	0	1	1
GO:0030868	smooth endoplasmic reticulum membrane	CC	6	0	1	1
GO:0097425	smooth endoplasmic reticulum part	CC	6	0	1	1
GO:0000502	proteasome complex	CC	65	2	0.989426	1
GO:0098554	cytoplasmic side of endoplasmic reticulum membrane	CC	2	0	1	1
GO:0036128	CatSper complex	CC	9	0	1	1
GO:0034663	endoplasmic reticulum chaperone complex	CC	3	1	0.223123	1
GO:0046696	lipopolysaccharide receptor complex	CC	5	0	1	1
GO:0030896	checkpoint clamp complex	CC	5	0	1	1
GO:0001931	uropod	CC	8	2	0.334198	1
GO:0031254	cell trailing edge	CC	8	2	0.334198	1
GO:0031597	cytosolic proteasome complex	CC	4	0	1	1
GO:0016942	insulin-like growth factor binding protein complex	CC	3	1	0.433613	1
GO:0036454	growth factor complex	CC	3	1	0.433613	1
GO:0042571	immunoglobulin complex, circulating	CC	1	0	1	1
GO:0071745	IgA immunoglobulin complex	CC	1	0	1	1
GO:0071746	IgA immunoglobulin complex, circulating	CC	1	0	1	1
GO:0071748	monomeric IgA immunoglobulin complex	CC	1	0	1	1
GO:0071749	polymeric IgA immunoglobulin complex	CC	1	0	1	1
GO:0071750	dimeric IgA immunoglobulin complex	CC	1	0	1	1
GO:0071751	secretory IgA immunoglobulin complex	CC	1	0	1	1
GO:0071752	secretory dimeric IgA immunoglobulin complex	CC	1	0	1	1
GO:0071753	IgM immunoglobulin complex	CC	1	0	1	1
GO:0071754	IgM immunoglobulin complex, circulating	CC	1	0	1	1
GO:0071756	pentameric IgM immunoglobulin complex	CC	1	0	1	1
GO:0002193	MAML1-RBP-Jkappa- ICN1 complex	CC	3	0	1	1
GO:0005896	interleukin-6 receptor complex	CC	3	1	0.31565	1
GO:0005900	oncostatin-M receptor complex	CC	2	0	1	1
GO:0032002	interleukin-28 receptor complex	CC	3	0	1	1
GO:0043514	interleukin-12 complex	CC	2	1	0.151643	1
GO:0070743	interleukin-23 complex	CC	2	1	0.132999	1
GO:0042022	interleukin-12 receptor complex	CC	1	0	1	1
GO:0072536	interleukin-23 receptor complex	CC	2	0	1	1
GO:0000801	central element	CC	6	0	1	1
GO:0010369	chromocenter	CC	12	2	0.393525	1
GO:0016602	CCAAT-binding factor complex	CC	4	1	0.417856	1
GO:0043511	inhibin complex	CC	2	1	0.162713	1
GO:0043512	inhibin A complex	CC	2	1	0.162713	1
GO:0043509	activin A complex	CC	1	1	0.0928671	1
GO:0048180	activin complex	CC	1	1	0.0928671	1
GO:0032937	SREBP-SCAP-Insig complex	CC	3	0	1	1
GO:0005899	insulin receptor complex	CC	3	0	1	1
GO:0005852	eukaryotic translation initiation factor 3 complex	CC	15	0	1	1
GO:0016282	eukaryotic 43S preinitiation complex	CC	15	0	1	1
GO:0008305	integrin complex	CC	30	6	0.224989	1
GO:0034676	integrin alpha6-beta4 complex	CC	1	0	1	1
GO:0098636	protein complex involved in cell adhesion	CC	30	6	0.224989	1
GO:0045323	interleukin-1 receptor complex	CC	4	1	0.496171	1
GO:0034665	integrin alpha1-beta1 complex	CC	2	0	1	1
GO:0034666	integrin alpha2-beta1 complex	CC	3	0	1	1
GO:0034667	integrin alpha3-beta1 complex	CC	2	0	1	1
GO:0034669	integrin alpha4-beta7 complex	CC	2	2	0.00817718	1
GO:0071062	alphav-beta3 integrin-vitronectin complex	CC	3	0	1	1
GO:0005927	muscle tendon junction	CC	4	0	1	1
GO:0034677	integrin alpha7-beta1 complex	CC	2	0	1	1
GO:0034679	integrin alpha9-beta1 complex	CC	2	1	0.303616	1
GO:0034687	integrin alphaL-beta2 complex	CC	2	0	1	1
GO:0034683	integrin alphav-beta3 complex	CC	2	0	1	1
GO:0034684	integrin alphav-beta5 complex	CC	2	1	0.256365	1
GO:0034686	integrin alphav-beta8 complex	CC	2	0	1	1
GO:0035867	alphav-beta3 integrin-IGF-1-IGF1R complex	CC	1	0	1	1
GO:0034678	integrin alpha8-beta1 complex	CC	3	1	0.286805	1
GO:0034680	integrin alpha10-beta1 complex	CC	2	0	1	1
GO:0034681	integrin alpha11-beta1 complex	CC	2	0	1	1
GO:0005638	lamin filament	CC	5	0	1	1
GO:0005955	calcineurin complex	CC	4	0	1	1
GO:0008287	protein serine/threonine phosphatase complex	CC	44	5	0.676272	1
GO:1903293	phosphatase complex	CC	44	5	0.676272	1
GO:0071665	gamma-catenin-TCF7L2 complex	CC	1	1	0.207002	1
GO:0008282	ATP-sensitive potassium channel complex	CC	3	1	0.198142	1
GO:0097443	sorting endosome	CC	3	0	1	1
GO:0005606	laminin-1 complex	CC	7	1	0.722073	1
GO:0043256	laminin complex	CC	10	1	0.793163	1
GO:0005610	laminin-5 complex	CC	4	0	1	1
GO:0043259	laminin-10 complex	CC	3	1	0.451476	1
GO:0043260	laminin-11 complex	CC	3	0	1	1
GO:0005607	laminin-2 complex	CC	2	1	0.284545	1
GO:0043257	laminin-8 complex	CC	1	1	0.203315	1
GO:0005608	laminin-3 complex	CC	2	0	1	1
GO:0044194	cytolytic granule	CC	4	0	1	1
GO:0005639	integral component of nuclear inner membrane	CC	13	2	0.391332	1
GO:0031229	intrinsic component of nuclear inner membrane	CC	13	2	0.391332	1
GO:0044453	nuclear membrane part	CC	14	2	0.416467	1
GO:0070421	DNA ligase III-XRCC1 complex	CC	1	0	1	1
GO:0005958	DNA-dependent protein kinase-DNA ligase 4 complex	CC	4	0	1	1
GO:0032807	DNA ligase IV complex	CC	2	0	1	1
GO:0044220	host cell perinuclear region of cytoplasm	CC	1	0	1	1
GO:0097013	phagocytic vesicle lumen	CC	1	1	0.0790466	1
GO:0000407	pre-autophagosomal structure	CC	34	5	0.483767	1
GO:0001674	female germ cell nucleus	CC	5	1	0.568832	1
GO:0042585	germinal vesicle	CC	3	0	1	1
GO:0032444	activin responsive factor complex	CC	3	0	1	1
GO:0071141	SMAD protein complex	CC	5	0	1	1
GO:0071144	SMAD2-SMAD3 protein complex	CC	2	0	1	1
GO:0035145	exon-exon junction complex	CC	20	1	0.926615	1
GO:0048269	methionine adenosyltransferase complex	CC	2	0	1	1
GO:0033269	internode region of axon	CC	3	1	0.482557	1
GO:0000808	origin recognition complex	CC	9	0	1	1
GO:0005664	nuclear origin of replication recognition complex	CC	9	0	1	1
GO:0042555	MCM complex	CC	11	0	1	1
GO:0005658	alpha DNA polymerase:primase complex	CC	3	0	1	1
GO:0002079	inner acrosomal membrane	CC	4	0	1	1
GO:0017090	meprin A complex	CC	1	0	1	1
GO:0043527	tRNA methyltransferase complex	CC	3	0	1	1
GO:0042405	nuclear inclusion body	CC	9	1	0.691944	1
GO:0005712	chiasma	CC	2	0	1	1
GO:0032389	MutLalpha complex	CC	4	0	1	1
GO:0019008	molybdopterin synthase complex	CC	2	0	1	1
GO:0030870	Mre11 complex	CC	6	0	1	1
GO:0016459	myosin complex	CC	62	10	0.299886	1
GO:0032302	MutSbeta complex	CC	2	0	1	1
GO:0016461	unconventional myosin complex	CC	8	2	0.317245	1
GO:0070701	mucus layer	CC	1	0	1	1
GO:0070702	inner mucus layer	CC	1	0	1	1
GO:0070703	outer mucus layer	CC	1	0	1	1
GO:0032982	myosin filament	CC	21	4	0.256438	1
GO:0031523	Myb complex	CC	1	0	1	1
GO:0005859	muscle myosin complex	CC	18	3	0.221069	1
GO:0005863	striated muscle myosin thick filament	CC	3	1	0.253883	1
GO:0014705	C zone	CC	1	1	0.148941	1
GO:0016460	myosin II complex	CC	24	3	0.493566	1
GO:0005826	actomyosin contractile ring	CC	5	1	0.595214	1
GO:0097513	myosin II filament	CC	3	0	1	1
GO:0045160	myosin I complex	CC	1	1	0.240964	1
GO:0060171	stereocilium membrane	CC	3	3	0.00848373	1
GO:0032433	filopodium tip	CC	9	1	0.772639	1
GO:0032593	insulin-responsive compartment	CC	7	0	1	1
GO:0031477	myosin VII complex	CC	1	0	1	1
GO:0072357	PTW/PP1 phosphatase complex	CC	7	2	0.239109	1
GO:0005854	nascent polypeptide-associated complex	CC	1	0	1	1
GO:0042382	paraspeckles	CC	5	1	0.412719	1
GO:0005846	nuclear cap binding complex	CC	2	1	0.175334	1
GO:0000164	protein phosphatase type 1 complex	CC	8	1	0.599352	1
GO:0005747	mitochondrial respiratory chain complex I	CC	39	0	1	1
GO:0030964	NADH dehydrogenase complex	CC	39	0	1	1
GO:0045271	respiratory chain complex I	CC	39	0	1	1
GO:0000145	exocyst	CC	16	4	0.224132	1
GO:0022625	cytosolic large ribosomal subunit	CC	49	3	0.857924	1
GO:0005883	neurofilament	CC	9	0	1	1
GO:0033596	TSC1-TSC2 complex	CC	3	1	0.358277	1
GO:0031235	intrinsic component of the cytoplasmic side of the plasma membrane	CC	14	5	0.0609434	1
GO:0035101	FACT complex	CC	2	0	1	1
GO:1990425	ryanodine receptor complex	CC	1	0	1	1
GO:0030014	CCR4-NOT complex	CC	15	0	1	1
GO:0097504	Gemini of coiled bodies	CC	10	1	0.631716	1
GO:0036056	filtration diaphragm	CC	8	4	0.00809153	1
GO:0036057	slit diaphragm	CC	8	4	0.00809153	1
GO:0031616	spindle pole centrosome	CC	10	1	0.737499	1
GO:0070826	paraferritin complex	CC	1	0	1	1
GO:0071204	histone pre-mRNA 3'end processing complex	CC	6	0	1	1
GO:0031080	nuclear pore outer ring	CC	10	1	0.632985	1
GO:0044615	nuclear pore nuclear basket	CC	4	0	1	1
GO:0035805	egg coat	CC	1	0	1	1
GO:0098595	perivitelline space	CC	1	0	1	1
GO:0031240	external side of cell outer membrane	CC	1	0	1	1
GO:0016222	procollagen-proline 4-dioxygenase complex	CC	3	1	0.43716	1
GO:0000235	astral microtubule	CC	3	0	1	1
GO:0005818	aster	CC	3	0	1	1
GO:0071797	LUBAC complex	CC	5	0	1	1
GO:1990452	Parkin-FBXW7-Cul1 ubiquitin ligase complex	CC	3	0	1	1
GO:0036024	protein C inhibitor-TMPRSS7 complex	CC	1	0	1	1
GO:0036025	protein C inhibitor-TMPRSS11E complex	CC	1	0	1	1
GO:0036026	protein C inhibitor-PLAT complex	CC	1	0	1	1
GO:0036027	protein C inhibitor-PLAU complex	CC	1	0	1	1
GO:0036028	protein C inhibitor-thrombin complex	CC	1	0	1	1
GO:0036029	protein C inhibitor-KLK3 complex	CC	1	0	1	1
GO:0036030	protein C inhibitor-plasma kallikrein complex	CC	1	0	1	1
GO:0097179	protease inhibitor complex	CC	1	0	1	1
GO:0097180	serine protease inhibitor complex	CC	1	0	1	1
GO:0097181	protein C inhibitor-coagulation factor V complex	CC	1	0	1	1
GO:0097182	protein C inhibitor-coagulation factor Xa complex	CC	1	0	1	1
GO:0097183	protein C inhibitor-coagulation factor XI complex	CC	1	0	1	1
GO:0005663	DNA replication factor C complex	CC	6	0	1	1
GO:0043626	PCNA complex	CC	1	0	1	1
GO:0044796	DNA polymerase processivity factor complex	CC	1	0	1	1
GO:0000815	ESCRT III complex	CC	9	1	0.657651	1
GO:0036452	ESCRT complex	CC	20	1	0.909907	1
GO:0032045	guanyl-nucleotide exchange factor complex	CC	7	0	1	1
GO:0030956	glutamyl-tRNA(Gln) amidotransferase complex	CC	3	0	1	1
GO:0005779	integral component of peroxisomal membrane	CC	13	1	0.76852	1
GO:0031231	intrinsic component of peroxisomal membrane	CC	13	1	0.76852	1
GO:0016272	prefoldin complex	CC	6	2	0.139034	1
GO:0005945	6-phosphofructokinase complex	CC	2	1	0.332661	1
GO:0000308	cytoplasmic cyclin-dependent protein kinase holoenzyme complex	CC	2	1	0.381084	1
GO:0005914	spot adherens junction	CC	1	1	0.052997	1
GO:0005964	phosphorylase kinase complex	CC	3	0	1	1
GO:0000506	glycosylphosphatidylinositol-N-acetylglucosaminyltransferase (GPI-GnT) complex	CC	6	0	1	1
GO:0035032	phosphatidylinositol 3-kinase complex, class III	CC	5	2	0.0949038	1
GO:0005943	phosphatidylinositol 3-kinase complex, class IA	CC	2	1	0.260276	1
GO:0097651	phosphatidylinositol 3-kinase complex, class I	CC	5	1	0.514937	1
GO:0005944	phosphatidylinositol 3-kinase complex, class IB	CC	3	0	1	1
GO:0002133	polycystin complex	CC	2	0	1	1
GO:0071458	integral component of cytoplasmic side of endoplasmic reticulum membrane	CC	6	2	0.171882	1
GO:0002116	semaphorin receptor complex	CC	6	1	0.775767	1
GO:0000176	nuclear exosome (RNase complex)	CC	10	0	1	1
GO:0000178	exosome (RNase complex)	CC	21	0	1	1
GO:0097227	sperm annulus	CC	2	0	1	1
GO:0043625	delta DNA polymerase complex	CC	2	0	1	1
GO:0008622	epsilon DNA polymerase complex	CC	5	0	1	1
GO:0005665	DNA-directed RNA polymerase II, core complex	CC	16	0	1	1
GO:0005736	DNA-directed RNA polymerase I complex	CC	13	1	0.781177	1
GO:0000159	protein phosphatase type 2A complex	CC	19	2	0.757316	1
GO:0030289	protein phosphatase 4 complex	CC	5	0	1	1
GO:1990077	primosome complex	CC	2	0	1	1
GO:0031588	AMP-activated protein kinase complex	CC	12	1	0.768236	1
GO:0005952	cAMP-dependent protein kinase complex	CC	8	2	0.320391	1
GO:0044299	C-fiber	CC	4	0	1	1
GO:0045098	type III intermediate filament	CC	2	0	1	1
GO:0002189	ribose phosphate diphosphokinase complex	CC	2	0	1	1
GO:0097209	epidermal lamellar body	CC	4	1	0.215497	1
GO:0070765	gamma-secretase complex	CC	3	0	1	1
GO:0005839	proteasome core complex	CC	20	1	0.912673	1
GO:0019773	proteasome core complex, alpha-subunit complex	CC	8	0	1	1
GO:1990111	spermatoproteasome complex	CC	5	1	0.562674	1
GO:0005838	proteasome regulatory particle	CC	16	1	0.761324	1
GO:0022624	proteasome accessory complex	CC	23	1	0.862827	1
GO:0031595	nuclear proteasome complex	CC	2	0	1	1
GO:0008541	proteasome regulatory particle, lid subcomplex	CC	2	0	1	1
GO:0008540	proteasome regulatory particle, base subcomplex	CC	4	0	1	1
GO:0008537	proteasome activator complex	CC	3	0	1	1
GO:0044292	dendrite terminus	CC	9	1	0.770794	1
GO:0044294	dendritic growth cone	CC	3	1	0.527572	1
GO:0072534	perineuronal net	CC	2	1	0.318849	1
GO:0034388	Pwp2p-containing subcomplex of 90S preribosome	CC	6	0	1	1
GO:0016593	Cdc73/Paf1 complex	CC	7	0	1	1
GO:0060199	clathrin-sculpted glutamate transport vesicle	CC	4	1	0.473664	1
GO:0060200	clathrin-sculpted acetylcholine transport vesicle	CC	3	0	1	1
GO:0060201	clathrin-sculpted acetylcholine transport vesicle membrane	CC	3	0	1	1
GO:0060203	clathrin-sculpted glutamate transport vesicle membrane	CC	4	1	0.473664	1
GO:0070081	clathrin-sculpted monoamine transport vesicle	CC	5	0	1	1
GO:0070083	clathrin-sculpted monoamine transport vesicle membrane	CC	5	0	1	1
GO:0010009	cytoplasmic side of endosome membrane	CC	3	0	1	1
GO:0098559	cytoplasmic side of early endosome membrane	CC	2	0	1	1
GO:0032585	multivesicular body membrane	CC	7	1	0.577706	1
GO:0000798	nuclear cohesin complex	CC	5	0	1	1
GO:0008278	cohesin complex	CC	10	0	1	1
GO:0030893	meiotic cohesin complex	CC	6	0	1	1
GO:0034991	nuclear meiotic cohesin complex	CC	5	0	1	1
GO:0071942	XPC complex	CC	2	0	1	1
GO:0033061	DNA recombinase mediator complex	CC	7	1	0.609073	1
GO:0033063	Rad51B-Rad51C-Rad51D-XRCC2 complex	CC	4	1	0.414682	1
GO:0033065	Rad51C-XRCC3 complex	CC	2	0	1	1
GO:0048476	Holliday junction resolvase complex	CC	2	0	1	1
GO:0033186	CAF-1 complex	CC	3	0	1	1
GO:0048188	Set1C/COMPASS complex	CC	8	1	0.68747	1
GO:0033165	interphotoreceptor matrix	CC	1	0	1	1
GO:0016035	zeta DNA polymerase complex	CC	2	0	1	1
GO:0060342	photoreceptor inner segment membrane	CC	2	0	1	1
GO:0005785	signal recognition particle receptor complex	CC	3	0	1	1
GO:0033291	eukaryotic 80S initiation complex	CC	1	0	1	1
GO:0070992	translation initiation complex	CC	1	0	1	1
GO:0000421	autophagic vacuole membrane	CC	22	2	0.732839	1
GO:0071159	NF-kappaB complex	CC	1	0	1	1
GO:0042272	nuclear RNA export factor complex	CC	1	1	0.254095	1
GO:0001518	voltage-gated sodium channel complex	CC	14	1	0.785962	1
GO:0034706	sodium channel complex	CC	17	2	0.56396	1
GO:0005895	interleukin-5 receptor complex	CC	1	0	1	1
GO:0005749	mitochondrial respiratory chain complex II, succinate dehydrogenase complex (ubiquinone)	CC	4	0	1	1
GO:0045257	succinate dehydrogenase complex (ubiquinone)	CC	4	0	1	1
GO:0045273	respiratory chain complex II	CC	4	0	1	1
GO:0045281	succinate dehydrogenase complex	CC	4	0	1	1
GO:0045283	fumarate reductase complex	CC	4	0	1	1
GO:0016012	sarcoglycan complex	CC	6	3	0.0343539	1
GO:0055087	Ski complex	CC	3	0	1	1
GO:0031467	Cul7-RING ubiquitin ligase complex	CC	4	1	0.388999	1
GO:0070821	tertiary granule membrane	CC	2	0	1	1
GO:0071565	nBAF complex	CC	14	2	0.659669	1
GO:0005726	perichromatin fibrils	CC	4	0	1	1
GO:0032797	SMN complex	CC	10	0	1	1
GO:0034719	SMN-Sm protein complex	CC	16	0	1	1
GO:0070032	synaptobrevin 2-SNAP-25-syntaxin-1a-complexin I complex	CC	4	1	0.48196	1
GO:0019185	snRNA-activating protein complex	CC	1	0	1	1
GO:0005685	U1 snRNP	CC	14	2	0.409597	1
GO:0030532	small nuclear ribonucleoprotein complex	CC	43	3	0.858074	1
GO:0005686	U2 snRNP	CC	6	1	0.508393	1
GO:0005683	U7 snRNP	CC	7	0	1	1
GO:0005687	U4 snRNP	CC	9	1	0.658717	1
GO:0000243	commitment complex	CC	1	0	1	1
GO:0071004	U2-type prespliceosome	CC	2	0	1	1
GO:0071010	prespliceosome	CC	2	0	1	1
GO:0005682	U5 snRNP	CC	9	0	1	1
GO:0046540	U4/U6 x U5 tri-snRNP complex	CC	10	0	1	1
GO:0071011	precatalytic spliceosome	CC	4	1	0.315103	1
GO:0097525	spliceosomal snRNP complex	CC	10	0	1	1
GO:0097526	spliceosomal tri-snRNP complex	CC	10	0	1	1
GO:0016013	syntrophin complex	CC	3	1	0.466471	1
GO:0031315	extrinsic component of mitochondrial outer membrane	CC	2	0	1	1
GO:0032437	cuticular plate	CC	4	2	0.065068	1
GO:0005786	signal recognition particle, endoplasmic reticulum targeting	CC	6	0	1	1
GO:0048500	signal recognition particle	CC	6	0	1	1
GO:0005784	Sec61 translocon complex	CC	2	0	1	1
GO:0071256	translocon complex	CC	2	0	1	1
GO:0072687	meiotic spindle	CC	4	0	1	1
GO:0036398	TCR signalosome	CC	1	0	1	1
GO:0070033	synaptobrevin 2-SNAP-25-syntaxin-1a-complexin II complex	CC	3	2	0.0646908	1
GO:0070044	synaptobrevin 2-SNAP-25-syntaxin-1a complex	CC	3	2	0.0372883	1
GO:0032044	DSIF complex	CC	2	0	1	1
GO:0000177	cytoplasmic exosome (RNase complex)	CC	9	0	1	1
GO:0045025	mitochondrial degradosome	CC	2	0	1	1
GO:0036449	microtubule minus-end	CC	3	0	1	1
GO:0035579	specific granule membrane	CC	1	0	1	1
GO:0000802	transverse filament	CC	1	0	1	1
GO:0032009	early phagosome	CC	4	1	0.286623	1
GO:0000125	PCAF complex	CC	6	0	1	1
GO:0070761	pre-snoRNP complex	CC	6	0	1	1
GO:0033193	Lsd1/2 complex	CC	1	0	1	1
GO:0042825	TAP complex	CC	3	2	0.16669	1
GO:0035068	micro-ribonucleoprotein complex	CC	7	1	0.633696	1
GO:0070578	RISC-loading complex	CC	6	1	0.570541	1
GO:0070722	Tle3-Aes complex	CC	1	0	1	1
GO:0090571	RNA polymerase II transcription repressor complex	CC	2	0	1	1
GO:0030891	VCB complex	CC	4	0	1	1
GO:0070449	elongin complex	CC	2	0	1	1
GO:0031462	Cul2-RING ubiquitin ligase complex	CC	7	1	0.4423	1
GO:0031466	Cul5-RING ubiquitin ligase complex	CC	6	1	0.446248	1
GO:0005697	telomerase holoenzyme complex	CC	5	1	0.616554	1
GO:0000333	telomerase catalytic core complex	CC	1	0	1	1
GO:0031379	RNA-directed RNA polymerase complex	CC	2	0	1	1
GO:1990572	TERT-RMRP complex	CC	1	0	1	1
GO:0097165	nuclear stress granule	CC	1	0	1	1
GO:0035354	Toll-like receptor 1-Toll-like receptor 2 protein complex	CC	2	0	1	1
GO:0035355	Toll-like receptor 2-Toll-like receptor 6 protein complex	CC	2	0	1	1
GO:0036020	endolysosome membrane	CC	2	0	1	1
GO:0030008	TRAPP complex	CC	5	0	1	1
GO:1990071	TRAPPII protein complex	CC	1	0	1	1
GO:0005861	troponin complex	CC	8	0	1	1
GO:0031463	Cul3-RING ubiquitin ligase complex	CC	23	0	1	1
GO:0031298	replication fork protection complex	CC	2	0	1	1
GO:0009330	DNA topoisomerase complex (ATP-hydrolyzing)	CC	2	0	1	1
GO:0019035	viral integration complex	CC	1	0	1	1
GO:0005862	muscle thin filament tropomyosin	CC	4	2	0.112606	1
GO:0000813	ESCRT I complex	CC	9	0	1	1
GO:0005827	polar microtubule	CC	5	0	1	1
GO:0030990	intraciliary transport particle	CC	28	1	0.950441	1
GO:0030991	intraciliary transport particle A	CC	7	1	0.624192	1
GO:0031371	ubiquitin conjugating enzyme complex	CC	8	2	0.1555	1
GO:0033503	HULC complex	CC	4	0	1	1
GO:0001650	fibrillar center	CC	2	0	1	1
GO:1990356	sumoylated E2 ligase complex	CC	1	0	1	1
GO:0031372	UBC13-MMS2 complex	CC	2	1	0.166008	1
GO:0035370	UBC13-UEV1A complex	CC	2	2	0.0125147	1
GO:0005596	collagen type XIV trimer	CC	1	0	1	1
GO:0002139	stereocilia coupling link	CC	4	1	0.47219	1
GO:0002141	stereocilia ankle link	CC	4	1	0.47219	1
GO:0002142	stereocilia ankle link complex	CC	4	1	0.47219	1
GO:1990075	periciliary membrane compartment	CC	5	1	0.558948	1
GO:0044393	microspike	CC	2	1	0.263235	1
GO:0097454	Schwann cell microvillus	CC	1	1	0.195052	1
GO:0032021	NELF complex	CC	4	0	1	1
GO:0002081	outer acrosomal membrane	CC	3	0	1	1
GO:0070775	H3 histone acetyltransferase complex	CC	7	0	1	1
GO:0070776	MOZ/MORF histone acetyltransferase complex	CC	7	0	1	1
GO:0034045	pre-autophagosomal structure membrane	CC	14	3	0.357494	1
GO:0071818	BAT3 complex	CC	2	0	1	1
GO:0072379	ER membrane insertion complex	CC	2	0	1	1
GO:0000346	transcription export complex	CC	12	1	0.77724	1
GO:0005688	U6 snRNP	CC	3	1	0.393415	1
GO:0032039	integrator complex	CC	13	1	0.820813	1
GO:0030992	intraciliary transport particle B	CC	18	0	1	1
GO:0060091	kinocilium	CC	5	1	0.348387	1
GO:0097541	axonemal basal plate	CC	2	0	1	1
GO:0035363	histone locus body	CC	4	0	1	1
GO:0009368	endopeptidase Clp complex	CC	2	0	1	1
GO:0000812	Swr1 complex	CC	9	0	1	1
GO:0035517	PR-DUB complex	CC	2	0	1	1
GO:0005656	nuclear pre-replicative complex	CC	1	0	1	1
GO:0031261	DNA replication preinitiation complex	CC	1	0	1	1
GO:0036387	pre-replicative complex	CC	1	0	1	1
GO:0000306	extrinsic component of vacuolar membrane	CC	2	2	0.0385324	1
GO:0034273	ATG1/UKL1 signaling complex	CC	5	1	0.500842	1
GO:0070969	ULK1-ATG13-FIP200 complex	CC	4	1	0.511855	1
GO:0097629	extrinsic component of omegasome membrane	CC	3	2	0.0542875	1
GO:0097632	extrinsic component of pre-autophagosomal structure membrane	CC	2	2	0.0240454	1
GO:0097635	extrinsic component of autophagic vacuole membrane	CC	2	2	0.0385324	1
GO:1903349	omegasome membrane	CC	4	2	0.0910822	1
GO:1990462	omegasome	CC	4	2	0.0910822	1
GO:0005969	serine-pyruvate aminotransferase complex	CC	1	0	1	1
GO:0000124	SAGA complex	CC	5	0	1	1
GO:0005677	chromatin silencing complex	CC	7	0	1	1
GO:0031213	RSF complex	CC	2	0	1	1
GO:1990031	pinceau fiber	CC	1	0	1	1
GO:0033588	Elongator holoenzyme complex	CC	6	0	1	1
GO:0000347	THO complex	CC	5	0	1	1
GO:0000445	THO complex part of transcription export complex	CC	5	0	1	1
GO:0030688	preribosome, small subunit precursor	CC	6	0	1	1
GO:0030692	Noc4p-Nop14p complex	CC	2	0	1	1
GO:0002945	cyclin K-CDK13 complex	CC	2	0	1	1
GO:0071986	Ragulator complex	CC	6	0	1	1
GO:0071541	eukaryotic translation initiation factor 3 complex, eIF3m	CC	7	0	1	1
GO:0035577	azurophil granule membrane	CC	1	0	1	1
GO:0098594	mucin granule	CC	1	0	1	1
GO:0034271	phosphatidylinositol 3-kinase complex, class III, type I	CC	2	1	0.145904	1
GO:0034272	phosphatidylinositol 3-kinase complex, class III, type II	CC	2	1	0.145904	1
GO:0042765	GPI-anchor transamidase complex	CC	5	1	0.327859	1
GO:0005828	kinetochore microtubule	CC	6	0	1	1
GO:0042709	succinate-CoA ligase complex	CC	2	0	1	1
GO:0045244	succinate-CoA ligase complex (GDP-forming)	CC	2	0	1	1
GO:0002944	cyclin K-CDK12 complex	CC	2	0	1	1
GO:0031501	mannosyltransferase complex	CC	3	0	1	1
GO:0033185	dolichol-phosphate-mannose synthase complex	CC	3	0	1	1
GO:0032449	CBM complex	CC	3	1	0.224283	1
GO:0048788	presynaptic cytoskeletal matrix assembled at active zones	CC	2	1	0.36311	1
GO:0000120	RNA polymerase I transcription factor complex	CC	4	0	1	1
GO:0070860	RNA polymerase I core factor complex	CC	1	0	1	1
GO:0031313	extrinsic component of endosome membrane	CC	4	0	1	1
GO:0008280	cohesin core heterodimer	CC	1	0	1	1
GO:0071001	U4/U6 snRNP	CC	4	0	1	1
GO:0034274	Atg12-Atg5-Atg16 complex	CC	3	2	0.0451704	1
GO:0043186	P granule	CC	14	1	0.689613	1
GO:0045495	pole plasm	CC	14	1	0.689613	1
GO:0060293	germ plasm	CC	14	1	0.689613	1
GO:0097451	glial limiting end-foot	CC	1	0	1	1
GO:0005873	plus-end kinesin complex	CC	2	1	0.183076	1
GO:0016939	kinesin II complex	CC	3	0	1	1
GO:0097361	CIA complex	CC	4	0	1	1
GO:0044302	dentate gyrus mossy fiber	CC	1	1	0.200819	1
GO:0002178	palmitoyltransferase complex	CC	7	0	1	1
GO:0017059	serine C-palmitoyltransferase complex	CC	6	0	1	1
GO:0031211	endoplasmic reticulum palmitoyltransferase complex	CC	6	0	1	1
GO:0001740	Barr body	CC	3	0	1	1
GO:0097422	tubular endosome	CC	5	0	1	1
GO:0070552	BRISC complex	CC	3	0	1	1
GO:0036396	MIS complex	CC	3	0	1	1
GO:0045293	mRNA editing complex	CC	3	0	1	1
GO:0030127	COPII vesicle coat	CC	8	0	1	1
GO:0072546	ER membrane protein complex	CC	9	0	1	1
GO:1902937	inward rectifier potassium channel complex	CC	1	0	1	1
GO:1990454	L-type voltage-gated calcium channel complex	CC	1	0	1	1
GO:0005691	U6atac snRNP	CC	1	0	1	1
GO:0005787	signal peptidase complex	CC	3	0	1	1
GO:0005742	mitochondrial outer membrane translocase complex	CC	8	0	1	1
GO:1990393	3M complex	CC	4	1	0.497342	1
GO:0034066	RIC1-RGP1 guanyl-nucleotide exchange factor complex	CC	2	0	1	1
GO:0044599	AP-5 adaptor complex	CC	1	0	1	1
GO:0000796	condensin complex	CC	6	0	1	1
GO:0000797	condensin core heterodimer	CC	1	0	1	1
GO:0031251	PAN complex	CC	2	0	1	1
GO:0097140	BIM-BCL-xl complex	CC	1	0	1	1
GO:0097141	BIM-BCL-2 complex	CC	1	0	1	1
GO:0031510	SUMO activating enzyme complex	CC	2	0	1	1
GO:0070442	integrin alphaIIb-beta3 complex	CC	1	0	1	1
GO:0005885	Arp2/3 protein complex	CC	11	0	1	1
GO:0034457	Mpp10 complex	CC	3	1	0.307322	1
GO:0000314	organellar small ribosomal subunit	CC	22	0	1	1
GO:0005763	mitochondrial small ribosomal subunit	CC	22	0	1	1
GO:0005655	nucleolar ribonuclease P complex	CC	7	0	1	1
GO:0030677	ribonuclease P complex	CC	7	0	1	1
GO:0030678	mitochondrial ribonuclease P complex	CC	1	0	1	1
GO:0030681	multimeric ribonuclease P complex	CC	7	0	1	1
GO:0061574	ASAP complex	CC	3	0	1	1
GO:0008352	katanin complex	CC	1	0	1	1
GO:0000229	cytoplasmic chromosome	CC	2	0	1	1
GO:0000789	cytoplasmic chromatin	CC	1	0	1	1
GO:1990246	uniplex complex	CC	5	0	1	1
GO:0031262	Ndc80 complex	CC	4	0	1	1
GO:0005744	mitochondrial inner membrane presequence translocase complex	CC	5	0	1	1
GO:0016028	rhabdomere	CC	1	1	0.090103	1
GO:0031074	nucleocytoplasmic shuttling complex	CC	2	0	1	1
GO:0042564	NLS-dependent protein nuclear import complex	CC	1	0	1	1
GO:0032777	Piccolo NuA4 histone acetyltransferase complex	CC	4	0	1	1
GO:0032299	ribonuclease H2 complex	CC	3	0	1	1
GO:0035339	SPOTS complex	CC	2	0	1	1
GO:0005879	axonemal microtubule	CC	3	0	1	1
GO:0032280	symmetric synapse	CC	1	0	1	1
GO:0070618	Grb2-Sos complex	CC	1	0	1	1
GO:0034448	EGO complex	CC	3	1	0.212683	1
GO:1990131	Gtr1-Gtr2 GTPase complex	CC	3	1	0.212683	1
GO:0098536	deuterosome	CC	5	0	1	1
GO:0000172	ribonuclease MRP complex	CC	2	0	1	1
GO:0070554	synaptobrevin 2-SNAP-25-syntaxin-3-complexin complex	CC	2	1	0.41564	1
GO:0009841	mitochondrial endopeptidase Clp complex	CC	1	0	1	1
GO:0044322	endoplasmic reticulum quality control compartment	CC	4	0	1	1
GO:0000214	tRNA-intron endonuclease complex	CC	3	1	0.279673	1
GO:0071546	pi-body	CC	6	0	1	1
GO:0071547	piP-body	CC	5	1	0.32397	1
GO:0034098	Cdc48p-Npl4p-Ufd1p AAA ATPase complex	CC	4	0	1	1
GO:0033553	rDNA heterochromatin	CC	3	0	1	1
GO:0008623	CHRAC	CC	2	1	0.134907	1
GO:0016590	ACF complex	CC	1	1	0.0636065	1
GO:0000262	mitochondrial chromosome	CC	1	0	1	1
GO:0031084	BLOC-2 complex	CC	3	0	1	1
GO:0000444	MIS12/MIND type complex	CC	4	0	1	1
GO:0000814	ESCRT II complex	CC	2	0	1	1
GO:0031618	nuclear pericentric heterochromatin	CC	4	0	1	1
GO:1990072	TRAPPIII protein complex	CC	1	0	1	1
GO:0097539	ciliary transition fiber	CC	5	0	1	1
GO:0030981	cortical microtubule cytoskeleton	CC	2	0	1	1
GO:0033010	paranodal junction	CC	4	0	1	1
GO:0071146	SMAD3-SMAD4 protein complex	CC	1	0	1	1
GO:0030915	Smc5-Smc6 complex	CC	7	2	0.17352	1
GO:0017177	glucosidase II complex	CC	1	0	1	1
GO:0034992	microtubule organizing center attachment site	CC	7	2	0.288599	1
GO:0034993	LINC complex	CC	7	2	0.288599	1
GO:0070545	PeBoW complex	CC	3	1	0.311597	1
GO:0030849	autosome	CC	2	0	1	1
GO:0000799	nuclear condensin complex	CC	1	0	1	1
GO:0031592	centrosomal corona	CC	1	0	1	1
GO:0060053	neurofilament cytoskeleton	CC	2	0	1	1
GO:0030897	HOPS complex	CC	12	0	1	1
GO:0070652	HAUS complex	CC	7	0	1	1
GO:0032116	SMC loading complex	CC	2	0	1	1
GO:0071595	Nem1-Spo7 phosphatase complex	CC	2	0	1	1
GO:0033167	ARC complex	CC	1	0	1	1
GO:0035061	interchromatin granule	CC	1	0	1	1
GO:0034423	autophagic vacuole lumen	CC	1	0	1	1
GO:0001401	mitochondrial sorting and assembly machinery complex	CC	1	1	0.0852925	1
GO:0034455	t-UTP complex	CC	4	0	1	1
GO:0005690	U4atac snRNP	CC	1	0	1	1
GO:0097598	sperm cytoplasmic droplet	CC	1	0	1	1
GO:0097229	sperm end piece	CC	1	0	1	1
GO:0010370	perinucleolar chromocenter	CC	1	0	1	1
GO:0042719	mitochondrial intermembrane space protein transporter complex	CC	5	0	1	1
GO:0097433	dense body	CC	2	0	1	1
GO:0033263	CORVET complex	CC	1	0	1	1
GO:0036038	TCTN-B9D complex	CC	13	0	1	1
GO:0097543	ciliary inversin compartment	CC	2	0	1	1
GO:0070685	macropinocytic cup	CC	1	0	1	1
GO:0009360	DNA polymerase III complex	CC	1	0	1	1
GO:0071006	U2-type catalytic step 1 spliceosome	CC	1	0	1	1
GO:0071012	catalytic step 1 spliceosome	CC	1	0	1	1
GO:0032545	CURI complex	CC	2	0	1	1
GO:0034456	UTP-C complex	CC	2	0	1	1
GO:0090537	CERF complex	CC	1	0	1	1
GO:0070877	microprocessor complex	CC	2	0	1	1
GO:1903095	ribonuclease III complex	CC	2	0	1	1
GO:0070695	FHF complex	CC	5	0	1	1
GO:0030895	apolipoprotein B mRNA editing enzyme complex	CC	3	0	1	1
GO:0071561	nucleus-vacuole junction	CC	1	1	0.0760115	1
GO:0031414	N-terminal protein acetyltransferase complex	CC	9	0	1	1
GO:0031416	NatB complex	CC	2	0	1	1
GO:0005731	nucleolus organizer region	CC	1	0	1	1
GO:0030874	nucleolar chromatin	CC	1	0	1	1
GO:0005724	nuclear telomeric heterochromatin	CC	2	0	1	1
GO:0031933	telomeric heterochromatin	CC	3	0	1	1
GO:0000221	vacuolar proton-transporting V-type ATPase, V1 domain	CC	1	0	1	1
GO:0032426	stereocilium bundle tip	CC	8	3	0.0409578	1
GO:0031429	box H/ACA snoRNP complex	CC	1	0	1	1
GO:0072588	box H/ACA RNP complex	CC	2	0	1	1
GO:0045092	interleukin-18 receptor complex	CC	1	1	0.259364	1
GO:0031515	tRNA (m1A) methyltransferase complex	CC	2	0	1	1
GO:0072487	MSL complex	CC	3	0	1	1
GO:0033644	host cell membrane	CC	1	0	1	1
GO:0044218	other organism cell membrane	CC	1	0	1	1
GO:0044221	host cell synapse	CC	1	0	1	1
GO:0044231	host cell presynaptic membrane	CC	1	0	1	1
GO:0044279	other organism membrane	CC	1	0	1	1
GO:0072556	other organism presynaptic membrane	CC	1	0	1	1
GO:0000408	EKC/KEOPS complex	CC	3	1	0.221761	1
GO:0070772	PAS complex	CC	1	0	1	1
GO:0008275	gamma-tubulin small complex	CC	1	0	1	1
GO:0032783	ELL-EAF complex	CC	2	0	1	1
GO:0034506	chromosome, centromeric core domain	CC	1	1	0.24731	1
GO:0070390	transcription export complex 2	CC	1	0	1	1
GO:0071819	DUBm complex	CC	2	0	1	1
GO:0031260	pseudopodium membrane	CC	1	0	1	1
GO:0005954	calcium- and calmodulin-dependent protein kinase complex	CC	1	0	1	1
GO:0071821	FANCM-MHF complex	CC	3	0	1	1
GO:0044609	DBIRD complex	CC	2	0	1	1
GO:0070876	SOSS complex	CC	4	0	1	1
GO:0097447	dendritic tree	CC	1	0	1	1
GO:0031417	NatC complex	CC	3	0	1	1
GO:0036457	keratohyalin granule	CC	2	0	1	1
GO:0016938	kinesin I complex	CC	1	1	0.232331	1
GO:0033557	Slx1-Slx4 complex	CC	3	0	1	1
GO:0031390	Ctf18 RFC-like complex	CC	1	0	1	1
GO:0005668	RNA polymerase transcription factor SL1 complex	CC	1	0	1	1
GO:0031314	extrinsic component of mitochondrial inner membrane	CC	3	0	1	1
GO:0031415	NatA complex	CC	4	0	1	1
GO:0035003	subapical complex	CC	1	0	1	1
GO:0002177	manchette	CC	3	0	1	1
GO:0070188	Stn1-Ten1 complex	CC	3	0	1	1
GO:0061618	sublamina densa	CC	1	1	0.249729	1
GO:1903767	sweet taste receptor complex	CC	2	1	0.228856	1
GO:1903768	taste receptor complex	CC	2	1	0.228856	1
GO:0097630	intrinsic component of omegasome membrane	CC	1	0	1	1
GO:0097631	integral component of omegasome membrane	CC	1	0	1	1
GO:0042720	mitochondrial inner membrane peptidase complex	CC	1	1	0.220687	1
GO:0070522	ERCC4-ERCC1 complex	CC	1	0	1	1
GO:0097362	MCM8-MCM9 complex	CC	2	0	1	1
GO:0070274	RES complex	CC	1	0	1	1
GO:0070176	DRM complex	CC	1	0	1	1
GO:0044317	rod spherule	CC	1	0	1	1
GO:0036157	outer dynein arm	CC	1	0	1	1
GO:1990005	granular vesicle	CC	1	0	1	1
GO:0002947	tumor necrosis factor receptor superfamily complex	CC	1	0	1	1
GO:0032798	Swi5-Sfr1 complex	CC	2	0	1	1
GO:0032473	cytoplasmic side of mitochondrial outer membrane	CC	1	0	1	1
GO:0031105	septin complex	CC	1	0	1	1
GO:0032156	septin cytoskeleton	CC	1	0	1	1
GO:0097196	Shu complex	CC	2	0	1	1
GO:0071598	neuronal ribonucleoprotein granule	CC	1	0	1	1
GO:1990124	messenger ribonucleoprotein complex	CC	1	0	1	1
GO:0044316	cone cell pedicle	CC	1	0	1	1
GO:0071914	prominosome	CC	1	0	1	1
GO:0030892	mitotic cohesin complex	CC	2	0	1	1
GO:0044301	climbing fiber	CC	1	1	0.245845	1
GO:1990032	parallel fiber	CC	1	1	0.245845	1
GO:1990597	AIP1-IRE1 complex	CC	1	1	0.245845	1
GO:0031308	intrinsic component of nuclear outer membrane	CC	1	0	1	1
GO:0031309	integral component of nuclear outer membrane	CC	1	0	1	1
GO:0031230	intrinsic component of cell outer membrane	CC	1	0	1	1
GO:0045203	integral component of cell outer membrane	CC	1	0	1	1
GO:0031380	nuclear RNA-directed RNA polymerase complex	CC	1	0	1	1
GO:0097224	sperm connecting piece	CC	1	0	1	1
GO:0097470	ribbon synapse	CC	1	1	0.25855	1
GO:0001534	radial spoke	CC	1	0	1	1
GO:0019012	virion	CC	2	0	1	1
GO:0019028	viral capsid	CC	1	0	1	1
GO:0044423	virion part	CC	2	0	1	1
GO:0031257	cell trailing edge membrane	CC	1	0	1	1
GO:0031259	uropod membrane	CC	1	0	1	1
GO:0019031	viral envelope	CC	1	0	1	1
GO:0036338	viral membrane	CC	1	0	1	1
GO:0060473	cortical granule	CC	1	0	1	1
GO:0042025	host cell nucleus	CC	1	0	1	1
